# Supplementary material for: Adaptive engineering of a hyperthermophilic archaeon on CO and discovering the underlying mechanism by multi-omics analysis
Source: Sci Rep. 2016 Mar 15;6:22896. doi: 10.1038/srep22896 (PMC4791640; doi:10.1038/srep22896)
Supplement: Supplementary Dataset 1 [file srep22896-s2.xls]

## Sheet: arCOG C
C-up	annotations	2	12	32	62	102	122	156
TON_0056	ferredoxin-NADP(+) reductase subunit alpha	0	1.5214	1.63184	1.84386	0.932937	1.13843	1.16997
TON_0201	glycerophosphoryl diester phosphodiesterase	0	0.526281	0.353538	0.175578	1.10272	1.17652	1.65352
TON_0257	fwdE-like tungsten formylmethanofuran dehydrogenase	0	2.10173	2.70594	2.40059	0.688137	1.6862	1.70683
TON_0266	putative monovalent cation/H+ antiporter subunit D	0	-0.417892	-0.655446	-1.01916	1.51576	1.49069	2.30384
TON_0444	tungsten-containing oxidoreductase	0	-0.121274	-0.160616	0.0750063	0.716999	1.04716	0.575644
TON_0476	hydroxylamine reductase	0	0.0880006	-0.251891	-0.302899	2.03793	2.37487	1.83794
TON_0486	NADH dehydrogenase subunit I	0	-1.36324	-1.67013	-2.24249	1.42763	0.828964	1.14225
TON_0487	NADH dehydrogenase subunit D	0	-0.984065	-1.25979	-1.73397	1.74141	1.16011	1.47349
TON_0488	NADH dehydrogenase subunit C	0	-0.781016	-1.08453	-1.4418	1.71607	1.11952	1.35596
TON_0489	NADH dehydrogenase subunit B	0	-0.634197	-1.08608	-1.51058	1.66217	0.939473	1.31721
TON_0490	NADH dehydrogenase subunit	0	-0.410528	-0.817575	-1.3415	1.54199	0.971742	1.22155
TON_0569	D-isomer specific 2-hydroxyacid dehydrogenase	0	0.82304	0.548383	0.478373	1.0044	1.43986	1.1681
TON_0584	2-oxoglutarate ferredoxin oxidoreductase subunit alpha	0	1.06937	-0.114057	-0.149526	0.174169	0.597383	0.599309
TON_0585	2-oxoglutarate ferredoxin oxidoreductase subunit gamma	0	1.05069	-0.395901	-0.465076	-0.364885	-0.104088	-0.098745
TON_0586	2-oxoglutarate ferredoxin oxidoreductase subunit beta	0	1.05328	-0.106801	-0.203382	-0.0710673	0.135356	0.211267
TON_0828	molybdopterin oxidoreductase, molybdopterin-binding subunit	0	0.580171	0.572921	0.887217	1.33927	1.4081	1.59327
TON_0901	proton/glutamate symporter	0	1.59222	2.54548	2.95839	-2.0683	-1.9713	-1.59871
TON_0915	ATPase, N-terminus	0	0.425725	2.42565	2.51438	1.99612	1.67343	2.74096
TON_0916	ATPase C-terminus	0	0.560028	2.74323	2.74004	1.99113	1.76342	2.77659
TON_1017	4Fe-4S ferredoxin	0	4.03378	2.57014	2.55919	3.81224	5.48908	5.10469
TON_1018	carbon-monoxide dehydrogenase, catalytic subunit	0	3.93174	2.59921	2.39353	4.1311	5.78839	5.37323
TON_1021	Hydrogenase 4 subunit 3	0	3.90526	2.5315	2.42809	4.0051	5.79697	5.03766
TON_1022	Respiratory-chain NADH dehydrogenase, subunit 1	0	3.92222	2.6021	2.42363	4.43361	6.04641	5.35607
TON_1023	Hydrogenase 4 subunit 5	0	3.08285	2.17204	1.95662	4.22925	5.55177	4.87516
TON_1024	NADH dehydrogenase (ubiquinone), 20 kDa subunit	0	2.25683	1.82428	1.31013	4.15673	5.2137	4.41517
TON_1031	putative monovalent cation/H+ antiporter subunit D	0	1.04687	0.551861	0.327657	4.05324	4.42355	3.16597
TON_1097	acetyl-CoA synthetase I subunit alpha	0	1.10511	1.46183	1.25893	1.29101	1.80497	1.63442
TON_1266	proline dehydrogenase subunit gamma	0	1.15334	1.79046	1.98789	0.406966	0.942564	0.820352
TON_1354	aor-2 tungsten-containing aldehyde ferredoxin oxidoreductase	0	3.03694	2.73758	3.08603	2.33251	0.799435	-0.832407
TON_1375	ferredoxin-NADP(+) reductase subunit alpha	0	-1.4841	-1.79618	1.42902	0.597043	1.16928	0.867794
TON_1517	NhaC-type sodium/hydrogen antiporter	0	2.83639	1.08283	0.872802	2.45155	2.26119	1.98407
TON_1589	putative monovalent cation/H+ antiporter subunit D	0	3.33903	3.37961	3.54811	1.0824	1.04686	1.36812
TON_1591	membrane bound hydrogenase, NiFe-hydrogenase small subunit	0	3.39207	3.26245	3.40454	1.53827	1.45178	1.79192
TON_1592	membrane bound hydrogenase, NiFe-hydrogenase large subunit 1	0	3.32526	3.24695	3.48571	1.98257	1.81307	2.17105
TON_1593	membrane bound hydrogenase, NiFe-hydrogenase large subunit 2	0	2.8722	2.97211	3.17286	1.9343	1.60555	2.10436
TON_1594	membrane bound hydrogenase, MbhM subunit	0	2.06266	2.69404	2.7088	2.0047	1.59581	2.11393
TON_1595	NADH-plastoquinone oxidoreductase subunit	0	1.52626	2.28876	2.17689	1.70565	1.40035	1.93077
TON_1747	V-type ATP synthase subunit I	0	-0.0527582	0.0388215	-0.362629	0.723543	1.15209	0.93778
TON_1749	V-type ATP synthase subunit E	0	0.443874	0.178802	-0.0577306	1.35498	1.64319	1.54436
TON_1750	V-type ATP synthase subunit C	0	0.453747	0.300254	0.246337	1.63015	1.92578	1.8442
TON_1751	V-type ATP synthase subunit F	0	0.545663	0.246803	0.0208289	1.36657	1.71659	1.64645
TON_1752	V-type ATP synthase subunit A	0	-0.0220678	0.000612083	-0.0621841	1.75189	1.83461	1.59059
TON_1753	V-type ATP synthase subunit B	0	-0.689369	-0.387994	-0.471817	1.7368	1.63321	1.34413
TON_1754	V-type ATP synthase subunit D	0	-1.08462	-0.960329	-1.05382	1.24812	1.23169	0.834357
TON_1755	flavoprotein	0	0.0453872	0.316207	0.28644	1.16087	1.1334	1.081
TON_1806	oxidoreductase, Fe-S subunit	0	0.557845	0.230518	0.941919	1.2148	1.3242	-0.108577
C-down	annotations	2	12	32	62	102	122	156
TON_0052	hydrogenase subunit alpha	0	-0.151691	-0.31879	-0.234327	-1.32089	-1.45054	-1.35488
TON_0129	NADH:polysulfide oxidoreductase	0	-0.397806	-0.352395	-0.493729	-1.17109	-1.29868	-1.21268
TON_0186	hypothetical protein	0	-1.03508	-0.917286	-0.40753	-1.49399	-1.81922	-1.8684
TON_0279	hydrogenase 4 subunit D	0	-1.81884	-2.96207	-3.76747	-2.34124	-1.46346	-0.974868
TON_0293	hypothetical protein	0	-0.775163	-0.776256	-0.0910264	-1.66909	-1.743	-2.18573
TON_0486	NADH dehydrogenase subunit I	0	-1.36324	-1.67013	-2.24249	1.42763	0.828964	1.14225
TON_0534	cytosolic NiFe-hydrogenase subunit alpha	0	-1.89192	-1.98449	-2.02313	-2.27696	-2.70176	-2.19157
TON_0535	cytosolic NiFe-hydrogenase subunit delta	0	-2.11611	-2.31906	-2.52685	-1.84116	-2.68107	-1.20599
TON_0536	cytochrome-c3 hydrogenase subunit gamma	0	-3.47993	-2.57632	-5.85989	-4.81296	-4.53022	-3.9095
TON_0537	sulfhydrogenase subunit beta	0	log0	-5.83203	-5.88297	log0	log0	0.0136424
TON_0543	4Fe-4S binding protein	0	-6.33219	-6.31833	-5.97681	-6.5995	-5.85461	-5.95894
TON_0544	alcohol dehydrogenase	0	-1.84834	-1.62867	-2.93958	-6.13494	-4.95657	-4.18311
TON_0588	2-oxoacid:ferredoxin oxidoreductase subunit delta	0	-0.106693	-1.01879	-1.5643	-1.24301	-0.92192	-0.87421
TON_0831	membrane protein	0	-1.81045	-1.54961	-1.17003	-2.43541	-2.51719	-2.78499
TON_0867	rubredoxin	0	-0.872328	-0.742993	-0.90694	-1.60022	-1.89141	-1.40543
TON_0901	proton/glutamate symporter	0	1.59222	2.54548	2.95839	-2.0683	-1.9713	-1.59871
TON_1047	NAD(P)-dependent glycerol-1-phosphate dehydrogenase	0	-0.0900909	0.0764536	0.0660208	-1.2905	-1.44769	-1.125
TON_1326	putative monovalent cation/H+ antiporter subunit D	0	0.893055	0.851784	0.845096	-1.11205	-1.16011	-1.38208
TON_1337	ferredoxin-NADP(+) reductase subunit alpha	0	-2.83959	-3.24455	-3.38249	-1.81138	-2.55031	-2.47086
TON_1375	ferredoxin-NADP(+) reductase subunit alpha	0	-1.4841	-1.79618	1.42902	0.597043	1.16928	0.867794
TON_1395	indolepyruvate oxidoreductase subunit B	0	-0.319326	-0.0705156	-0.0673458	-1.22684	-1.29924	-1.15683
TON_1476	pyruvate/ketoisovalerate ferredoxin oxidoreductase subunit gamma	0	0.263981	-1.05822	-1.31635	-0.167918	-0.932826	-0.838881
TON_1477	2-ketoisovalerate ferredoxin oxidoreductase subunit delta	0	0.307785	-1.17289	-1.15857	-0.827339	-1.43153	-1.24942
TON_1479	2-ketoisovalerate ferredoxin oxidoreductase subunit beta	0	0.0532367	-1.34945	-1.57785	-1.04701	-1.40151	-1.1268
TON_1482	pyruvate ferredoxin oxidoreductase subunit beta	0	-0.100196	-1.43261	-1.60545	-0.0886996	-0.20606	-0.287511
TON_1490	acylphosphatase	0	-2.03589	-1.05366	-1.08559	-0.826499	-1.31498	-1.41646
TON_1560	Coenzyme F420 hydrogenase subunit gamma	0	-0.708489	0.524361	0.039928	-1.15531	-1.40751	-0.817557
TON_1561	Coenzyme F420 hydrogenase/dehydrogenase beta subunit	0	-1.10855	-0.109513	-0.577456	-1.49822	-1.68545	-1.13425
TON_1564	4Fe-4S binding protein	0	-3.7723	-4.76405	-5.35496	-4.62998	-4.31223	-6.07155
TON_1565	hydrogenase 4 subunit D	0	-2.59895	-3.08432	-4.24855	-4.76714	-4.32735	-5.16376
TON_1566	NADH dehydrogenase (quinone)	0	-2.86871	-3.4344	-4.60084	-4.61037	-4.14398	-5.37719
TON_1567	Hydrogenase 4, component B or formate hydrogen lyase subunit 3	0	-3.21235	-4.03226	-4.94866	-4.67461	-3.9961	-5.54574
TON_1568	Hydrogenase 4, component C or formate hydrogen lyase subunit 4	0	-3.59812	-4.2764	-5.23438	-4.78857	-3.97462	-5.81513
TON_1569	Hydrogenase 4, component G or formate hydrogen lyase subunit 5	0	-3.58123	-4.79953	-5.4033	-4.43355	-3.83856	-5.60849
TON_1570	Formate hydrogen lyase subunit 6 (hydrogenase 3 component F)	0	-3.76239	-5.06932	-5.47153	-4.67025	-3.87051	-5.81145
TON_1571	Hydrogenase 4, component I or formate hydrogen lyase subunit 7	0	-3.78136	-5.12657	-5.4248	-4.59594	-4.06878	-5.82994
TON_1580	putative monovalent cation/H+ antiporter subunit D	0	-3.71923	-5.59924	-6.30298	-3.98964	-3.68951	-5.39734
TON_1598	NAD(P)H-flavin oxidoreductase	0	0.198481	0.388484	0.588971	-1.90501	-2.36922	-2.16696
TON_1754	V-type ATP synthase subunit D	0	-1.08462	-0.960329	-1.05382	1.24812	1.23169	0.834357

## Sheet: arCOG D
D-up	annotations	2	12	32	62	102	122	156
TON_1019	ATP-binding protein	0	3.70964	2.33413	2.18444	3.91798	5.68088	5.23076
TON_1255	ATPase	0	1.04756	1.01101	1.35733	-0.105088	-0.314179	-0.191493
TON_1903	cell division GTPase	0	1.26923	0.930273	0.755677	0.0205772	-0.13779	-0.207847
TON_0766	serine/threonine protein kinase	0	0.727263	1.15267	1.05302	1.42966	1.53138	1.44448
TON_1081	ATPase	0	0.73942	1.0239	1.0109	1.04216	1.18667	0.839084
TON_1256	cell division protein FtsZ	0	0.951939	0.898692	1.09077	-0.426188	-0.683345	-0.672841
TON_1692	ATPase	0	0.275536	0.621133	0.445645	1.13889	1.25651	1.28113
TON_1758	ATPase	0	0.134098	0.264017	-0.391989	0.891813	1.26515	1.23793
TON_1192	hypothetical protein	0	-0.137104	0.321086	0.442249	0.767028	0.642374	1.01754
D-down	annotations	2	12	32	62	102	122	156
TON_1207	hypothetical protein	0	-2.27084	-1.77923	-1.56136	-1.68636	-1.75689	-1.826
TON_1717	ATPase	0	-1.00998	-0.679488	-0.280007	-1.54344	-1.4599	-1.58396
TON_0337	hypothetical protein	0	-0.139947	-0.172662	-0.273727	-1.38436	-1.43828	-1.31567

## Sheet: arCOG E
E-up	annotations	2	12	32	62	102	122	156
TON_0057	gltB-1 glutamate synthase small chain	0	1.27021	2.30834	2.39178	0.0231406	0.227442	0.35477
TON_0166	threonine synthase	0	0.465133	0.147139	0.576242	1.16553	1.40824	1.11561
TON_0143	aminopeptidase P	0	0.488237	0.650362	0.186765	0.702074	0.720506	1.1988
TON_0166	threonine synthase	0	0.465133	0.147139	0.576242	1.16553	1.40824	1.11561
TON_0289	cysteine desulfurase	0	0.360272	0.426038	0.468924	-0.50839	1.33554	1.60866
TON_0335	arginase	0	-0.191519	0.321584	0.0386074	0.983754	0.989436	1.45229
TON_0481	pepQ-1 X-pro dipeptidase	0	-0.233334	-0.220351	-0.178046	1.08948	1.34876	0.335424
TON_0879	ATP phosphoribosyltransferase catalytic subunit	0	1.02403	0.834733	1.2708	-1.5856	-1.6631	-1.87218
TON_0880	histidinol dehydrogenase	0	1.32965	1.26615	1.62589	-1.59579	-1.93844	-1.7715
TON_0881	imidazoleglycerol-phosphate dehydratase	0	2.02363	1.70056	1.95096	-0.778724	-0.903505	-1.03812
TON_0882	imidazole glycerol phosphate synthase subunit HisH	0	2.41948	1.68022	2.06587	-0.673	-0.73943	-0.71683
TON_0883	1-(5-phosphoribosyl)-5-[(5-phosphoribosylamino)methylideneamino]imidazole-4-carboxamide isomerase	0	2.26344	2.04271	2.20576	-0.119231	-0.760508	-0.297998
TON_0884	imidazole glycerol phosphate synthase subunit HisF	0	2.05741	1.98058	2.19207	-0.234754	-1.10174	-0.554107
TON_0885	bifunctional phosphoribosyl-AMP cyclohydrolase/phosphoribosyl-ATP pyrophosphatase	0	2.30992	1.9381	2.42677	-0.112019	-0.144694	0.129619
TON_0886	histidinol-phosphate aminotransferase	0	1.71886	1.29745	1.79436	-0.641256	-1.03108	-0.671417
TON_0888	pyrroline-5-carboxylate reductase	0	0.551888	1.31539	1.22348	-0.150246	-0.448031	-0.30599
TON_0938	acetylornithine deacetylase	0	0.212733	0.10209	0.107485	1.03214	1.04965	0.780562
TON_0969	acylamino acid-releasing protein	0	0.514577	0.234117	0.125361	1.74929	2.27684	1.88456
TON_0985	ABC-type iron(III) transport system, ATPase component	0	0.358775	0.469751	0.420307	1.01597	0.900915	1.1304
TON_1004	cysteine synthase	0	0.798964	0.811594	0.597937	0.680831	1.17996	0.90738
TON_1083	asparagine synthase	0	0.549215	0.366969	0.893831	1.47376	1.81162	1.51749
TON_1268	sarcosine oxidase subunit beta	0	0.693855	0.944206	1.24981	-0.252412	0.789703	0.381402
TON_1269	putative UPF0069 protein	0	-0.0221208	-0.164286	0.332981	1.85872	2.04682	1.82318
TON_1376	putative oxidoreductase	0	-0.978278	-1.68671	1.61102	1.31998	1.76317	1.45679
TON_1392	L-asparaginase	0	-0.128188	0.0569796	0.128339	1.34378	1.81774	1.45057
TON_1536	microsomal dipeptidase	0	1.03096	0.852074	1.13199	1.29834	0.930155	0.771731
TON_1543	acylamino acid-releasing protein	0	0.156424	0.116433	0.169195	0.991192	1.64401	1.05424
TON_1687	carboxypeptidase	0	-0.194638	-0.078343	0.0580533	1.43402	1.88404	1.4945
TON_1742	S-adenosylmethionine decarboxylase	0	-0.00818569	-0.393545	-0.728846	1.00555	1.12081	1.4952
TON_1765	oligopeptide transport system permease protein appB	0	1.30685	1.04683	1.41428	1.2131	1.6572	1.27955
TON_1766	dipeptide/oligopeptide ABC transporter permease	0	1.58983	1.26641	1.38812	1.48496	2.1226	1.67362
TON_1767	dipeptide/oligopeptide ABC transporter ATPase	0	1.69147	1.13273	1.36498	1.62606	2.28713	1.8076
TON_1768	dipeptide/oligopeptide ABC transporter ATPase	0	1.22752	0.759703	0.957363	1.28113	1.95331	1.51371
TON_1772	glnA glutamine synthetase	0	1.26087	1.31112	1.74642	-0.29112	-0.500695	-0.0975773
TON_1785	diaminopimelate aminotransferase	0	0.431709	0.571059	0.305587	0.890756	1.25585	1.17506
E-down	annotations	2	12	32	62	102	122	156
TON_0158	branched-chain amino acid transport ATP-binding protein livM	0	-1.54405	-1.37605	-0.948447	-2.75347	-3.17945	-3.05719
TON_0159	branched-chain amino acid transport ATP-binding protein livH	0	-1.13328	-0.881069	-0.644951	-2.93125	-2.69749	-2.78193
TON_0542	putative glutamate synthase subunit beta	0	-7.88869	-6.05962	-6.47514	-6.48345	-6.77217	-7.78792
TON_0702	putative glutamate synthase subunit beta	0	-4.03058	-4.42766	-4.40358	-2.62137	-4.74735	-3.99518
TON_1336	putative oxidoreductase	0	-2.10024	-2.72629	-2.86373	-0.746964	-1.59125	-1.53504
TON_1376	putative oxidoreductase	0	-0.978278	-1.68671	1.61102	1.31998	1.76317	1.45679
TON_1462	ArgE/DapE-related deacylase	0	-0.813125	-0.963616	-1.08472	-0.773248	-0.70737	-0.885481
TON_0061	serine-glyoxylate aminotransferase	0	-0.69732	-0.38953	-0.732065	-1.78645	-1.41277	-1.47956
TON_0154	nitrogen regulatory protein P-II	0	0.20189	-0.0977744	0.296856	-1.04931	-1.25228	-1.20891
TON_0640	aromatic amino acid permease	0	-0.0101943	0.379424	-0.0107503	-1.18328	-0.899216	-0.84372
TON_0878	ATP phosphoribosyltransferase	0	0.328359	0.31495	0.869165	-1.49929	-1.8947	-1.87092
TON_0879	ATP phosphoribosyltransferase catalytic subunit	0	1.02403	0.834733	1.2708	-1.5856	-1.6631	-1.87218
TON_0880	histidinol dehydrogenase	0	1.32965	1.26615	1.62589	-1.59579	-1.93844	-1.7715
TON_1259	aspartate aminotransferase	0	-0.44669	0.278288	-0.162513	-1.01058	-0.698624	-0.362292
TON_1495	permease	0	-0.389884	-0.150217	-0.270416	-1.3152	-1.23781	-1.27177
TON_0483	4-aminobutyrate aminotransferase	0	0.858561	0.750496	0.553811	-1.69888	-2.05831	-1.3918
TON_1295	multiple substrate aminotransferase	0	-0.169265	-1.37149	-1.42766	-0.659592	-1.44474	-1.23483

## Sheet: arCOG F
F-up	annotations	2	12	32	62	102	122	156
TON_1513	orotate phosphoribosyltransferase	0	0.789336	1.25953	1.2922	-2.37462	-2.05313	-2.80898
TON_0025	bis(5'-adenosyl)-triphosphatase	0	-0.550776	0.2266	-0.374051	1.11814	1.49823	1.34591
TON_0663	adenylate cyclase	0	0.990419	0.883855	0.70809	1.19325	0.969417	1.35677
TON_1062	thymidine phosphorylase	0	0.153919	0.643055	0.57795	1.98237	1.3873	1.7113
TON_1240	ADP-ribose pyrophosphatase	0	0.182426	0.316574	-0.0262955	1.08988	0.833737	0.984304
TON_0951	nucleoside diphosphate kinase	0	0.0479479	0.0143686	-0.187428	0.948472	1.09287	1.24789
TON_1270	uridylate kinase	0	-0.274705	0.140017	-0.341612	0.658249	1.2021	0.877385
TON_1816	ribonucleotide reductase subunit alpha	0	0.531115	0.378502	0.101378	0.489424	0.98444	1.13969
TON_1870	anaerobic ribonucleoside triphosphate reductase	0	0.475205	0.202398	0.00430968	0.259984	0.259988	1.21341
F-down	annotations	2	12	32	62	102	122	156
TON_0911	adenylosuccinate synthetase	0	-1.03307	-0.828647	-0.631556	-1.68736	-1.43965	-1.40243
TON_1264	dihydroorotate dehydrogenase 1B	0	-1.37112	-1.25073	-0.835523	-1.24065	-1.33315	-1.71293
TON_0352	CTP synthetase	0	-0.157263	-0.446692	-0.606194	-1.03373	-0.541412	-0.944367
TON_1616	putative deoxyribonucleotide triphosphate pyrophosphatase	0	-0.356693	0.0821237	0.276808	-1.14477	-1.04566	-1.02694
TON_1884	inosine 5'-monophosphate dehydrogenase	0	-0.726789	-0.664205	-1.0467	-1.41705	-0.820947	-1.76482
TON_1893	GMP synthase	0	-0.9271	-0.629694	-0.762012	-1.45072	-1.27654	-1.6983
TON_1513	orotate phosphoribosyltransferase	0	0.789336	1.25953	1.2922	-2.37462	-2.05313	-2.80898
TON_1437	aspartate carbamoyltransferase catalytic subunit	0	-0.631802	-0.431274	-0.860637	-2.45399	-1.3633	-2.66357
TON_0780	adenylate kinase	0	-0.548872	-0.695136	-0.577938	-2.61468	-2.6355	-2.66646
TON_0484	xanthine/uracilpermease	0	-0.424816	-0.00177173	-0.289454	-2.62886	-1.43905	-2.93568
TON_1438	aspartate carbamoyltransferase regulatory subunit	0	-0.530468	-0.492454	-0.672861	-2.76603	-1.44603	-3.00809

## Sheet: arCOG G
G-up	annotations	2	12	32	62	102	122	156
TON_0016	molybdenum-pterin binding domain-containing protein	0	0.753647	0.149442	0.0363467	1.15949	1.77647	2.25599
TON_0025	bis(5'-adenosyl)-triphosphatase	0	-0.550776	0.2266	-0.374051	1.11814	1.49823	1.34591
TON_0062	major facilitator superfamily permease	0	-0.0516503	0.405413	0.307827	1.08284	1.14024	1.07138
TON_0111	hypothetical protein	0	0.709452	0.515859	0.688923	1.16927	1.59511	1.6497
TON_0369	deblocking aminopeptidase	0	0.609212	0.528573	0.0893967	1.06438	1.29668	1.36349
TON_0416	polysaccharide deacetylase	0	0.550489	0.452757	0.010118	1.34405	1.73608	1.84111
TON_0903	fructose-bisphosphate aldolase	0	-0.540015	-0.527953	-0.355145	1.07278	0.47349	-0.0782432
TON_1032	deblocking aminopeptidase	0	0.345721	0.301647	0.10672	1.19268	1.50451	1.19419
TON_1239	carbohydrate/pyrimidine kinase	0	-0.513571	-0.423478	-0.158947	2.3109	1.94956	2.43736
TON_1488	carbohydrate/pyrimidine kinase	0	0.162604	0.33314	0.426835	1.19258	0.901242	0.942242
TON_1798	glycogen synthase	0	0.574077	0.928779	0.853921	1.72434	0.998828	0.723039
TON_0006	major facilitator superfamily permease	0	-0.647447	-0.319054	-0.181323	0.977159	1.7751	1.50215
TON_0480	carbohydrate-binding protein	0	-0.395541	-0.480494	-0.497054	0.781559	1.12504	0.0627031
TON_0570	endoglucanase	0	0.800651	0.644376	0.698342	1.14684	1.5802	1.38333
TON_0639	glyceraldehyde-3-phosphate dehydrogenase	0	0.590188	0.0952505	0.0291441	0.719456	1.64654	1.71258
TON_1279	multidrug-efflux transporter	0	0.148927	0.822592	0.247934	0.963744	1.37448	1.10695
TON_1391	hypothetical protein	0	0.0824018	0.482616	0.606179	1.18812	1.67048	1.30274
TON_1280	galactokinase	0	-0.420372	-1.13278	-0.407308	1.07245	0.866014	1.54815
G-down	annotations	2	12	32	62	102	122	156
TON_1716	4-alpha-Glucanotransferase	0	-1.41479	-1.17624	-0.420492	-0.154211	-1.48533	-1.83202
TON_1791	ABC-type maltdextrin transport system, ATPase component	0	-1.55356	-1.08791	-0.969693	-0.195141	-0.514554	-0.453299
TON_0336	bifunctional D-arabino 3-hexulose-6-phosphate formaldehyde lyase/phosphohexuloisomerase	0	-0.333607	-0.32799	-0.469192	-1.41372	-0.794978	-1.11004
TON_1261	permease	0	-0.802715	-0.354537	-0.636531	-1.52389	-1.0782	-0.920035
TON_1495	permease	0	-0.389884	-0.150217	-0.270416	-1.3152	-1.23781	-1.27177
TON_1611	permease	0	0.29589	-0.363282	-0.291974	-1.44019	-1.37758	-1.05521
TON_1640	triosephosphate isomerase	0	-0.650753	-0.414435	-0.49017	-0.751528	-1.00896	-1.19058

## Sheet: arCOG H
H-up	annotations	2	12	32	62	102	122	156
TON_0056	ferredoxin-NADP(+) reductase subunit alpha	0	1.5214	1.63184	1.84386	0.932937	1.13843	1.16997
TON_0853	thiI	0	1.18918	0.838125	0.84164	0.373083	0.475213	0.4908
TON_0854	MoeB protein	0	1.34793	1.22247	0.909568	0.215768	0.332856	0.687569
TON_1190	SAM-dependent methyltransferase	0	-0.346869	1.0456	0.4007	0.447366	0.0707059	0.717263
TON_1874	ABC transporter ATPase	0	0.974672	2.71267	2.4531	1.20651	3.16039	2.029
TON_1875	cobalamin biosynthesis protein	0	1.11198	2.65308	2.88733	1.73546	3.60483	2.6469
TON_1876	magnesium chelatase subunit Chll	0	0.0448323	1.63488	2.00521	1.73264	3.29479	2.48539
TON_1375	ferredoxin-NADP(+) reductase subunit alpha	0	-1.4841	-1.79618	1.42902	0.597043	1.16928	0.867794
TON_0679	cobalamin biosynthesis protein	0	1.20473	0.756512	0.32661	1.49567	1.49006	1.48047
TON_0687	cobyric acid synthase	0	-0.0451039	0.297534	0.0259849	1.19308	1.38409	1.39684
TON_1344	hypothetical protein	0	-0.00903351	-0.144954	-0.099504	1.16371	1.26111	1.01404
TON_0015	Binding-protein-dependent transport systems inner membrane component	0	0.557275	0.346123	0.233762	1.03847	1.83246	2.14374
TON_1770	NAD synthetase	0	0.821237	0.560669	0.783371	1.17465	1.74146	1.37279
TON_0569	D-isomer specific 2-hydroxyacid dehydrogenase	0	0.82304	0.548383	0.478373	1.0044	1.43986	1.1681
TON_0014	tungsten ABC transporter substrate-binding protein	0	-0.212175	-0.362873	-0.523229	0.231184	1.21412	1.46531
TON_1529	cob(I)yrinic acid a,c-diamide adenosyltransferase	0	0.34233	0.379154	-0.319579	0.597774	0.906147	1.10802
H-down	annotations	2	12	32	62	102	122	156
TON_0228	sulfur carrier protein ThiS	0	-1.89737	-1.20375	-1.26622	-2.71127	-2.54846	-2.71616
TON_0392	3-octaprenyl-4-hydroxybenzoate carboxy-lyase	0	-0.498911	-0.164829	-0.271532	-1.32062	-1.24593	-1.33366
TON_0536	cytochrome-c3 hydrogenase subunit gamma	0	-3.47993	-2.57632	-5.85989	-4.81296	-4.53022	-3.9095
TON_0550	prenyltransferase	0	-0.829904	-0.945447	-0.471057	-1.86685	-1.63411	-1.49879
TON_0607	6,7-dimethyl-8-ribityllumazine synthase	0	0.47829	0.0385868	0.0637794	-1.02904	-1.14479	-1.60984
TON_0608	bifunctional 3,4-dihydroxy-2-butanone 4-phosphate synthase/GTP cyclohydrolase II protein	0	0.472382	-0.289107	0.0579873	-1.20454	-1.32887	-1.62565
TON_0609	riboflavin synthase subunit alpha	0	0.561976	-0.24143	-0.0147011	-1.56509	-3.88532	-2.63896
TON_0610	riboflavin biosynthesis protein RibD	0	0.190896	-0.726307	-0.0627028	-1.66001	-3.23062	-2.97135
TON_0691	molybdenum cofactor biosynthesis protein MoeA	0	-0.730015	-1.01227	-0.816948	-1.12446	-1.46833	-1.40702
TON_0750	hypothetical protein	0	-1.75339	-1.10596	-0.297545	-1.95542	-4.22026	-2.89957
TON_0777	UbiE/COQ5 methyltransferase	0	0.250842	0.0779472	0.204235	-1.31339	-1.31042	-1.24133
TON_0779	molybdopterin converting factor protein subunit 1	0	-0.242292	-0.349069	-0.31473	-1.8237	-1.96475	-1.78586
TON_0798	bifunctional phosphopantothenoylcysteine decarboxylase/phosphopantothenate synthase	0	-0.982463	-0.647613	-0.0122185	-2.31846	-2.49749	-2.6446
TON_0838	ubiquinone/menaquinone biosynthesis methyltransferase	0	-1.10659	-1.62609	-0.508194	-2.29124	-2.11619	-2.17665
TON_1091	molybdenum cofactor biosynthesis protein MoeA	0	-0.393289	-0.653573	-0.670605	-0.676053	-1.16192	-1.46236
TON_1337	ferredoxin-NADP(+) reductase subunit alpha	0	-2.83959	-3.24455	-3.38249	-1.81138	-2.55031	-2.47086
TON_1375	ferredoxin-NADP(+) reductase subunit alpha	0	-1.4841	-1.79618	1.42902	0.597043	1.16928	0.867794
TON_1415	2-amino-3-ketobutyrate coenzyme A ligase	0	-0.13901	-0.103964	-0.29122	-1.33102	-0.952811	-1.35925
TON_1509	ubiE ubiquinone/menaquinone biosynthesis methyltransferase	0	-1.93818	-1.93249	-1.36885	-2.15497	-2.53452	-2.2845
TON_1581	molybdopterin-guanine dinucleotide biosynthesis protein MobA	0	-3.85353	-5.62459	-5.72247	-3.93786	-3.256	-5.79793

## Sheet: arCOG I
I-up	annotations	2	12	32	62	102	122	156
TON_0039	putative acetyl-CoA carboxylase biotin carboxyl carrier protein subunit	0	0.821735	1.16831	0.852728	-0.194325	-0.131217	0.147448
TON_1624	hypothetical protein	0	0.399186	0.501841	0.409077	0.949925	1.00865	0.717007
I-down	annotations	2	12	32	62	102	122	156
TON_0420	hypothetical protein	0	-1.7339	-3.80198	-3.36073	-1.76953	-2.7087	-2.02363
TON_1110	methylmalonyl-CoA mutase, N-terminus of large subunit	0	-1.14268	-1.47475	-1.56934	-3.14561	-3.06485	-2.83394
TON_1076	methylmalony-CoA mutase	0	-0.664712	-1.29334	-0.607987	-2.60401	-2.46277	-2.3109
TON_1399	membrane protein	0	-1.2861	-2.39552	-2.04071	-2.16074	-2.60599	-1.93956
TON_0923	short-chain alcohol dehydrogenase	0	-0.85212	-0.146624	0.872482	-1.43093	-1.0387	-1.62595
TON_1724	phospholipase D-related protein	0	-0.300419	0.0912218	-0.164029	-1.36849	-1.217	-1.16447
TON_0399	3-hydroxy-3-methylglutaryl-CoA reductase	0	-0.354444	-0.450616	-0.326962	-0.84426	-1.08394	-1.16401

## Sheet: arCOG J
J-up	annotations	2	12	32	62	102	122	156
TON_0028	putative RNA-associated protein	0	1.05179	1.05024	0.877966	1.51945	1.51734	1.42263
TON_0029	exosome complex RNA-binding protein Rrp4	0	0.862613	0.728315	0.681512	1.20584	1.10226	1.13891
TON_0058	asparagine synthetase A	0	1.00505	2.82177	2.9742	-4.25646	-4.02346	-3.26219
TON_0066	50S ribosomal protein L3P	0	0.528269	0.434174	0.19057	1.07482	1.50841	1.63231
TON_0067	50S ribosomal protein L4P	0	0.804267	0.471782	0.308833	1.52619	1.91885	2.03907
TON_0068	50S ribosomal protein L23	0	0.749182	0.410756	0.18757	1.43649	2.08031	2.12366
TON_0069	50S ribosomal protein L2	0	1.02248	0.699764	0.436537	1.65321	2.32882	2.30464
TON_0070	30S ribosomal protein S19	0	1.12185	0.726226	0.602347	1.70247	2.22732	2.37741
TON_0071	50S ribosomal protein L22	0	1.20974	0.674873	0.589079	1.92641	2.42069	2.47537
TON_0072	30S ribosomal protein S3	0	1.00435	0.46125	0.495246	1.84423	2.23462	2.40409
TON_0073	50S ribosomal protein L29	0	1.0948	0.199178	0.667821	1.59891	1.9902	2.32734
TON_0074	translation initiation factor Sui1	0	0.820711	0.457393	0.710087	1.93435	2.07297	2.24611
TON_0075	30S ribosomal protein S17	0	0.537637	0.609732	0.700844	2.17131	2.50033	2.59788
TON_0076	50S ribosomal protein L14	0	0.624686	0.446084	0.661197	2.2514	2.51129	2.70464
TON_0077	50S ribosomal protein L24	0	0.570411	0.425733	0.636453	2.47235	2.65269	2.84485
TON_0078	30S ribosomal protein S4e	0	0.855374	0.965853	0.82873	2.87061	2.9858	2.98662
TON_0079	50S ribosomal protein L5	0	0.849845	0.62642	0.566596	2.73895	2.82549	2.78624
TON_0080	30S ribosomal protein S14	0	0.377356	0.0577025	0.102731	2.54296	2.44981	2.48732
TON_0081	30S ribosomal protein S8	0	0.626213	0.571497	0.64045	2.8708	2.85264	2.86582
TON_0082	50S ribosomal protein L6	0	0.851237	0.601459	0.642538	2.88101	2.85171	2.73524
TON_0083	50S ribosomal protein L32e	0	0.793208	0.611509	0.551295	2.98717	2.86759	2.78551
TON_0084	50S ribosomal protein L19e	0	0.653012	0.500939	0.611047	3.18109	2.98602	2.87216
TON_0085	50S ribosomal protein L18	0	0.563948	0.0674198	0.306934	2.84262	2.67633	2.50694
TON_0086	30S ribosomal protein S5	0	0.695369	0.280653	0.436018	2.90727	2.90629	2.55167
TON_0087	50S ribosomal protein L30	0	0.29345	-0.011601	0.142493	2.52097	2.50469	2.11287
TON_0088	50S ribosomal protein L15	0	0.227451	-0.0219397	0.0241719	2.54576	2.52322	2.0698
TON_0094	50S ribosomal protein L14e	0	0.255742	0.306241	-0.147423	0.42064	1.06761	0.901607
TON_0104	30S ribosomal protein S11	0	0.868418	0.783383	0.396917	0.837852	0.97506	1.11296
TON_0106	50S ribosomal protein L18e	0	0.623623	0.575992	0.315241	0.655231	0.980485	1.05858
TON_0107	50S ribosomal protein L13	0	0.694323	0.678573	0.439056	0.922872	1.15255	1.23139
TON_0108	30S ribosomal protein S9	0	0.575392	0.739147	0.419677	0.912502	1.24279	1.30383
TON_0112	30S ribosomal protein S2	0	0.77621	0.603968	0.694575	1.75222	2.0559	2.15665
TON_0113	50S ribosomal protein L40e	0	0.543776	0.29545	0.626223	1.56819	1.83145	2.15354
TON_0144	50S ribosomal protein L15e	0	0.285577	0.74989	0.250985	2.35907	3.10803	3.13672
TON_0179	50S ribosomal protein L11	0	0.524724	0.435534	0.465842	1.67297	1.71641	1.73129
TON_0180	50S ribosomal protein L1P	0	0.574079	0.658404	0.538486	1.93391	2.22334	2.03581
TON_0181	acidic ribosomal protein P0	0	0.737053	0.747904	0.60553	2.08966	2.4299	2.25108
TON_0182	50S ribosomal protein L12	0	0.649669	0.374288	0.109874	1.16646	1.12769	1.35936
TON_0220	50S ribosomal protein L30e	0	1.00101	0.928408	0.818619	2.33063	2.63944	2.62995
TON_0222	30S ribosomal protein S12	0	0.621636	0.60738	0.493674	1.56006	1.5869	1.66176
TON_0223	30S ribosomal protein S7	0	0.613239	0.818055	0.647729	2.03897	2.02341	2.02389
TON_0343	aspartyl-tRNA synthetase	0	0.667166	0.686739	0.608115	0.823614	1.07462	1.12437
TON_0426	translation initiation factor IF-5A	0	0.701065	0.801598	0.43789	1.18244	1.52183	1.57775
TON_0517	30S ribosomal protein S15	0	-0.593038	-0.16552	-0.470079	0.493124	0.908397	1.02804
TON_0520	30S ribosomal protein S3Ae	0	-0.238755	0.167225	-0.152065	1.91544	2.35837	2.31026
TON_0579	methionyl-tRNA synthetase	0	0.0106398	0.193427	0.0133728	1.14341	0.985482	1.06354
TON_0617	7-cyano-7-deazaguanine tRNA-ribosyltransferase	0	0.182138	0.224453	-0.184141	1.28259	2.2172	1.69518
TON_0637	translation initiation factor IF-2	0	0.104326	-0.0326355	0.12324	1.43665	1.66969	2.01858
TON_0751	30S ribosomal protein S10P	0	0.444133	0.305447	0.152391	0.777986	1.15059	1.14353
TON_0755	elongation factor EF-2	0	0.344974	0.452997	-0.101366	0.961162	1.41408	1.29645
TON_0767	translation initiation factor IF-1	0	0.231193	1.04343	0.916058	1.10835	1.25734	1.29707
TON_0952	50S ribosomal protein L24e	0	0.04518	0.164217	0.271033	0.640455	1.05322	0.90038
TON_0953	30S ribosomal protein S28e	0	-0.134448	0.263991	0.0807145	0.571033	0.983984	1.01477
TON_0954	50S ribosomal protein L7Ae	0	0.667526	1.11857	0.473185	0.645685	1.28818	1.17032
TON_1086	putative translation factor	0	0.227681	0.988454	1.10844	1.27054	1.51937	1.59448
TON_1103	30S ribosomal protein S19e	0	-0.397052	0.358771	-0.158833	1.16817	1.39921	1.28999
TON_1106	50S ribosomal protein LX	0	0.161198	0.585683	0.212762	1.15617	1.56626	1.6618
TON_1107	translation initiation factor IF-6	0	0.228453	0.433587	0.205363	1.2061	1.46508	1.5854
TON_1209	ribonuclease P protein component 4	0	0.311826	1.92586	2.87114	0.239091	0.194971	0.146953
TON_1230	30S ribosomal protein S17e	0	0.0957423	0.449107	-0.13018	1.08503	1.30919	1.5017
TON_1466	putative tRNA/rRNA methyltransferase	0	0.602676	0.903395	0.50781	0.978504	1.30004	1.23598
TON_1557	2-methylthioadenine synthetase	0	-1.45325	-0.892553	-0.11111	2.18796	1.93735	1.55844
TON_1630	tRNA/rRNA cytosine-C5-methylase	0	0.933034	1.08121	0.65398	1.61015	1.66011	1.55887
TON_1784	hypothetical protein	0	0.149672	0.0828785	0.216439	1.21453	0.838783	1.34086
TON_1799	ribonuclease P protein component 2	0	0.085729	0.255734	0.42884	1.89267	1.55362	1.86271
TON_1837	sugar-phosphate nucleotydyltransferase	0	0.105648	-0.0430158	0.079176	1.15777	0.957565	0.948568
TON_1865	hypothetical protein	0	-0.981982	-1.03798	-0.4989	0.943836	1.1422	1.28532
TON_1866	elongation factor 1-beta	0	-0.672716	-0.980964	-0.251781	1.83957	2.10769	2.02072
TON_1910	30S ribosomal protein S24e	0	0.559897	0.26878	0.267863	1.02894	1.1314	1.17464
TON_1934	diphthine synthase, DPH2 subunit	0	-0.116581	0.644658	0.124508	1.34346	1.25515	1.45128
TON_1945	30S ribosomal protein S6e	0	1.03512	1.32793	0.804442	3.06182	3.51983	3.53534
TON_1969	ribonuclease P protein component 1	0	0.789931	0.54918	0.619342	1.9687	2.2366	2.46592
J-down	annotations	2	12	32	62	102	122	156
TON_0058	asparagine synthetase A	0	1.00505	2.82177	2.9742	-4.25646	-4.02346	-3.26219
TON_0235	50S ribosomal protein L44e	0	-2.10238	-1.39278	-1.28244	-1.50038	-1.36541	-1.22317
TON_0236	30S ribosomal protein S27e	0	-1.90957	-1.60893	-1.11235	-1.43069	-1.3171	-1.19945
TON_0237	translation initiation factor IF-2	0	-0.639781	-0.485113	-0.486658	-0.97922	-1.27126	-1.17354
TON_0238	H/ACA RNA-protein complex component Nop10p	0	-0.104716	-0.197297	-0.086351	-0.649299	-1.11664	-0.719732
TON_0408	hypothetical protein	0	-0.258916	-0.0632853	0.0139579	-0.8253	-0.90782	-1.15192
TON_0507	peptide chain release factor 1	0	-1.00915	-0.51465	-0.339501	-0.538954	-0.473976	-0.518771
TON_0559	haloacid dehalogenase superfamily protein	0	-0.674448	-0.899739	-1.3096	-0.508947	-0.794142	-0.6527
TON_0648	N(2),N(2)-dimethylguanosine tRNA methyltransferase	0	-0.932369	-0.563974	-0.988047	-1.39966	-1.20249	-0.921719
TON_0649	50S ribosomal protein L35	0	0.0157559	0.348927	0.179905	-2.49775	-1.97752	-1.93685
TON_0698	N-acetyltransferase	0	0.232555	-0.0138735	0.291364	-1.69872	-1.82118	-2.12495
TON_0961	asparaginyl-tRNA synthetase	0	0.394147	-0.0957155	0.43909	-1.27249	-1.20394	-1.17695
TON_1042	DEAD/DEAH box helicase	0	-1.65998	-0.857878	-0.948669	-0.756349	-0.431197	-0.810193
TON_1104	RNA-binding protein	0	-1.11209	-0.698831	-0.853183	-0.600391	-0.578167	-0.19986
TON_1111	hypothetical protein	0	-0.401934	-0.519714	-0.386295	-1.5871	-2.08806	-1.78259
TON_1506	hypothetical protein	0	-0.408505	-0.718022	-0.783681	-1.10416	-1.02384	-0.950144
TON_1641	hypothetical protein	0	-1.21433	-0.692025	-0.443553	-1.97969	-1.58532	-1.73088
TON_1803	isoleucyl-tRNA synthetase	0	-0.175453	-0.19306	-0.484834	-1.24786	-0.83507	-0.891084
TON_1865	hypothetical protein	0	-0.981982	-1.03798	-0.4989	0.943836	1.1422	1.28532
TON_1906	N5-glutamine methyltransferase	0	-1.23992	-1.71193	-1.54577	-1.7729	-2.46295	-2.1501

## Sheet: arCOG K
K-up	annotations	2	12	32	62	102	122	156
TON_0105	DNA-directed RNA polymerase subunit D	0	1.25443	0.955634	0.74867	1.22959	1.62	1.50682
TON_0109	DNA-directed RNA polymerase subunit N	0	0.650847	0.981204	0.877543	0.469286	1.02952	1.24412
TON_0178	transcription antitermination protein NusG	0	0.54891	0.515343	0.679256	1.2025	1.14831	1.06083
TON_0216	DNA-directed RNA polymerase subunit H	0	-0.0454349	0.0245201	-0.278332	0.499192	0.602914	1.14372
TON_0217	DNA-directed RNA polymerase subunit B	0	1.17204	0.986148	0.920891	1.8991	2.15753	2.295
TON_0218	DNA-directed RNA polymerase subunit A'	0	1.30705	0.837791	0.995053	2.14681	2.44019	2.47447
TON_0219	DNA-directed RNA polymerase subunit A''	0	0.958649	0.508415	0.741827	1.8467	2.2669	2.25582
TON_0221	transcription elongation factor NusA-like protein	0	0.816063	0.490462	0.552322	2.02161	2.13803	2.32286
TON_0393	DNA/RNA repair helicase	0	0.845829	1.2237	0.924292	2.16004	2.29416	2.06147
TON_0523	putative transcriptional regulator	0	0.250742	-0.4737	-0.0252166	0.873402	1.49261	1.12775
TON_0824	DNA-directed RNA polymerase subunit M	0	-0.0278299	0.281415	0.147176	0.798132	0.985831	1.01059
TON_0930	DNA/RNA-binding protein albA	0	-0.381969	-0.0654566	-0.362782	1.18414	1.60145	1.19956
TON_0994	hypothetical protein	0	-0.673853	0.175148	0.127103	0.917266	1.37171	1.30288
TON_1100	transcription initiation factor IIB	0	0.228769	0.539446	0.432304	1.26386	1.41874	1.42537
TON_1309	transcription factor	0	0.867153	0.855476	0.779384	1.57076	1.70384	1.68528
TON_1373	putative transcriptional regulator	0	0.20589	-1.19191	-0.747898	1.07729	0.573113	0.400626
TON_1486	transcription initiation factor E subunit alpha	0	0.347664	0.431333	0.518389	1.72115	1.86824	1.4389
TON_1625	putative transcriptional regulator	0	-0.429611	-0.866586	-0.300148	1.05296	0.95094	0.67115
TON_1733	histone acetyltransferase Elp3	0	-0.018526	0.422369	-0.0731677	0.75485	1.02933	0.968925
TON_1912	DNA-directed RNA polymerase subunit E''	0	1.26885	1.32997	0.855953	1.64592	1.98321	2.01454
TON_1913	DNA-directed RNA polymerase subunit E'	0	0.696219	0.331577	0.212856	1.01739	1.03259	1.24948
TON_1920	transcriptional regulator	0	0.793997	1.33698	1.15081	-1.29116	-1.41431	-1.46041
K-down	annotations	2	12	32	62	102	122	156
TON_0931	transcriptional regulator	0	-1.67168	-0.917117	-0.820632	-1.55757	-1.87805	-1.96903
TON_1042	DEAD/DEAH box helicase	0	-1.65998	-0.857878	-0.948669	-0.756349	-0.431197	-0.810193
TON_1863	hypothetical protein	0	-1.37759	-0.994476	-0.949199	-0.906361	-0.977718	-1.14433
TON_1373	putative transcriptional regulator	0	0.20589	-1.19191	-0.747898	1.07729	0.573113	0.400626
TON_1555	signal sequence peptidase	0	-1.71768	-2.33472	-1.6997	-0.231472	-1.15547	-0.297701
TON_1231	heat shock regulator	0	-0.629453	-0.660691	-0.217694	-1.21003	-1.06828	-1.90162
TON_1257	hypothetical protein	0	0.436263	0.840389	0.8958	-1.22599	-1.49288	-2.14394
TON_1370	putative transcriptional regulator	0	0.479863	0.292392	0.80541	-1.1911	-1.17735	-1.47107
TON_1920	transcriptional regulator	0	0.793997	1.33698	1.15081	-1.29116	-1.41431	-1.46041
TON_0819	NAD-dependent deacetylase	0	0.173428	-0.150831	0.119568	-0.790869	-1.239	-1.20512
TON_1295	multiple substrate aminotransferase	0	-0.169265	-1.37149	-1.42766	-0.659592	-1.44474	-1.23483
TON_1510	transcriptional regulator	0	-0.339572	-0.275489	-0.144782	-0.875795	-1.1418	-1.21897
TON_0318	putative transcriptional regulator	0	-0.497455	-0.536173	-0.492957	-0.741335	-0.856041	-1.08049

## Sheet: arCOG L
L-up	annotations	2	12	32	62	102	122	156
TON_0043	cell division control protein	0	0.51134	0.348482	0.24925	1.20745	1.2267	1.17113
TON_0393	DNA/RNA repair helicase	0	0.845829	1.2237	0.924292	2.16004	2.29416	2.06147
TON_0518	ssDNA-specific exonuclease	0	-0.776082	-0.560491	-0.495872	1.28722	1.944	1.88657
TON_0763	DNA topoisomerase VI subunit A	0	1.09838	0.943577	1.00586	2.3294	2.30021	2.26896
TON_0764	DNA topoisomerase VI subunit B	0	1.01108	1.13571	1.08285	2.19793	2.09913	2.15283
TON_0770	ribonuclease HII	0	-0.0885937	0.0445699	-0.251923	1.02447	0.82765	1.0368
TON_0891	N2, N2-dimethylguanosine tRNA methyltransferase	0	-0.074537	0.209519	-0.334388	1.36896	1.50415	1.51244
TON_0895	hypothetical protein	0	0.108532	-0.086778	-0.117273	0.559109	1.28125	1.15623
TON_0896	hypothetical protein	0	0.00403121	-0.104649	-0.0571178	0.55561	1.18788	1.22835
TON_0897	hypothetical protein	0	-0.351226	-0.165353	-0.549913	0.514436	1.28968	1.32032
TON_0898	hypothetical protein	0	-0.422021	-0.712563	-0.768487	0.50568	1.24255	1.30621
TON_1099	flap endonuclease-1	0	0.10013	0.2488	0.205339	0.806692	1.08441	0.921474
TON_1407	DNA repair and recombination protein RadB	0	0.341359	0.178114	0.776893	1.11255	1.41262	1.27107
TON_1518	uracil-DNA glycosylase	0	-0.15888	0.117482	-0.0769088	1.26737	1.29587	1.37056
TON_1642	DNA polymerase II large subunit	0	0.434332	0.411737	0.537353	1.17054	1.43993	1.56998
TON_1643	DNA polymerase II small subunit	0	0.67828	1.04203	0.969858	1.21027	1.33858	1.33869
TON_1671	N6-adenine-specific DNA methylase	0	0.254863	0.52635	0.253512	1.31528	1.48891	1.38339
L-down	annotations	2	12	32	62	102	122	156
TON_0746	exonuclease	0	-1.20442	-1.07133	-0.293686	-3.23698	-3.11537	-3.53776
TON_1042	DEAD/DEAH box helicase	0	-1.65998	-0.857878	-0.948669	-0.756349	-0.431197	-0.810193
TON_1378	putative tyrosine recombinase	0	-1.529	-0.783423	-0.423567	-3.1008	-3.35134	-3.26283
TON_1648	hypothetical protein	0	-1.43892	-0.86382	-0.479829	-0.625165	-0.692018	-0.865844
TON_1381	hypothetical protein	0	-1.38586	-1.6152	-1.38724	-1.91914	-2.25024	-1.98586
TON_0187	hypothetical protein	0	0.362992	0.681467	0.685061	-1.13164	-1.19909	-0.876554
TON_1380	UvrD/REP helicase	0	-0.269586	-0.362888	0.185447	-1.48933	-1.54948	-1.6491
TON_1293	hypothetical protein	0	-1.01299	-1.16361	-0.713447	-0.689942	-1.08026	-1.2998

[truncated: 13 more sheets: arCOG M, arCOG N, arCOG O, arCOG P, arCOG Q, arCOG R, arCOG S, arCOG T, arCOG U, arCOG V, arCOG B, arCOG A, genes not classified]
