# Supplementary material for: Adaptive engineering of a hyperthermophilic archaeon on CO and discovering the underlying mechanism by multi-omics analysis
Source: Sci Rep. 2016 Mar 15;6:22896. doi: 10.1038/srep22896 (PMC4791640; doi:10.1038/srep22896)
Supplement: Supplementary Dataset 2 [file srep22896-s3.xls]

## Sheet: 2T-m6A
feature	start	end	score	strand	coverage	flanking sequence
m6A	869	869	63	-	42	GGGTTATCTCCTCCGCGTAT [A] CCTTCTCCTTGGGTTTGCCA
m6A	872	872	57	+	32	CAAACCCAAGGAGAAGGTAT [A] CGCGGAGGAGATAACCCTTG
m6A	2854	2854	43	+	41	TCGAAGACGTCTTCGAAAAG [A] GGTTTCAGAAAAACGTGAGC
m6A	3011	3011	43	-	41	CCTCAACGCTTAGATCGTAG [A] CGTAGCCGTTGTAGTCCTCA
m6A	3014	3014	70	+	42	GGACTACAACGGCTACGTCT [A] CGATCTAAGCGTTGAGGAGA
m6A	4092	4092	50	-	52	AATTCTGGAGGTGCTGGGGG [A] GTTAGAAGGTTAAATTGGCT
m6A	7149	7149	61	-	50	CCTCGGCACCGTTGGTGTCG [A] CGTACATGACGTAGTACTTG
m6A	7152	7152	71	+	56	GTACTACGTCATGTACGTCG [A] CACCAACGGTGCCGAGGACT
m6A	10724	10724	49	-	48	GAGGATTGACGTGAACGTCG [A] CATACTCATCGACGGCAGCT
m6A	10727	10727	50	+	48	TGCCGTCGATGAGTATGTCG [A] CGTTCACGTCAATCCTCATC
m6A	12173	12173	69	-	43	CAACCCCGACTACCTCGTCT [A] CTCCCTGAACGTCTCCCTGC
m6A	12176	12176	60	+	47	GGGAGACGTTCAGGGAGTAG [A] CGAGGTAGTCGGGGTTGTAG
m6A	14021	14021	80	-	43	CGGAAGGCGCGTCAGGGTCT [A] CGAGATAACTCCGAAGGGAA
m6A	14024	14024	79	+	46	CCTTCGGAGTTATCTCGTAG [A] CCCTGACGCGCCTTCCGTCC
m6A	14549	14549	89	-	48	GACGGACGAGATGAAGGTCG [A] CGAGTACGGACTGGTTCATG
m6A	14552	14552	55	+	57	GAACCAGTCCGTACTCGTCG [A] CCTTCATCTCGTCCGTCGTC
m6A	15973	15973	54	-	42	TAAGCTCTTCACCCTTGTCG [A] CGAGGACATCGAGGTTTATC
m6A	15976	15976	62	+	43	AAACCTCGATGTCCTCGTCG [A] CAAGGGTGAAGAGCTTATCA
m6A	16000	16000	74	-	46	TAATGATGATTATAGCGTAG [A] CGTTGATAAGCTCTTCACCC
m6A	16003	16003	77	+	46	TGAAGAGCTTATCAACGTCT [A] CGCTATAATCATCATTAATC
m6A	16912	16912	79	-	40	TCAGGACGCGGGTATTGTAG [A] CGCCGCCCTTTACGTAGATG
m6A	16915	16915	61	+	39	CTACGTAAAGGGCGGCGTCT [A] CAATACCCGCGTCCTGACGA
m6A	19085	19085	71	-	41	GTTCTACTACAACGTCGTCG [A] CTTCTTCAACTGGATACTAG
m6A	19088	19088	66	+	43	GTATCCAGTTGAAGAAGTCG [A] CGACGTTGTAGTAGAACGAT
m6A	21029	21029	109	-	49	AGAGTATCAAAACTGTGTAT [A] CAGCAGGGACAATCCAATAG
m6A	21032	21032	62	+	46	TTGGATTGTCCCTGCTGTAT [A] CACAGTTTTGATACTCTCTC
m6A	21471	21471	86	-	52	GGGCTGTCCAGCTCTAGTCT [A] CGACCCAGATACCAACAAGG
m6A	21474	21474	86	+	51	TGTTGGTATCTGGGTCGTAG [A] CTAGAGCTGGACAGCCCGTC
m6A	21840	21840	88	-	52	GCCTCTGGTCGATGCAGTCT [A] CAAGAACCTCGACGTTCTGG
m6A	21843	21843	71	+	51	GAACGTCGAGGTTCTTGTAG [A] CTGCATCGACCAGAGGCTGG
m6A	24249	24249	61	-	47	CCATGAAACCACCTCAGTAG [A] CGTGGGCGTCGGTGTTTCTC
m6A	24252	24252	69	+	49	AAACACCGACGCCCACGTCT [A] CTGAGGTGGTTTCATGGACT
m6A	27812	27812	85	-	43	GAATCTCCCTCGGACCGTAG [A] CGGCAGCCAAAATCTTGTTC
m6A	27815	27815	67	+	46	CAAGATTTTGGCTGCCGTCT [A] CGGTCCGAGGGAGATTCATC
m6A	28322	28322	62	-	45	CCTCGCGCTGCTTCTGGTAG [A] CGGCCTTTGCACCCTTTATG
m6A	28325	28325	90	+	46	AAAGGGTGCAAAGGCCGTCT [A] CCAGAAGCAGCGCGAGGCGC
m6A	28896	28896	69	-	44	CGCCGCTCTCCTCGTCGTAG [A] CCACCTTCGGCATCTTGGCG
m6A	28899	28899	84	+	57	CAAGATGCCGAAGGTGGTCT [A] CGACGAGGAGAGCGGCGAGG
m6A	29837	29837	68	-	45	CCTCGAGCGGGGTGAGGTCG [A] CTAAAACGATGTTGCCGTTC
m6A	29840	29840	86	+	50	CGGCAACATCGTTTTAGTCG [A] CCTCACCCCGCTCGAGGTCA
m6A	31189	31189	83	-	52	GATAGCGCTCCACCAGGTCT [A] CGGCGAGCTGATATTCAGAG
m6A	31192	31192	51	+	46	TGAATATCAGCTCGCCGTAG [A] CCTGGTGGAGCGCTATCACG
m6A	32430	32430	115	-	63	CACACCACACATGAGTGTCT [A] CGAGGTCGCCCAGAAGATGG
m6A	32433	32433	83	+	55	TCTTCTGGGCGACCTCGTAG [A] CACTCATGTGTGGTGTGGCT
m6A	32631	32631	80	-	58	CAACCTCGTTGGAATGGTCG [A] CGAGACTGACCTCCTCAAAG
m6A	32634	32634	73	+	56	TGAGGAGGTCAGTCTCGTCG [A] CCATTCCAACGAGGTTGCCG
m6A	34400	34400	84	-	45	CAAAGAAGGCCAAACCGTCG [A] CACCGGACAACCACTAATCG
m6A	34403	34403	68	+	53	TTAGTGGTTGTCCGGTGTCG [A] CGGTTTGGCCTTCTTTGATG
m6A	36497	36497	41	+	55	TAGCAGCGTGCATCTCGCCG [A] GGGAACCTCCCATGACGGTG
m6A	38556	38556	71	-	41	GCCAGAGCATCCGTGGGTCT [A] CGACCTCCAGGTGCCGGAGC
m6A	38559	38559	62	+	50	CCGGCACCTGGAGGTCGTAG [A] CCCACGGATGCTCTGGCTTG
m6A	39339	39339	99	-	48	AAAGCTGATTCAAAAAGTCT [A] CGAATACTTCAGAAAGCTCG
m6A	39342	39342	70	+	44	GCTTTCTGAAGTATTCGTAG [A] CTTTTTGAATCAGCTTTTCG
m6A	42212	42212	74	-	50	TCTCCTCGCTGACCGCGTAG [A] CCTTGATGAACTCGACGTTC
m6A	42215	42215	80	+	48	CGTCGAGTTCATCAAGGTCT [A] CGCGGTCAGCGAGGAGATAG
m6A	46149	46149	85	-	56	CCATCCAGCGGAGTTCGTCT [A] CCTTGCAGAGAAAAAGGGCC
m6A	46152	46152	77	+	42	CCTTTTTCTCTGCAAGGTAG [A] CGAACTCCGCTGGATGGACG
m6A	46302	46302	72	-	57	AACCCACCTGATGGTGGTCT [A] CAAGACGGCCCACGACTACG
m6A	46305	46305	64	+	38	AGTCGTGGGCCGTCTTGTAG [A] CCACCATCAGGTGGGTTCCG
m6A	46498	46498	106	-	55	GGCTGTGGATTTTGTCGTCG [A] CGGAGACAAGGCTGCACTCA
m6A	46501	46501	64	+	36	GTGCAGCCTTGTCTCCGTCG [A] CGACAAAATCCACAGCCTTT
m6A	47137	47137	67	-	49	TCAGGCCATAGAGCTCGTCT [A] CGCGCTTGAAAGGGCGGGAG
m6A	47140	47140	69	+	37	CCGCCCTTTCAAGCGCGTAG [A] CGAGCTCTATGGCCTGAGCG
m6A	48182	48182	74	-	42	GGCTGCAACGCTGCTTGTAT [A] CGCTCCGGGCTGGGATGCAT
m6A	49010	49010	87	-	48	CGGGGAGGAGTTCGACGTCG [A] CAAGGCTTACGCCCTCATCT
m6A	50575	50575	66	-	48	AAGGAATTGGGGCAAAGTCT [A] CGCTCCCATCAAAAGAGGAA
m6A	50578	50578	84	+	47	CTCTTTTGATGGGAGCGTAG [A] CTTTGCCCCAATTCCTTAGA
m6A	51711	51711	45	+	50	GAGAGTTAGGGATTTCGAGG [A] GGTAAACCTTGGATATACTT
m6A	53835	53835	102	-	55	GCCGCCAGAAGTCGAGGTCT [A] CGGCGAGAGGCTAAGGCTAA
m6A	53838	53838	100	+	61	GCCTTAGCCTCTCGCCGTAG [A] CCTCGACTTCTGGCGGCTTT
m6A	54242	54242	66	-	58	CTTCGGGAGTGAATATGTAG [A] CGCCCATGCTTTACCACCGT
m6A	54245	54245	95	+	65	GTGGTAAAGCATGGGCGTCT [A] CATATTCACTCCCGAAGACC
m6A	55126	55126	60	-	48	GGGAACCCACGTGAAGGTCT [A] CGTCGTGACTTGGAACCACA
m6A	55129	55129	86	+	64	GGTTCCAAGTCACGACGTAG [A] CCTTCACGTGGGTTCCCTTC
m6A	55243	55243	76	-	45	CCCAGACAATAACAGTGTAT [A] CCTCCAAACCTACGAGCACA
m6A	55303	55303	84	-	45	CTTCTTCCGTTCCTTGGTCT [A] CAACGGGAACACTTACGATA
m6A	55306	55306	99	+	61	CGTAAGTGTTCCCGTTGTAG [A] CCAAGGAACGGAAGAAGTGG
m6A	55460	55460	69	-	42	GCGCCAAGATTCAAGAGTAT [A] CCCCCATCATCCACACCTTC
m6A	55463	55463	107	+	58	GGTGTGGATGATGGGGGTAT [A] CTCTTGAATCTTGGCGCTTT
m6A	55780	55780	96	-	43	AATGAAGGGCGTTGACGTCT [A] CAACGCCATGCGCGAGAGGG
m6A	55783	55783	88	+	59	TCTCGCGCATGGCGTTGTAG [A] CGTCAACGCCCTTCATTCCC
m6A	58394	58394	56	-	41	AGGTACCTGTTGACTTGTAT [A] CGGATGGCCTCAAGGGCGTT
m6A	58397	58397	90	+	45	GCCCTTGAGGCCATCCGTAT [A] CAAGTCAACAGGTACCTCCA
m6A	58459	58459	81	-	47	GGAGGACCTGGAACGGGTAG [A] CCCTTATCTTGAAGTGGTAG
m6A	58462	58462	60	+	48	CCACTTCAAGATAAGGGTCT [A] CCCGTTCCAGGTCCTCCGTG
m6A	60890	60890	74	-	50	CGAGACCGATGTCGGCGTAG [A] CCCTCCGCCCCCTCCTGAAG
m6A	60893	60893	87	+	44	CAGGAGGGGGCGGAGGGTCT [A] CGCCGACATCGGTCTCGACG
m6A	61560	61560	110	-	47	TGTAGGCCCTGATGCCGTAG [A] CGAAGAGCGGCGGGACCTCG
m6A	61563	61563	83	+	49	GGTCCCGCCGCTCTTCGTCT [A] CGGCATCAGGGCCTACAGGC
m6A	63803	63803	71	-	53	TGCTGACGACGAGGGCGTAG [A] CACCGCCAGCGCGAACGTAC
m6A	63806	63806	103	+	51	CGTTCGCGCTGGCGGTGTCT [A] CGCCCTCGTCGTCAGCAGGG
m6A	64396	64396	81	-	52	CGAATTCCTTTCCGTTGTAG [A] CGTGAATGGTCATGCCGACC
m6A	64399	64399	89	+	51	CGGCATGACCATTCACGTCT [A] CAACGGAAAGGAATTCGTTC
m6A	67453	67453	61	-	39	AGAAGACCTCGGTACCGTCG [A] CCTTCTTTTGGGTAACGCCC
m6A	67456	67456	49	+	32	CGTTACCCAAAAGAAGGTCG [A] CGGTACCGAGGTCTTCTACC
m6A	68588	68588	67	-	48	TCGCCTTGAGCTTGTTGTCG [A] CCGCAGCGAGGAGCCTCCTG
m6A	68591	68591	56	+	34	GAGGCTCCTCGCTGCGGTCG [A] CAACAAGCTCAAGGCGAGCA
m6A	69425	69425	60	-	40	CATCTCTCTCACCTCAGTAG [A] CGTAGGCTATCAGCCTTCCG
m6A	69428	69428	52	+	32	AAGGCTGATAGCCTACGTCT [A] CTGAGGTGAGAGAGATGCCG
m6A	72963	72963	70	-	52	CGCCGAGCTGGGTGGTGTCG [A] CGATGATCTTCCCCTCCTCC
m6A	72966	72966	68	+	43	GGAGGGGAAGATCATCGTCG [A] CACCACCCAGCTCGGCGTCG
m6A	72984	72984	63	-	49	CAGTTCCAAGAACCTTGTCG [A] CGCCGAGCTGGGTGGTGTCG
m6A	72987	72987	66	+	46	CACCACCCAGCTCGGCGTCG [A] CAAGGTTCTTGGAACTGGAA
m6A	77274	77274	72	-	53	TCTACCAGGGGCTTCAGTAT [A] CCAAAGCCTGCGTTGTTTAT
m6A	77277	77277	56	+	37	AACAACGCAGGCTTTGGTAT [A] CTGAAGCCCCTGGTAGAGCA
m6A	78746	78746	73	-	54	TCGGCATGAAGACCTTGTCG [A] CGTCAACCGCTATTCCCTTG
m6A	78749	78749	72	+	43	GGGAATAGCGGTTGACGTCG [A] CAAGGTCTTCATGCCGAGGG
m6A	78876	78876	79	-	52	AAGCAAGAGTAAGAGAGTAG [A] CCGGAGAAGACAAACGTTCA
m6A	78879	78879	80	+	40	ACGTTTGTCTTCTCCGGTCT [A] CTCTCTTACTCTTGCTTTTT
m6A	84966	84966	86	-	54	TCTTGAGGTCACCAGAGTAG [A] CCATACCCGGCCCCTCTGCC
m6A	84969	84969	69	+	48	AGAGGGGCCGGGTATGGTCT [A] CTCTGGTGACCTCAAGAGCG
m6A	85122	85122	82	-	51	TCGTGAGGTACTTGTAGTAG [A] CGAAGCCCGGCTGCCACTTG
m6A	85125	85125	72	+	46	GTGGCAGCCGGGCTTCGTCT [A] CTACAAGTACCTCACGAAGA
m6A	86257	86257	77	-	47	CCTTCGGAATTCCAACGTAG [A] CCTTAAGCCTCTTGAAGGCC
m6A	86260	86260	61	+	52	CTTCAAGAGGCTTAAGGTCT [A] CGTTGGAATTCCGAAGGAGT
m6A	87030	87030	40	+	46	CGACCAGGTAATGGTTTACA [A] GGTGTACTGAAAAACCGCAT
m6A	87403	87403	63	-	43	CCGAGCTTGTAATAACGTCT [A] CCTCAACGGAGTACTTCCCG
m6A	87406	87406	70	+	45	GAAGTACTCCGTTGAGGTAG [A] CGTTATTACAAGCTCGGGCT
m6A	87502	87502	74	-	43	CGGGCCCTATTATCTCGTCG [A] CCTCGCTGACAGCCCGATGG
m6A	87505	87505	61	+	44	TCGGGCTGTCAGCGAGGTCG [A] CGAGATAATAGGGCCCGAGC
m6A	88794	88794	66	-	42	TAAGGAAGTTCTCGGTGTCG [A] CGAGAGCAACTATCGGAACG
m6A	88797	88797	67	+	47	TCCGATAGTTGCTCTCGTCG [A] CACCGAGAACTTCCTTAGCT
m6A	90705	90705	75	-	54	GGTTAAATTTCACCAAGTAG [A] CAAGGGCAAAAGCAGAGATG
m6A	90708	90708	97	+	58	CTCTGCTTTTGCCCTTGTCT [A] CTTGGTGAAATTTAACCTCA
m6A	91582	91582	108	-	59	CACCAAGTTCATAGAAGTAG [A] CTATGACAAGAAGCTCGTCG
m6A	91585	91585	74	+	66	CGAGCTTCTTGTCATAGTCT [A] CTTCTATGAACTTGGTGTGA
m6A	91879	91879	94	-	53	CATCCGCGACCTGCCGGTAT [A] CCTTGTGGACAGGATCGGCA
m6A	91882	91882	93	+	60	CGATCCTGTCCACAAGGTAT [A] CCGGCAGGTCGCGGATGAAT
m6A	92242	92242	69	-	50	GGGGGTGATGGCCATGGTCT [A] CGTAGCTGTTCTGGCAAACA
m6A	92245	92245	82	+	56	TTGCCAGAACAGCTACGTAG [A] CCATGGCCATCACCCCCCAA
m6A	92914	92914	48	-	37	TACGCTTAATCCGATTGTAG [A] CAGTGCCAACGGCAATTTTA
m6A	92917	92917	103	+	60	AATTGCCGTTGGCACTGTCT [A] CAATCGGATTAAGCGTATGG
m6A	93088	93088	92	-	42	ACTCACCGGTTATGTCGTAG [A] CCATTATCACCCTGTCGTTT
m6A	93091	93091	98	+	58	CGACAGGGTGATAATGGTCT [A] CGACATAACCGGTGAGTTCG
m6A	94485	94485	56	-	39	TGGGAATAAAATGGAAGTCT [A] CGTCAAGAAAGACTCCTTCT
m6A	94488	94488	80	+	50	AGGAGTCTTTCTTGACGTAG [A] CTTCCATTTTATTCCCATGT
m6A	94993	94993	96	-	53	TAAGGAAATATACCGCGTCT [A] CGGCGAGTACGACATAATCC
m6A	94996	94996	67	+	53	TTATGTCGTACTCGCCGTAG [A] CGCGGTATATTTCCTTAATG
m6A	95041	95041	82	-	46	CGGGACTGAGGAAAAGGTCT [A] CAACGCCCTGGCGGGGGAAA
m6A	95044	95044	99	+	55	CCCCCGCCAGGGCGTTGTAG [A] CCTTTTCCTCAGTCCCGGGC
m6A	95889	95889	88	-	59	CTTCAGAGAGAAGGGCGTCG [A] CATAATCATCGTGGATTCAG
m6A	95892	95892	67	+	51	AATCCACGATGATTATGTCG [A] CGCCCTTCTCTCTGAAGTGC
m6A	96201	96201	108	-	57	GCACATAATTAAAATAGTCT [A] CGAGGAACTGACGAAGTTCC
m6A	96204	96204	94	+	56	ACTTCGTCAGTTCCTCGTAG [A] CTATTTTAATTATGTGCTCC
m6A	98522	98522	74	-	50	TATTGCCTTTCTTGAGGTAG [A] CGCGAAGTATTTTCAGAAGG
m6A	98525	98525	87	+	40	TCTGAAAATACTTCGCGTCT [A] CCTCAAGAAAGGCAATATGC
m6A	100968	100968	76	-	42	GTCTCTCAACCTGGCCGTAG [A] CGATATTTATGCCAGCCTCC
m6A	100971	100971	62	+	36	GGCTGGCATAAATATCGTCT [A] CGGCCAGGTTGAGAGACTCC
m6A	101025	101025	83	-	39	CGTCGAGCTCATTACCGTCG [A] CCAGCTTAACCTTCTCGACC
m6A	101028	101028	64	+	38	CGAGAAGGTTAAGCTGGTCG [A] CGGTAATGAGCTCGACGCTG
m6A	102278	102278	82	-	42	GTAATATTCACACAAGGTAT [A] CTAAAGGAAAATGAGTTTGT
m6A	102281	102281	93	+	48	AACTCATTTTCCTTTAGTAT [A] CCTTGTGTGAATATTACATA
m6A	107953	107953	56	-	45	GCATAACCCAAAACGTGAAA [A] TAGAAGGTTAAATTCGCCTG
m6A	107979	107979	109	-	50	AGAGTGCATCAAGAACGTAT [A] CACAGGCATAACCCAAAACG
m6A	107982	107982	65	+	51	TTTGGGTTATGCCTGTGTAT [A] CGTTCTTGATGCACTCTTTC
m6A	111557	111557	48	-	42	AGTTAGAAGCCTGAAAAATG [A] GGAAACGATGGTTAGGGTCT
m6A	112850	112850	52	-	48	CCTCGTCCCATTTGTAGTAG [A] CTACATCATCAGATCCTCTA
m6A	112853	112853	81	+	43	AGGATCTGATGATGTAGTCT [A] CTACAAATGGGACGAGGCGG
m6A	116252	116252	73	-	47	CCACATCTACCGCGACGTCT [A] CAAGGTGCCCGAGGAGATAC
m6A	116255	116255	55	+	46	TCTCCTCGGGCACCTTGTAG [A] CGTCGCGGTAGATGTGGATG
m6A	120557	120557	74	-	43	TAACCGGGTGGTGCGGGTCG [A] CCATGATGACCTCAAACCAC
m6A	120560	120560	84	+	52	GTTTGAGGTCATCATGGTCG [A] CCCGCACCACCCGGTTATAA
m6A	123877	123877	56	-	44	CCTCGGTTTCATCACAGTAG [A] CCTCAAGCCGGAGCATTAGG
m6A	123880	123880	92	+	55	AATGCTCCGGCTTGAGGTCT [A] CTGTGATGAAACCGAGGAAG
m6A	126488	126488	69	-	43	AGGAACTGGCTCCGCGGTCT [A] CCACTTAAGCTGGCCGTTGG
m6A	126491	126491	79	+	49	ACGGCCAGCTTAAGTGGTAG [A] CCGCGGAGCCAGTTCCTCTT
m6A	126516	126516	60	-	44	CAAAGGTGCATTCATGGTCT [A] CGGAAAGAGGAACTGGCTCC
m6A	126519	126519	73	+	47	GCCAGTTCCTCTTTCCGTAG [A] CCATGAATGCACCTTTGCCG
m6A	127497	127497	71	-	47	TCCGAAGCCAAACATCGTCT [A] CAAAGACGGCAACATGCACG
m6A	127500	127500	63	+	43	GCATGTTGCCGTCTTTGTAG [A] CGATGTTTGGCTTCGGATCC
m6A	130456	130456	66	-	42	CCCTGCCCTGGACGGGGTAG [A] CCGTCATCGGGATAATACCG
m6A	130459	130459	67	+	50	TATTATCCCGATGACGGTCT [A] CCCCGTCCAGGGCAGGGGCG
m6A	134981	134981	69	-	39	GCCACTTCATGGCGTCGTAG [A] CCCTCTGGACAGCGACGACG
m6A	134984	134984	83	+	57	CGTCGCTGTCCAGAGGGTCT [A] CGACGCCATGAAGTGGCGCG
m6A	136280	136280	73	-	44	CGGGACTGGGATTCTCGTCT [A] CGGAAAGGTGGTTTCTCTCA
m6A	136283	136283	62	+	47	GAGAAACCACCTTTCCGTAG [A] CGAGAATCCCAGTCCCGAGA
m6A	136862	136862	66	-	49	TCTATTTGGTATAGCTGTCT [A] CCTGCTCACGCTGAAGCCCT
m6A	136865	136865	76	+	48	GCTTCAGCGTGAGCAGGTAG [A] CAGCTATACCAAATAGACCT
m6A	137688	137688	73	-	43	CTTCGGGCTGACGACGGTCT [A] CTCTGGGAGGATACTGTTTA
m6A	137691	137691	82	+	60	ACAGTATCCTCCCAGAGTAG [A] CCGTCGTCAGCCCGAAGACC
m6A	137963	137963	72	-	40	CATAGTCCTAGGATACGTAG [A] CCACCTCTATGTAATGTTCA
m6A	137966	137966	79	+	60	ACATTACATAGAGGTGGTCT [A] CGTATCCTAGGACTATGTCG
m6A	143281	143281	85	-	50	GTTGCTTCCACCGTAGGTAG [A] CTCCATGACGAGGGTCTCAA
m6A	143284	143284	90	+	46	AGACCCTCGTCATGGAGTCT [A] CCTACGGTGGAAGCAACGAC
m6A	145943	145943	65	-	52	AAGAGGTTGGAACACCGTAG [A] CGTCCTCAAGCTCCTCCTCC
m6A	145946	145946	81	+	44	GGAGGAGCTTGAGGACGTCT [A] CGGTGTTCCAACCTCTTATC
m6A	146042	146042	83	-	51	CAACCTCATCAGCGCCGTCG [A] CGGCTATGTCTATAGCATCA
m6A	146045	146045	69	+	43	TGCTATAGACATAGCCGTCG [A] CGGCGCTGATGAGGTTGACC
m6A	147174	147174	72	-	40	GATTCCCGCCTTTGTAGTCT [A] CGAACTGATTGACGACATAA
m6A	147177	147177	80	+	41	TGTCGTCAATCAGTTCGTAG [A] CTACAAAGGCGGGAATCTTA
m6A	149393	149393	90	-	51	TTCGTCTTCTACTTTGGTAT [A] CTAGCAGACGTCACTCCACC
m6A	149396	149396	93	+	55	GGAGTGACGTCTGCTAGTAT [A] CCAAAGTAGAAGACGAAGAA
m6A	149928	149928	95	-	52	GTTTATGACGGACCTAGTAG [A] CTTCAACGAAAAACTCTATA
m6A	149931	149931	107	+	51	AGAGTTTTTCGTTGAAGTCT [A] CTAGGTCCGTCATAAACGCT
m6A	150291	150291	72	-	42	CGTGTATTATTCCGGCGTCT [A] CATCTTCATAGACCTCGAGA
m6A	150294	150294	99	+	48	CGAGGTCTATGAAGATGTAG [A] CGCCGGAATAATACACGAGA
m6A	152901	152901	51	-	56	CTTTTGTCTAGTGGATACCG [A] GGGTACGACGTTTCGTGCCC
m6A	157431	157431	99	-	60	TTCTCGATTCTCGCGGGTAT [A] CCAAGAGCCTGCATCTCACC
m6A	157434	157434	75	+	49	GAGATGCAGGCTCTTGGTAT [A] CCCGCGAGAATCGAGAAGGG
m6A	157598	157598	90	-	62	CGAGGACTTCCGGAGTGTAG [A] CAATTCCGTCCTCGTAGGCA
m6A	157601	157601	80	+	46	CTACGAGGACGGAATTGTCT [A] CACTCCGGAAGTCCTCGCTA
m6A	165554	165554	102	-	54	TATCATCCTTGGAAACGTAG [A] CGGGCCTGCCTGGCTCGAAC
m6A	165557	165557	90	+	55	CGAGCCAGGCAGGCCCGTCT [A] CGTTTCCAAGGATGATATGG
m6A	166040	166040	78	-	53	CTTCAGGGCTGGCGGCGTCT [A] CGTTGTCTCGGGAATCATTG
m6A	166043	166043	86	+	49	TGATTCCCGAGACAACGTAG [A] CGCCGCCAGCCCTGAAGACT
m6A	167655	167655	91	-	41	CAGACTTGAGATCCTCGTCT [A] CCTCGATGAACTTAAGCCCG
m6A	167658	167658	51	+	34	GCTTAAGTTCATCGAGGTAG [A] CGAGGATCTCAAGTCTGCTT
m6A	168252	168252	74	-	43	AGAGTTCCTAAAGAAAGTCT [A] CGAGGCCTCTCAGATGCCCG
m6A	168255	168255	62	+	35	GCATCTGAGAGGCCTCGTAG [A] CTTTCTTTAGGAACTCTTTG
m6A	168318	168318	72	-	41	CAACCCAGAGAGGCCAGTCT [A] CATAGTCTTTGGTGGAAAGG
m6A	168321	168321	62	+	34	TTCCACCAAAGACTATGTAG [A] CTGGCCTCTCTGGGTTGTTC
m6A	172064	172064	76	-	45	TCATGGACTTTGGTCTGTAG [A] CTGTGAGCGGAAGTAGTCTA
m6A	172067	172067	95	+	39	ACTACTTCCGCTCACAGTCT [A] CAGACCAAAGTCCATGATAC
m6A	173013	173013	101	-	49	TAACGCCGCCGTAGTAGTAG [A] CGTAAGCCAGAGGAAGACCC
m6A	173016	173016	64	+	53	TCTTCCTCTGGCTTACGTCT [A] CTACTACGGCGGCGTTAGGG
m6A	176949	176949	74	-	40	CTCCCTGCCGATGGTTGTCG [A] CATGACTACCGAAGAAAAGC
m6A	176952	176952	86	+	48	TTTCTTCGGTAGTCATGTCG [A] CAACCATCGGCAGGGAGTTG
m6A	188937	188937	67	-	53	CGAACCAGTCGTTTTTGTCG [A] CGTGGGTGTATATGTAAACA
m6A	188940	188940	95	+	55	TTACATATACACCCACGTCG [A] CAAAAACGACTGGTTCGACA
m6A	192544	192544	44	-	32	CATCAAGGCTCGCCTCGTAG [A] CTGGCCACGTTATGTAGCCG
m6A	192547	192547	63	+	31	CTACATAACGTGGCCAGTCT [A] CGAGGCGAGCCTTGATGAGA
m6A	195274	195274	62	-	41	CGAGGGCGCGCATGACGTAG [A] CGAACTTAACAGGTCTCGGA
m6A	195277	195277	87	+	49	GAGACCTGTTAAGTTCGTCT [A] CGTCATGCGCGCCCTCGGTC
m6A	197830	197830	62	-	33	CTCCACATACCGGACAGTAG [A] CCTTTCCTCTGCGTTTATCC
m6A	197833	197833	66	+	39	TAAACGCAGAGGAAAGGTCT [A] CTGTCCGGTATGTGGAGAGG
m6A	198702	198702	59	-	38	TGTTGATACGGATTATGTCG [A] CGAGCTTGTGTGTGAGGTCG
m6A	198705	198705	66	+	42	CCTCACACACAAGCTCGTCG [A] CATAATCCGTATCAACAACA
m6A	201041	201041	97	-	53	TGTGCTTCTCGTCGAGGTAG [A] CGGTCATGATTGGCGTGGAC
m6A	201044	201044	68	+	46	CACGCCAATCATGACCGTCT [A] CCTCGACGAGAAGCACAGAT
m6A	202134	202134	103	-	57	TTTTGCTCTCACCCGGGTCT [A] CCACTGCCAGAGCCGAGACA
m6A	202137	202137	91	+	48	CTCGGCTCTGGCAGTGGTAG [A] CCCGGGTGAGAGCAAAATCC
m6A	206200	206200	79	-	56	GATAAACGACTACGAGGTCT [A] CTTCTACCGCTTCCTCGGAA
m6A	206203	206203	61	+	46	CGAGGAAGCGGTAGAAGTAG [A] CCTCGTAGTCGTTTATCTCT
m6A	210025	210025	65	-	47	CATGGCTGTCATCAGCGTCT [A] CACGCACTCTAATCCCAAGG
m6A	210028	210028	65	+	47	TGGGATTAGAGTGCGTGTAG [A] CGCTGATGACAGCCATGTTG
m6A	210690	210690	76	-	45	TGAGATTCGAGAAGCTGTCG [A] CAAAATGGCGAGAATCAGAC
m6A	210693	210693	104	+	52	TGATTCTCGCCATTTTGTCG [A] CAGCTTCTCGAATCTCATCG
m6A	212294	212294	84	-	36	GAAAGCCGAGAGTTCCGTAG [A] CAGCCGAATACTGAGCTATG
m6A	212297	212297	96	+	56	AGCTCAGTATTCGGCTGTCT [A] CGGAACTCTCGGCTTTCTTG
m6A	212703	212703	48	-	38	GGATCTTGATAGCCTTGTCG [A] CTTCTTTCTTATCTATCCCG
m6A	212706	212706	103	+	55	GATAGATAAGAAAGAAGTCG [A] CAAGGCTATCAAGATCCTCA
m6A	212856	212856	64	-	39	ACTGGGGCGAATTCCAGTAG [A] CCCTCAAAGTGGAGTGGAGG
m6A	212859	212859	97	+	58	CCACTCCACTTTGAGGGTCT [A] CTGGAATTCGCCCCAGTCGA
m6A	214625	214625	59	-	48	TCAGCTGGGGCCTCTCGTAG [A] CATAAATCATGGTTTCTTTC
m6A	214628	214628	99	+	68	AGAAACCATGATTTATGTCT [A] CGAGAGGCCCCAGCTGAGGG
m6A	216949	216949	43	+	63	TAGAAACGGGAGAATTTATA [A] GGCAATGCTCTCAAGGGGCT
m6A	219839	219839	70	+	52	TCCCGAGATCATTCCAGTAG [A] CGTTGAGAGGGACGACGGCG
m6A	220787	220787	49	-	30	GGATGGCATTGCTAAAGTCG [A] CGACTATCAGCTTGCATTTG
m6A	220790	220790	67	+	51	ATGCAAGCTGATAGTCGTCG [A] CTTTAGCAATGCCATCCTCC
m6A	221408	221408	68	-	36	TGACTACAATCCAAACGTCT [A] CATAAGGCCTGAGTTTAGGG
m6A	221411	221411	74	+	48	TAAACTCAGGCCTTATGTAG [A] CGTTTGGATTGTAGTCATCA
m6A	222292	222292	75	-	39	GGAGCCGGGAACAGTCGTCT [A] CGTTCCACCATACTGGGCCC
m6A	222295	222295	110	+	52	CCCAGTATGGTGGAACGTAG [A] CGACTGTTCCCGGCTCCATT
m6A	225917	225917	79	-	44	CCTTTCCTAGCTCTTCGTAG [A] CCTCCTTGGCTTTCTCCAGC
m6A	225920	225920	129	+	54	GGAGAAAGCCAAGGAGGTCT [A] CGAAGAGCTAGGAAAGGAGG
m6A	225962	225962	65	-	44	ATATGACGTATGCCCTGTAG [A] CCTCGACGTGGAGGACTTCC
m6A	225965	225965	100	+	54	AGTCCTCCACGTCGAGGTCT [A] CAGGGCATACGTCATATTCG
m6A	226244	226244	70	+	46	CGACGAGTTCGAGATGGTAT [A] CCTTCACATGGATATGTTCG
m6A	226487	226487	81	+	42	CCTCAACTTTTACGCCGTAG [A] CCTCTTCGAAAAGCTCTGGC
m6A	227629	227629	57	-	35	CCAGCTGGCTGCAATGGTCT [A] CTGGAGCTTCGGCGATCTTG
m6A	227632	227632	73	+	42	GATCGCCGAAGCTCCAGTAG [A] CCATTGCAGCCAGCTGGAGC
m6A	228297	228297	88	-	44	CCTCCTCGGGAAGCCCGTCT [A] CAGCGTCATGGCCGAGCAGT
m6A	228300	228300	65	+	37	GCTCGGCCATGACGCTGTAG [A] CGGGCTTCCCGAGGAGGAAG
m6A	228456	228456	81	-	45	TGTCAGAGAGGGCAACGTCT [A] CGGAATCCTCCCGTACAACT
m6A	228459	228459	86	+	39	TGTACGGGAGGATTCCGTAG [A] CGTTGCCCTCTCTGACAGCC
m6A	229691	229691	41	-	45	CCGATGCTGAGAAGCTGAGG [A] AGTACTACCCTTCGGGCACA
m6A	229714	229714	73	-	44	ATGGGAGGGCGTTAGGGTCT [A] CACCGATGCTGAGAAGCTGA
m6A	229717	229717	75	+	33	GCTTCTCAGCATCGGTGTAG [A] CCCTAACGCCCTCCCATGTG
m6A	233373	233373	107	-	57	TTTTTATCCCGCTTATGTAG [A] CTCCCCTACCCTGTACGACT
m6A	233376	233376	83	+	49	CGTACAGGGTAGGGGAGTCT [A] CATAAGCGGGATAAAAATCG
m6A	234981	234981	74	-	62	GAAAGCCATAGAGAGAGTCG [A] CACTTGCTACCTGCCGATAG
m6A	234984	234984	107	+	58	TCGGCAGGTAGCAAGTGTCG [A] CTCTCTCTATGGCTTTCCTT
m6A	241928	241928	55	+	38	CTCTAACCTTCCAGCGGTAG [A] CCTTGTTCTTCTTGTCAGTC
m6A	242141	242141	95	-	49	GGACTTCAAGGTTCCAGTCT [A] CAAGGAGGGCGACGTCTTGG
m6A	242144	242144	87	+	47	AGACGTCGCCCTCCTTGTAG [A] CTGGAACCTTGAAGTCCAAA
m6A	243818	243818	81	-	50	CTTGCTGGCTTACGCGGTCT [A] CGTTGAGGGCGGATTCGTTC
m6A	243821	243821	74	+	45	CGAATCCGCCCTCAACGTAG [A] CCGCGTAAGCCAGCAAGATG
m6A	244575	244575	84	-	49	TCTCGCCAGGGGCCTCGTCT [A] CACCGGCAGGGAGAAGAAGC
m6A	244578	244578	96	+	49	TCTTCTCCCTGCCGGTGTAG [A] CGAGGCCCCTGGCGAGAACG
m6A	244602	244602	94	-	53	CTCTGCTCTGATGTCCGTCT [A] CCTCGTTCTCGCCAGGGGCC
m6A	244605	244605	70	+	50	CCCTGGCGAGAACGAGGTAG [A] CGGACATCAGAGCAGAGAGA
m6A	247473	247473	70	-	42	AAACAAGCAGCACCCCGTCT [A] CTCTGATAAGGGCAGGTTCT
m6A	247476	247476	65	+	44	ACCTGCCCTTATCAGAGTAG [A] CGGGGTGCTGCTTGTTTCTC
m6A	247593	247593	70	-	45	TTCTTCCCTCGGTGAGGTCT [A] CGGCGTTATAATCGACCCAA
m6A	247596	247596	68	+	45	GGTCGATTATAACGCCGTAG [A] CCTCACCGAGGGAAGAAGTT
m6A	254753	254753	54	-	41	CCAGCTCCTCTATGCCGTAT [A] CCTTGCTTAAAATTCCCATT
m6A	254756	254756	77	+	48	GGGAATTTTAAGCAAGGTAT [A] CGGCATAGAGGAGCTGGAAG
m6A	257366	257366	61	-	40	CGGCGCTCTGGGCGGCGTCG [A] CTACGAATATCGCGCCTTCA
m6A	257369	257369	83	+	46	AGGCGCGATATTCGTAGTCG [A] CGCCGCCCAGAGCGCCGGCC
m6A	257930	257930	61	+	38	GAGGGCTTCATTCCATGTCT [A] CAACAGCCTCGAAGAGGTCG
m6A	258373	258373	63	-	42	GGGAACCCTTCTTGGTGTCG [A] CGTAGTCCAGGTGAAGGACG
m6A	258376	258376	55	+	41	CCTTCACCTGGACTACGTCG [A] CACCAAGAAGGGTTCCCTCT
m6A	260441	260441	90	-	39	GACATACTTTGAGAGTGTCT [A] CCTGTATGAAGCTAAAATAA
m6A	260444	260444	56	+	35	TTTTAGCTTCATACAGGTAG [A] CACTCTCAAAGTATGTCTGA
m6A	260616	260616	62	-	39	GGGGAGCCATGTGCGAGTAT [A] CCTACGAAAACGGTAAAAAG
m6A	260619	260619	55	+	35	TTTACCGTTTTCGTAGGTAT [A] CTCGCACATGGCTCCCCCAA
m6A	262843	262843	40	+	43	TGTCAGCACCGGGACTAACG [A] AGAACCGAAAACCGGGTATA
m6A	262954	262954	67	-	47	CACCTTCGCCTATTAGGTAG [A] CCATTTGTGCAGCGAGTCCG
m6A	262957	262957	46	+	44	ACTCGCTGCACAAATGGTCT [A] CCTAATAGGCGAAGGTGAAA
m6A	268661	268661	94	-	38	CTCGATGAGGACGTAGGTAT [A] CGGCAGGCCAAATGAAAAAT
m6A	268664	268664	71	+	48	TTTCATTTGGCCTGCCGTAT [A] CCTACGTCCTCATCGAGGGC
m6A	272445	272445	82	-	54	GCTGACGAGTAAGGAAGTCT [A] CCGCACGAGCGTAAGCATTA
m6A	272448	272448	68	+	52	TGCTTACGCTCGTGCGGTAG [A] CTTCCTTACTCGTCAGCCTG
m6A	272778	272778	106	-	58	GGTCAAGTACGTGACGGTCT [A] CGTCCGCCAGACGGTATGTC
m6A	272781	272781	80	+	59	ATACCGTCTGGCGGACGTAG [A] CCGTCACGTACTTGACCTCA
m6A	275317	275317	73	-	54	CAACCCTGCCGGAAACGTCT [A] CGAGTACACCTGGGTTATCC
m6A	275320	275320	90	+	66	TAACCCAGGTGTACTCGTAG [A] CGTTTCCGGCAGGGTTGGCT
m6A	275572	275572	75	-	54	CTACATAGCTGTCACCGTCG [A] CATTCCGGTGAACCCGAACG
m6A	275575	275575	109	+	66	TCGGGTTCACCGGAATGTCG [A] CGGTGACAGCTATGTAGCCG
m6A	275884	275884	101	-	55	GTACCTTTACAGGGGAGTCT [A] CATAAGGAACGAGTATCCGG
m6A	275887	275887	99	+	60	GATACTCGTTCCTTATGTAG [A] CTCCCCTGTAAAGGTACGGG
m6A	276442	276442	74	-	51	AACCGTCGGCAACTACGTAG [A] CAACGAGAGGGAGTCCTTCT
m6A	276445	276445	77	+	52	AGGACTCCCTCTCGTTGTCT [A] CGTAGTTGCCGACGGTTATG
m6A	278734	278734	114	-	63	GAGCCCTCAGTATTGTGTAT [A] CAGACACCAGCACCAAAGTG
m6A	278737	278737	118	+	62	TTTGGTGCTGGTGTCTGTAT [A] CACAATACTGAGGGCTCCCA
m6A	280518	280518	84	-	58	CACCAAAGAAGCCCTGGTAG [A] CCTTTTTCCAGATGACAACA
m6A	280521	280521	72	+	57	TGTCATCTGGAAAAAGGTCT [A] CCAGGGCTTCTTTGGTGAGG
m6A	282467	282467	82	-	47	GAACGTCGTCCTCGCCGTAG [A] CGTCGAGGTAGGTCTCCTGC
m6A	282470	282470	156	+	78	GGAGACCTACCTCGACGTCT [A] CGGCGAGGACGACGTTCTCG
m6A	282575	282575	67	-	46	GGACGACGGCGCTGAGGTAG [A] CCTTGCTGTGGTCAAAGCCC
m6A	282578	282578	115	+	76	CTTTGACCACAGCAAGGTCT [A] CCTCAGCGCCGTCGTCCAGA
m6A	283358	283358	66	-	48	CGACACCCCTGGTACCGTCG [A] CGGTAACGAGCATGCCGTCC
m6A	283361	283361	119	+	67	CGGCATGCTCGTTACCGTCG [A] CGGTACCAGGGGTGTCGTCT
m6A	283379	283379	88	-	48	TCTTGACTATGCCCTCGTAG [A] CGACACCCCTGGTACCGTCG
m6A	283382	283382	101	+	65	CGGTACCAGGGGTGTCGTCT [A] CGAGGGCATAGTCAAGAGCC
m6A	287622	287622	118	-	57	GGGAGTCCTCAAAAGAGTAG [A] CACCTTCCCAGCGTTCGTCC
m6A	287625	287625	92	+	51	CGAACGCTGGGAAGGTGTCT [A] CTCTTTTGAGGACTCCCCAT
m6A	288350	288350	85	-	61	GCTCGGCAACCCCCGCGTCT [A] CGGGTCAAAAGGAATAACCA
m6A	288353	288353	70	+	55	TTATTCCTTTTGACCCGTAG [A] CGCGGGGGTTGCCGAGCCTG
m6A	289863	289863	47	-	57	TTCTGCGAGCTTGTCCTTGG [A] TAGCTCGTTAATCCGCGCTC
m6A	293678	293678	65	-	36	GTATCCTGACGTCCCTGTCG [A] CCTTGGCAAGCTCCTCCTTC
m6A	293681	293681	95	+	54	GGAGGAGCTTGCCAAGGTCG [A] CAGGGACGTCAGGATACTCG
m6A	296296	296296	97	-	46	GTTCAACGGCCACATCGTAG [A] CGATGACCACGTACATGAGC
m6A	296299	296299	90	+	49	CATGTACGTGGTCATCGTCT [A] CGATGTGGCCGTTGAACGGG
m6A	298328	298328	94	-	45	ACTTGGTAAGGTAAAAGTCG [A] CATTCAAGGAGTTTCAACAG
m6A	298331	298331	73	+	62	TTGAAACTCCTTGAATGTCG [A] CTTTTACCTTACCAAGTCCC
m6A	299573	299573	81	-	48	TCAAAAAATTAGGAATGTAT [A] CTCTCCAGTTTTTGGTGTTC
m6A	299576	299576	90	+	64	CACCAAAAACTGGAGAGTAT [A] CATTCCTAATTTTTTGAAGG
m6A	299602	299602	70	-	46	TCACACCCGAGTACTGGTAT [A] CACCTCCTTCAAAAAATTAG
m6A	299605	299605	108	+	65	ATTTTTTGAAGGAGGTGTAT [A] CCAGTACTCGGGTGTGAAAT
m6A	302574	302574	70	-	44	CCTCTGGGGCGTCATCGTCT [A] CAAGATGCTCCCGCTCGGCA
m6A	302577	302577	76	+	52	CGAGCGGGAGCATCTTGTAG [A] CGATGACGCCCCAGAGGTCG
m6A	303842	303842	70	-	43	TGCTCGAAGGGCTCAGGTCG [A] CTATACCGAGCTTGTACAGA
m6A	303845	303845	82	+	45	GTACAAGCTCGGTATAGTCG [A] CCTGAGCCCTTCGAGCAAAA
m6A	311570	311570	67	-	40	CGTTTTAATCTTAGAGGTCT [A] CTTTTTAAAGTTTGGCGTCA
m6A	311573	311573	49	+	45	CGCCAAACTTTAAAAAGTAG [A] CCTCTAAGATTAAAACGAAA
m6A	311902	311902	59	-	42	CATATCTCCTGGCGACGTCG [A] CAGCGTCCTTGATGGTCTTG
m6A	311905	311905	56	+	47	GACCATCAAGGACGCTGTCG [A] CGTCGCCAGGAGATATGGAA
m6A	312905	312905	82	-	50	ACGATTCCATCTGCGCGTAT [A] CTGTTGACTATCCTCGCTCC
m6A	312908	312908	76	+	47	GCGAGGATAGTCAACAGTAT [A] CGCGCAGATGGAATCGTAAA
m6A	313393	313393	78	-	46	CCCAGTGCCAGTTGAAGTCT [A] CTCGGTCAAGGAGGCGCAGG
m6A	313396	313396	77	+	49	GCGCCTCCTTGACCGAGTAG [A] CTTCAACTGGCACTGGGGCA
m6A	313676	313676	85	-	51	TTCTAGAGAGCTTATCGTAG [A] CCTGCGGAAGGAAGAGCATT
m6A	313679	313679	79	+	44	GCTCTTCCTTCCGCAGGTCT [A] CGATAAGCTCTCTAGAAAGC
m6A	319226	319226	55	-	40	CAATGGCAGGTATACCGTAT [A] CCTTGATCCCAGTGAGAGGC
m6A	319229	319229	60	+	36	TCTCACTGGGATCAAGGTAT [A] CGGTATACCTGCCATTGACG
m6A	319233	319233	78	-	38	GTGACGTCAATGGCAGGTAT [A] CCGTATACCTTGATCCCAGT
m6A	319236	319236	67	+	39	GGGATCAAGGTATACGGTAT [A] CCTGCCATTGACGTCACAGC
m6A	324634	324634	42	+	41	AGGCAAGGGCTAATGGGATA [A] GGTTTATAAGATTCCTTCCT
m6A	328813	328813	51	+	59	GCGCCATTGCCAGGACGAGT [A] GGTAAAGCCTTTTGTTGGCG
m6A	331865	331865	88	-	53	CGACATGGCTCTCATAGTCG [A] CCTGGGAGAGAGCGCTGCAG
m6A	331868	331868	99	+	63	CAGCGCTCTCTCCCAGGTCG [A] CTATGAGAGCCATGTCGTCC
m6A	333236	333236	52	-	34	AGATCACCCCCAGGATGTAG [A] CAATCACCGCGATTGAACCG
m6A	333239	333239	77	+	54	TTCAATCGCGGTGATTGTCT [A] CATCCTGGGGGTGATCTTTT
m6A	335822	335822	55	-	34	CGAGAAGTTCAGGGGAGTCT [A] CCTCTATCAGGCAAGGATGA
m6A	335825	335825	73	+	39	TCCTTGCCTGATAGAGGTAG [A] CTCCCCTGAACTTCTCGCTG
m6A	336671	336671	48	-	33	GGTCTTTGACGGAGACGTAT [A] CAAGGGTGTCCTTACTCAAG
m6A	336674	336674	55	+	42	GAGTAAGGACACCCTTGTAT [A] CGTCTCCGTCAAAGACCAGA
m6A	339367	339367	67	-	33	CAAGGCGAACCATAGTGTAG [A] CAGTTCCGATGAGAAGGAAT
m6A	339370	339370	52	+	32	CCTTCTCATCGGAACTGTCT [A] CACTATGGTTCGCCTTGGGA
m6A	339725	339725	45	-	32	AAGCGTCAGACAGAGCGTCG [A] CTTCCCGCTCCCGCTCGGGC
m6A	343765	343765	63	-	35	CGTCGATGAAATCTACGTCG [A] CAAGCTCGGCAACGTTATAG
m6A	343768	343768	61	+	42	TAACGTTGCCGAGCTTGTCG [A] CGTAGATTTCATCGACGTAG
m6A	344431	344431	71	-	36	TTCGGGAATAACGGTTGTAG [A] CCTTGAGAAAACGGGCTATG
m6A	344434	344434	49	+	35	AGCCCGTTTTCTCAAGGTCT [A] CAACCGTTATTCCCGAAGAG
m6A	345103	345103	56	-	36	CAGTGTGAAGACCTTTGTCG [A] CTACGCCCTCAGGATCGACG
m6A	345106	345106	64	+	34	CGATCCTGAGGGCGTAGTCG [A] CAAAGGTCTTCACACTGACA
m6A	347957	347957	60	-	37	CCTTGCCGTACTTGTCGTAG [A] CCTTTCTTTCCCGGAAGTTT
m6A	347960	347960	72	+	45	CTTCCGGGAAAGAAAGGTCT [A] CGACAAGTACGGCAAGGAAG
m6A	348105	348105	95	-	38	CACCTCCACGAACGCTGTAT [A] CTGGATTCCAGCCCGCTGAT
m6A	348108	348108	73	+	42	AGCGGGCTGGAATCCAGTAT [A] CAGCGTTCGTGGAGGTGATG
m6A	349115	349115	64	-	49	GGGTGCCAAGATTCGCGTCG [A] CGTTGATGACACCTCCGACA
m6A	349118	349118	69	+	38	CGGAGGTGTCATCAACGTCG [A] CGCGAATCTTGGCACCCTCG
m6A	351928	351928	92	-	45	CGGATGGATCCATGTCGTAG [A] CCACCGCAACCGGCAGGATG
m6A	351931	351931	71	+	46	CCTGCCGGTTGCGGTGGTCT [A] CGACATGGATCCATCCGAGG
m6A	352387	352387	75	-	40	TTTAAGGGTTTTGGATGTAG [A] CTAGAAATTAGAAAAGAGTG
m6A	352390	352390	60	+	41	TCTTTTCTAATTTCTAGTCT [A] CATCCAAAACCCTTAAATCC
m6A	352670	352670	58	-	40	ACGCCAGAACCGGACCGTAG [A] CATAGGGCCAAGGATAGGGC
m6A	352673	352673	67	+	41	CTATCCTTGGCCCTATGTCT [A] CGGTCCGGTTCTGGCGTACC
m6A	352931	352931	65	-	42	ACTGGTCGAACATACCGTAG [A] CTGCTGAAACGTAAATAGTT
m6A	352934	352934	73	+	47	TATTTACGTTTCAGCAGTCT [A] CGGTATGTTCGACCAGTTAG
m6A	354514	354514	91	-	48	GGACACCCTCTACGTCGTCG [A] CAACGTTGATAGGGAGAACG
m6A	354517	354517	88	+	47	TCTCCCTATCAACGTTGTCG [A] CGACGTAGAGGGTGTCCTTG
m6A	357033	357033	70	-	38	CCGAAGGCAGGAGAGAGTAG [A] CCTCGCGCTTTATCGCCCTA
m6A	357036	357036	102	+	47	GGCGATAAAGCGCGAGGTCT [A] CTCTCTCCTGCCTTCGGAGA
m6A	357735	357735	59	-	36	GCCCTCAAGATATTTGGTAG [A] CCGATACTTATTGGCGTTTC
m6A	357738	357738	76	+	49	ACGCCAATAAGTATCGGTCT [A] CCAAATATCTTGAGGGCGTT
m6A	361023	361023	74	-	45	TCAGCGGAACACCAAGGTAG [A] CAACCCCTAGAACGCCGATT
m6A	361026	361026	87	+	51	CGGCGTTCTAGGGGTTGTCT [A] CCTTGGTGTTCCGCTGAGCG
m6A	367344	367344	78	-	52	GACCAGAAACGTCTTCGTCG [A] CGTCACTGGCTGGGACTTGA
m6A	367347	367347	72	+	46	AGTCCCAGCCAGTGACGTCG [A] CGAAGACGTTTCTGGTCTCA
m6A	367434	367434	82	-	50	ATATTACCCGCTCCTCGTCG [A] CAGCGAGGGCAATGTCCTTT
m6A	367437	367437	63	+	44	GGACATTGCCCTCGCTGTCG [A] CGAGGAGCGGGTAATATGGC
m6A	367728	367728	79	-	53	TATCAGGCCCTACGGTGTCT [A] CGCCATCGTTGAGGGCCTCA
m6A	367731	367731	74	+	47	GGCCCTCAACGATGGCGTAG [A] CACCGTAGGGCCTGATATCT
m6A	368361	368361	73	-	50	TTCAGGCATCTCTTGGGTAT [A] CTCAAGCGCTTCGCCGTTGA
m6A	368364	368364	80	+	47	ACGGCGAAGCGCTTGAGTAT [A] CCCAAGAGATGCCTGAAGTT
m6A	376119	376119	68	-	42	TGAAAGCGAGGTCTGGGTCG [A] CGACGAGATGGAGGAGAAGG
m6A	376122	376122	41	+	46	TCTCCTCCATCTCGTCGTCG [A] CCCAGACCTCGCTTTCAGTC
m6A	380201	380201	88	-	44	TTCTCTCGATGATATCGTCT [A] CTATTAGAAAGTTCTGTCCA
m6A	380204	380204	87	+	50	ACAGAACTTTCTAATAGTAG [A] CGATATCATCGAGAGAAACG
m6A	384819	384819	83	-	51	CAACGATGCCACTGTAGTCT [A] CGACGGCAAGGAATGGTCAA
m6A	384822	384822	80	+	48	ACCATTCCTTGCCGTCGTAG [A] CTACAGTGGCATCGTTGGTG
m6A	395947	395947	49	-	28	TCTCATTCTCATGGACGTAG [A] CCGGGATGGATGTCATTATT
m6A	395950	395950	46	+	35	AATGACATCCATCCCGGTCT [A] CGTCCATGAGAATGAGACTC
m6A	396081	396081	53	-	29	AAGTGCTTTAAGCTTCGTCG [A] CTTTCCAAGGATGTCTTTAA
m6A	396084	396084	71	+	36	AAGACATCCTTGGAAAGTCG [A] CGAAGCTTAAAGCACTTCCG
m6A	399914	399914	54	-	46	TGGCATTGGTGCTGGAGTCT [A] CTACGTGATAGGAAGTTTCA
m6A	399917	399917	76	+	43	AACTTCCTATCACGTAGTAG [A] CTCCAGCACCAATGCCAAAG
m6A	405513	405513	67	-	41	GCCGGGTGGAATACTCGTCT [A] CTCAACCTGTTCCCTCGAGC
m6A	405516	405516	68	+	37	CGAGGGAACAGGTTGAGTAG [A] CGAGTATTCCACCCGGCTTG
m6A	406762	406762	61	-	37	TCAGGGGCTTAAGGTCGTCT [A] CGTCGGCGACGGAAACAACG
m6A	406765	406765	84	+	41	TGTTTCCGTCGCCGACGTAG [A] CGACCTTAAGCCCCTGAATC
m6A	409147	409147	45	+	51	CGTGATAACGGTTTCAAAGG [A] GCGCATTACTGGAGTTATAA
m6A	410321	410321	92	-	40	GAGTAGCTGCTACGAGGTAG [A] CAAGGATGACCGCGAGGATT
m6A	410324	410324	74	+	43	CCTCGCGGTCATCCTTGTCT [A] CCTCGTAGCAGCTACTCACA
m6A	412950	412950	71	-	42	GGAAGCCCCTGCCGCGGTAG [A] CCTTATATGGATCGTAGCCG
m6A	412953	412953	89	+	51	CTACGATCCATATAAGGTCT [A] CCGCGGCAGGGGCTTCCTCG
m6A	415262	415262	95	-	56	CATCATGGATATAGAGGTAT [A] CTGGCTCCTCTGCCTTCCCC
m6A	423413	423413	98	-	47	GATGACCTTCATCAAGGTCG [A] CCCCGACGACTGGGGCTACC
m6A	423416	423416	82	+	47	AGCCCCAGTCGTCGGGGTCG [A] CCTTGATGAAGGTCATCTTT
m6A	427614	427614	73	-	51	CACCCTCCAAGTCGTAGTAG [A] CCTTCCAGAGCGGGTAGAAG
m6A	429325	429325	87	-	58	CCTTGACTTCACCCTCGTAG [A] CCTTCCTCTCCTCACTGATT
m6A	429328	429328	64	+	43	CAGTGAGGAGAGGAAGGTCT [A] CGAGGGTGAAGTCAAGGAGA
m6A	429739	429739	85	-	66	ACTTCTTGACCATTTCGTCG [A] CCTTCTCTCTGATGTCGTCG
m6A	429742	429742	93	+	57	CGACATCAGAGAGAAGGTCG [A] CGAAATGGTCAAGAAGTGGA
m6A	431373	431373	87	-	52	GATAAGGGATTTTCCAGTCG [A] CAGGATAATCTACATGGCCC
m6A	431376	431376	103	+	61	CCATGTAGATTATCCTGTCG [A] CTGGAAAATCCCTTATCTGA
m6A	431613	431613	83	-	54	CATCTTTACGGAGGAAGTCT [A] CCGGAAAAAGCTGCCCAAAG
m6A	431616	431616	74	+	56	TGGGCAGCTTTTTCCGGTAG [A] CTTCCTCCGTAAAGATGAAG
m6A	433564	433564	54	-	41	TACCTGGTTTTAACATGTAT [A] CATCCACAAGGCTTTTTTAG
m6A	433567	433567	65	+	40	AAAAAGCCTTGTGGATGTAT [A] CATGTTAAAACCAGGTAATA
m6A	435090	435090	72	-	51	GAAGATAGTATGAGATGTAT [A] CGGCCGCTATGAATGACGCC
m6A	435093	435093	81	+	45	GTCATTCATAGCGGCCGTAT [A] CATCTCATACTATCTTCTGG
m6A	435308	435308	107	-	57	GCAAGGAAGGAGAGTCGTCG [A] CACTATAACACCGAGGGTAA
m6A	435311	435311	81	+	47	CCCTCGGTGTTATAGTGTCG [A] CGACTCTCCTTCCTTGCTCT
m6A	437274	437274	90	-	48	CCTTAAGCACGGCTTTGTCT [A] CATCGCGACCGGAACAACCG
m6A	437277	437277	87	+	43	TTGTTCCGGTCGCGATGTAG [A] CAAAGCCGTGCTTAAGGGCG
m6A	439229	439229	89	-	55	CTATCTCGATTATGGAGTAG [A] CGTTGTTGCACTGGCCGAAG
m6A	439232	439232	105	+	53	CGGCCAGTGCAACAACGTCT [A] CTCCATAATCGAGATAGCCG
m6A	441727	441727	88	-	49	GAACGTCCTTCGGCAGGTAT [A] CAAGGCTTCCTTTCTTAACC
m6A	442399	442399	84	-	50	TCGGTGTCGTTGAAACGTAG [A] CCTTTGGATCCTCAGAGCCG
m6A	442402	442402	54	+	28	CTCTGAGGATCCAAAGGTCT [A] CGTTTCAACGACACCGAGGG
m6A	443233	443233	95	-	53	GGCTCAGAGTACCTGAGTCG [A] CGGTAAGGCTCCGCGTGAAG
m6A	443236	443236	53	+	31	CACGCGGAGCCTTACCGTCG [A] CTCAGGTACTCTGAGCCTCC
m6A	444469	444469	97	-	50	CTCAAGACGCTTTTTCGTAT [A] CTTTCCGAGCTTTTTGGCTC
m6A	444472	444472	66	+	37	CCAAAAAGCTCGGAAAGTAT [A] CGAAAAAGCGTCTTGAGAAG
m6A	446423	446423	61	-	43	CGTGTTTATACTGGCAGTAT [A] CTTCCAGAAGCAGGCGTGGG
m6A	446426	446426	73	+	47	ACGCCTGCTTCTGGAAGTAT [A] CTGCCAGTATAAACACGGCG
m6A	447254	447254	48	-	40	CTTCTGTGAGTTCTGTGTCG [A] CGTCTGTCCACCTGGAGCGC
m6A	447257	447257	92	+	54	CTCCAGGTGGACAGACGTCG [A] CACAGAACTCACAGAAGGTA
m6A	448330	448330	70	-	39	CAGCTTCAAGCTCGGTGTCT [A] CACTGCCGGTCAGTGGGCTG
m6A	448333	448333	81	+	48	CCCACTGACCGGCAGTGTAG [A] CACCGAGCTTGAAGCTGAGA
m6A	448925	448925	92	-	44	CCACGACTTCTTTGGAGTCT [A] CTTCGAGGGCAATGAGAAGA
m6A	448928	448928	94	+	46	TCTCATTGCCCTCGAAGTAG [A] CTCCAAAGAAGTCGTGGGCG
m6A	449108	449108	57	-	41	GCTCCAGATAACGACCGTCG [A] CTGGCCCAACGACGGTGAGC
m6A	449111	449111	59	+	47	CACCGTCGTTGGGCCAGTCG [A] CGGTCGTTATCTGGAGCATG
m6A	450893	450893	70	-	44	GACCATGAGGAACTACGTCT [A] CAATGGAAACGTCCAGAGCT
m6A	450896	450896	75	+	51	TCTGGACGTTTCCATTGTAG [A] CGTAGTTCCTCATGGTCTCG
m6A	451109	451109	83	-	47	GCTCATTGCGGCCATAGTCT [A] CTTCATGGGGGCAGGCGTGA
m6A	451112	451112	106	+	52	CGCCTGCCCCCATGAAGTAG [A] CTATGGCCGCAATGAGCATG
m6A	451394	451394	82	-	45	AAGTGCCGTAGGTTTCGTCT [A] CCTCATCAGGTTCACCTACG
m6A	451397	451397	71	+	49	AGGTGAACCTGATGAGGTAG [A] CGAAACCTACGGCACTTCCA
m6A	452342	452342	53	-	41	GATGAGCCTCACCGGCGTCT [A] CGGCATCTTCATAGCCTACG
m6A	452345	452345	77	+	48	AGGCTATGAAGATGCCGTAG [A] CGCCGGTGAGGCTCATCAGG
m6A	452779	452779	77	-	43	GGTGGTCGTCATAGGAGTCT [A] CCCGGACTACGTTTGGGAGC
m6A	452782	452782	67	+	48	CCCAAACGTAGTCCGGGTAG [A] CTCCTATGACGACCACCAAA
m6A	454494	454494	76	-	54	TGAGCGAATGATAAGCGTCT [A] CTACTTTGGTGCGATAGCGC
m6A	454497	454497	77	+	48	CTATCGCACCAAAGTAGTAG [A] CGCTTATCATTCGCTCACCT
m6A	454615	454615	101	-	55	GGCTGGGACAACGTCGGTAG [A] CTGCTGAGCGGTGGCTTCAT
m6A	454618	454618	78	+	55	AAGCCACCGCTCAGCAGTCT [A] CCGACGTTGTCCCAGCCAAA
m6A	455577	455577	67	-	48	GTGGGAAGGCAGCATCGTCG [A] CAAGTACAGTGAGCACCTCG
m6A	455580	455580	91	+	54	GGTGCTCACTGTACTTGTCG [A] CGATGCTGCCTTCCCACAGT
m6A	455957	455957	74	-	47	CCTCGACGTTGCCCTGGTAT [A] CGCGATTCTGGCCTTCGGTG
m6A	455960	455960	80	+	53	CGAAGGCCAGAATCGCGTAT [A] CCAGGGCAACGTCGAGGAAT
m6A	472742	472742	107	-	52	TGGAGCCAAAGTCAGCGTCT [A] CACAACCCTCAACCCAGCGG
m6A	472745	472745	86	+	56	CTGGGTTGAGGGTTGTGTAG [A] CGCTGACTTTGGCTCCAGCT
m6A	473081	473081	84	-	49	TACTGGAGATGTCATGGTAG [A] CACCTCCGATGATGTCACTA
m6A	473084	473084	79	+	54	TGACATCATCGGAGGTGTCT [A] CCATGACATCTCCAGTAAAA
m6A	480450	480450	80	-	57	ATGGTATAATCAAAAAGTAT [A] CTATAATCCCTGACTATGAT
m6A	480453	480453	90	+	56	ATAGTCAGGGATTATAGTAT [A] CTTTTTGATTATACCATTTC
m6A	484266	484266	75	-	55	GCATGGTGGTGCGCATGTAG [A] CCTCGTAACCGTAACCCCTG
m6A	484269	484269	93	+	58	GGGTTACGGTTACGAGGTCT [A] CATGCGCACCACCATGCCGG
m6A	488536	488536	93	-	54	ACCGCGTGGAATCCTCGTCT [A] CGCCCTAGAAGTCAAGGACG
m6A	488539	488539	100	+	55	CCTTGACTTCTAGGGCGTAG [A] CGAGGATTCCACGCGGTGCC
m6A	488947	488947	95	-	58	CAGGCCGAGGGGAGACGTCT [A] CGGCATATACGGCGACGCCA
m6A	488950	488950	62	+	57	CGTCGCCGTATATGCCGTAG [A] CGTCTCCCCTCGGCCTGACG
m6A	491871	491871	85	-	52	CACCGGTCATAGGATAGTCG [A] CAAGAACATCAAGCTCTTCA
m6A	491874	491874	83	+	53	AGAGCTTGATGTTCTTGTCG [A] CTATCCTATGACCGGTGGGG
m6A	494167	494167	82	-	47	AGAGCCTCGCGCAGTGGTCG [A] CGTTGTTGGTGCCCAGAAGG
m6A	494170	494170	55	+	37	TCTGGGCACCAACAACGTCG [A] CCACTGCGCGAGGCTCTGTC
m6A	495623	495623	105	-	60	ATCATTTCACCATCCTGTAT [A] CCCAGCTTCTTTGCATCTTC
m6A	495626	495626	74	+	44	GATGCAAAGAAGCTGGGTAT [A] CAGGATGGTGAAATGATAAG
m6A	496957	496957	106	-	65	TGAAGAACTTGACATTGTAG [A] CCCTTTCTAATTCTTCATAG
m6A	496960	496960	98	+	53	TGAAGAATTAGAAAGGGTCT [A] CAATGTCAAGTTCTTCACCA
m6A	497044	497044	82	-	64	CCACGAGTTCCTTGAAGTCT [A] CCCTGTTCTCAACGAACTCG
m6A	497047	497047	79	+	46	GTTCGTTGAGAACAGGGTAG [A] CTTCAAGGAACTCGTGGAGA
m6A	498255	498255	85	-	55	TCCCAACACCTTCCATGTCT [A] CGGCAGCTATCCTCTCGCGT
m6A	498258	498258	84	+	51	CGAGAGGATAGCTGCCGTAG [A] CATGGAAGGTGTTGGGAGGA
m6A	499055	499055	116	-	60	AAGCCACTGCGAACCTGTCG [A] CTTCAGTTCCAGTTCCGTGA
m6A	499058	499058	91	+	58	CGGAACTGGAACTGAAGTCG [A] CAGGTTCGCAGTGGCTTCGA
m6A	499529	499529	97	-	50	CTGGAACGAGTGGCCTGTAG [A] CCTCGGCGAGTATCCTGGCG
m6A	499532	499532	95	+	50	CAGGATACTCGCCGAGGTCT [A] CAGGCCACTCGTTCCAGAAG
m6A	500412	500412	64	-	48	ACCTGGTCCAAGAATAGTCT [A] CGGCCTCGAGGAGATAGCCG
m6A	500415	500415	80	+	52	CTATCTCCTCGAGGCCGTAG [A] CTATTCTTGGACCAGGTCTT
m6A	500463	500463	80	-	45	AGTGAAGAACGGTAGGGTCT [A] CACAATCAGCGACGACAATC
m6A	500466	500466	70	+	53	TGTCGTCGCTGATTGTGTAG [A] CCCTACCGTTCTTCACTGCG
m6A	500922	500922	66	-	40	CCCAGACCTCATCCTCGTAG [A] CAGCTTCTCGATGCCAATCC
m6A	500925	500925	78	+	58	TTGGCATCGAGAAGCTGTCT [A] CGAGGATGAGGTCTGGGTTG
m6A	501324	501324	79	-	47	CATGACTGTCCAGGATGTCT [A] CAAGGGCGAGCTTGCCAACA
m6A	501327	501327	71	+	63	TGGCAAGCTCGCCCTTGTAG [A] CATCCTGGACAGTCATGCCG
m6A	501516	501516	43	+	61	TAAGCGGGTTGTTCCAAACA [A] CGTAGAAGATCTTAAGCTTG
m6A	501735	501735	104	-	53	GCCGGATCTCATCCTCGTAG [A] CAGCTTCTCGATGCCAATCC
m6A	501738	501738	96	+	60	TTGGCATCGAGAAGCTGTCT [A] CGAGGATGAGATCCGGCTTG
m6A	503221	503221	52	-	57	TGAAGCCCTGAAAGACGTCG [A] CATACTGATAATCGGCCAGC
m6A	503224	503224	68	+	53	GGCCGATTATCAGTATGTCG [A] CGTCTTTCAGGGCTTCATAG
m6A	505429	505429	62	-	49	GAGCCTGGATGTATGGGTCG [A] CGGGGAGTGGTTCTACACCT
m6A	505432	505432	50	+	37	TGTAGAACCACTCCCCGTCG [A] CCCATACATCCAGGCTCTTT
m6A	508296	508296	81	-	47	GGGCTCAACGGTCTATGTCG [A] CATCGAGGCCAGCTTCCTGA
m6A	508299	508299	90	+	55	GGAAGCTGGCCTCGATGTCG [A] CATAGACCGTTGAGCCCTTG
m6A	514283	514283	104	-	56	TTTCGGCATGAATTAGGTAG [A] CTAATATTCCTATCAGTCAT
m6A	514286	514286	80	+	53	ACTGATAGGAATATTAGTCT [A] CCTAATTCATGCCGAAAATT
m6A	515024	515024	96	-	53	GATTCTGGACTTCGCTGTCG [A] CTATGGCAGCGGCGATGGTG
m6A	515027	515027	105	+	52	CATCGCCGCTGCCATAGTCG [A] CAGCGAAGTCCAGAATCTGG
m6A	515384	515384	91	-	53	GGCTGAGTATCCTGACGTAG [A] CCTCTTCAACTCCCTCGACC
m6A	515387	515387	77	+	54	CGAGGGAGTTGAAGAGGTCT [A] CGTCAGGATACTCAGCCAGA
m6A	516662	516662	67	-	43	TTCTATCGCTGTACCAGTAT [A] CCACGAAGTTCAGAAGAATG
m6A	516665	516665	75	+	47	TCTTCTGAACTTCGTGGTAT [A] CTGGTACAGCGATAGAATCG
m6A	519826	519826	101	-	56	TGCCGAGTTCGAGGAGGTAG [A] CGACGTCCCGGGCTTCGTCG
m6A	519829	519829	57	+	47	CGAAGCCCGGGACGTCGTCT [A] CCTCCTCGAACTCGGCACCC
m6A	519901	519901	91	-	53	ATTCAAGCTTGAGCACGTCT [A] CCTTGGGCCGGACTACTCAA
m6A	519904	519904	76	+	50	AGTAGTCCGGCCCAAGGTAG [A] CGTGCTCAAGCTTGAATGGT
m6A	521926	521926	92	-	48	TGGCCTGAGGGTGCATGTAG [A] CGAGCGCGACATAAGGCCTG
m6A	521929	521929	90	+	61	GCCTTATGTCGCGCTCGTCT [A] CATGCACCCTCAGGCCAGCT
m6A	522499	522499	70	-	48	CGACCTTCCATTCAAGGTCT [A] CCAGATAGTTAACACTTACC
m6A	522502	522502	59	+	48	AAGTGTTAACTATCTGGTAG [A] CCTTGAATGGAAGGTCGGCA
m6A	523257	523257	45	-	49	CGGTGGCGGCCTTCACGTCG [A] CGTGGTCGTAGCCGGCGGAG
m6A	523374	523374	90	-	46	GTATGAACCTGTCGGTGTAG [A] CTATCCTCCTTAGGAGGGCT
m6A	523377	523377	57	+	42	CCTCCTAAGGAGGATAGTCT [A] CACCGACAGGTTCATACGCG
m6A	524149	524149	94	-	49	TGAGGTTTCCGATAGTGTCT [A] CGGTGCAGTCCGCGTAGGGC
m6A	524152	524152	79	+	45	CTACGCGGACTGCACCGTAG [A] CACTATCGGAAACCTCATCG
m6A	524599	524599	87	-	53	GGCCGTTGAGGTCGTGGTCG [A] CCAGGTCCTTAATAGCCTCG
m6A	524602	524602	68	+	48	GGCTATTAAGGACCTGGTCG [A] CCACGACCTCAACGGCCGCT
m6A	527267	527267	52	-	50	TTAGCGCAGTGATTATGTAG [A] CTACCCAGCCCTTCTCCTCG
m6A	527270	527270	47	+	43	GGAGAAGGGCTGGGTAGTCT [A] CATAATCACTGCGCTAAAGA
m6A	527981	527981	72	-	54	GAGTTAGGTTGCTCACGTCG [A] CCCCCTGGTTCTGGGCGAAC
m6A	527984	527984	42	+	38	CGCCCAGAACCAGGGGGTCG [A] CGTGAGCAACCTAACTCAGC
m6A	528299	528299	80	-	55	GGGCCTTCACCTCATTGTAG [A] CCGCGGCGAAGGCATCGAGT
m6A	528302	528302	70	+	36	CGATGCCTTCGCCGCGGTCT [A] CAATGAGGTGAAGGCCCTTG
m6A	528422	528422	65	-	50	CCTCGAGCTCCCTTTCGTAG [A] CCTTCATTCTGATGAACTCA
m6A	528425	528425	60	+	35	GTTCATCAGAATGAAGGTCT [A] CGAAAGGGAGCTCGAGGAGA
m6A	528671	528671	69	-	55	GGGCAAGGATAAACTCGTCG [A] CCTTGTGGAGCATGTTCAGG
m6A	528674	528674	51	+	34	GAACATGCTCCACAAGGTCG [A] CGAGTTTATCCTTGCCCATT
m6A	528806	528806	84	-	53	AACCAGAGACGAGACGGTAT [A] CTCTCCACTAACCACCGGAA
m6A	528809	528809	58	+	35	CGGTGGTTAGTGGAGAGTAT [A] CCGTCTCGTCTCTGGTTCTG
m6A	528834	528834	80	-	53	TAACGTAGCCGTCCTCGTAG [A] CGGTCAGAACCAGAGACGAG
m6A	528837	528837	70	+	35	GTCTCTGGTTCTGACCGTCT [A] CGAGGACGGCTACGTTAAGG
m6A	529305	529305	76	-	50	CCTTCCTTCTGAGGAGGTAT [A] CGGCTATACCCCCAATCACG
m6A	529308	529308	49	+	36	GATTGGGGGTATAGCCGTAT [A] CCTCCTCAGAAGGAAGGGCA
m6A	531952	531952	92	-	50	TTTCCCTCTTCTTCTTGTAG [A] CCCTCACAAGGCCCTGCTTT
m6A	531955	531955	58	+	33	GCAGGGCCTTGTGAGGGTCT [A] CAAGAAGAAGAGGGAAAACT
m6A	533990	533990	55	-	37	AAGCCCAAGGGAGATAGTCG [A] CTACTACCACGAGCACATCA
m6A	533993	533993	57	+	41	TGTGCTCGTGGTAGTAGTCG [A] CTATCTCCCTTGGGCTTTTC
m6A	537304	537304	41	+	44	TCGGTAAGGAGGACCACTGG [A] GTTCTGTACTTCTCAGCCAA
m6A	537482	537482	52	-	37	AACACCGATAGTCGTTGTCG [A] CGTCCAGAGAAGTGGTCCGA
m6A	537485	537485	75	+	45	GACCACTTCTCTGGACGTCG [A] CAACGACTATCGGTGTTTCC
m6A	538626	538626	75	-	40	GTGGACTACCGCCCACGTCT [A] CCAGCTCATAGAGAGCATTA
m6A	538629	538629	59	+	41	TGCTCTCTATGAGCTGGTAG [A] CGTGGGCGGTAGTCCACCTT
m6A	542214	542214	66	-	54	TGAGGGTCTTTCTCCAGTCG [A] CCTCGAGGCTTATCGCTATG
m6A	542217	542217	100	+	55	AGCGATAAGCCTCGAGGTCG [A] CTGGAGAAAGACCCTCAGCG
m6A	544543	544543	68	-	51	CCAAGTCGATGGGGAGGTCT [A] CATCGGCTCGCCCTACGAGG
m6A	544546	544546	86	+	60	CGTAGGGCGAGCCGATGTAG [A] CCTCCCCATCGACTTGGAAT
m6A	545419	545419	61	-	43	TGTACTGGTAGATAACGTCG [A] CCTTCTTGTTGGTGCTCATC
m6A	545422	545422	67	+	54	GAGCACCAACAAGAAGGTCG [A] CGTTATCTACCAGTACACCG
m6A	545686	545686	72	-	47	CCGCTTTAACGGCGGTGTAG [A] CACCGACGTCAACTCTCTTC
m6A	545689	545689	90	+	55	GAGAGTTGACGTCGGTGTCT [A] CACCGCCGTTAAAGCGGCCG
m6A	546575	546575	52	-	41	CGTCGAGGATAAGTATGTCG [A] CATCCCTGAAGAGCATCTTG
m6A	546578	546578	41	+	48	GATGCTCTTCAGGGATGTCG [A] CATACTTATCCTCGACGAGC
m6A	548891	548891	80	-	51	TGTGGTCTCCCTTGAGGTAG [A] CCGTGATGAAGCCGTGGAGC
m6A	548894	548894	92	+	54	CCACGGCTTCATCACGGTCT [A] CCTCAAGGGAGACCACATCA
m6A	551434	551434	68	-	41	CATGGCCAAGCTCGTGGTAG [A] CGAAGCCGAGATAGATGAGC
m6A	551437	551437	90	+	54	CATCTATCTCGGCTTCGTCT [A] CCACGAGCTTGGCCATGACA
m6A	554518	554518	85	-	50	CGAGGGGAACGATGGGGTAT [A] CTTCGAGGTCAGGAAGTTCA
m6A	554521	554521	62	+	45	ACTTCCTGACCTCGAAGTAT [A] CCCCATCGTTCCCCTCGTAG
m6A	555747	555747	64	-	39	GTGGCTTGAGAAGCTCGTCG [A] CGCTTGGCTTGAACTTGACT
m6A	555750	555750	54	+	42	CAAGTTCAAGCCAAGCGTCG [A] CGAGCTTCTCAAGCCACCGG
m6A	561554	561554	58	-	38	AAAACCCGCTGTCCTTGTAG [A] CAATAGGAGGGAGTTTGAAG
m6A	561557	561557	55	+	43	CAAACTCCCTCCTATTGTCT [A] CAAGGACAGCGGGTTTTCCA
m6A	562525	562525	56	-	45	GAGGAGCTGAGCGGCGGTAG [A] CGTTTCCGTCTCTTCAATGA
m6A	562528	562528	59	+	38	TTGAAGAGACGGAAACGTCT [A] CCGCCGCTCAGCTCCTCACC
m6A	564036	564036	93	-	50	CCGGAACCTCGGCCGAGTAG [A] CCTTCTCCCACTTTTCGGGC
m6A	564039	564039	92	+	51	CGAAAAGTGGGAGAAGGTCT [A] CTCGGCCGAGGTTCCGGCAC
m6A	564087	564087	81	-	51	CTTCCTTCGTGAGAATGTAG [A] CCTTTCCATCGACAACTTCT
m6A	564090	564090	82	+	50	AGTTGTCGATGGAAAGGTCT [A] CATTCTCACGAAGGAAGGAA
m6A	564255	564255	82	-	56	TCTTGCCATCAAGTGAGTAG [A] CCTCAAGTCTGTGACTGGCA
m6A	564258	564258	112	+	51	CAGTCACAGACTTGAGGTCT [A] CTCACTTGATGGCAAGAAGC
m6A	566235	566235	113	-	70	CCCGCTCCTGAAGGAGGTCT [A] CCGCGAGATAATGGAGGACA
m6A	566238	566238	72	+	46	CCTCCATTATCTCGCGGTAG [A] CCTCCTTCAGGAGCGGGAAG
m6A	568844	568844	81	-	65	TACGTTGGAGTTCTCCGTAG [A] CTACCGAGTCCAGAGAAAGA
m6A	568847	568847	60	+	39	TTCTCTGGACTCGGTAGTCT [A] CGGAGAACTCCAACGTAATC
m6A	571237	571237	95	-	48	CCTTGGCCATTGGGGCGTAG [A] CGACCTTTCCGAGCTTTTTG
m6A	571240	571240	55	+	44	AAAGCTCGGAAAGGTCGTCT [A] CGCCCCAATGGCCAAGGTCT
m6A	571258	571258	63	-	46	TCTTAGGCATCTCGGTGTAG [A] CCTTGGCCATTGGGGCGTAG
m6A	571261	571261	90	+	42	CGCCCCAATGGCCAAGGTCT [A] CACCGAGATGCCTAAGACTC
m6A	572065	572065	76	-	45	TTCCAAGCGTTCCCCAGTCG [A] CAGACAGGCCAAGCGCAAGG
m6A	572068	572068	54	+	44	TGCGCTTGGCCTGTCTGTCG [A] CTGGGGAACGCTTGGAAGGA
m6A	572282	572282	72	-	48	AAGCCCAAGCTTTCTAGTAT [A] CCTGCCACGTTGGAGAGTTC
m6A	572285	572285	90	+	43	CTCTCCAACGTGGCAGGTAT [A] CTAGAAAGCTTGGGCTTCGA
m6A	573039	573039	50	-	43	CAAGGAAAGTCCCGATGTCG [A] CACCAATCCTCTCCTGGAAC
m6A	573042	573042	71	+	43	CCAGGAGAGGATTGGTGTCG [A] CATCGGGACTTTCCTTGACA
m6A	577409	577409	78	-	51	GCTCGTTCTGGAGCTCGTCT [A] CGACGTCCACCCGTCGTGGA
m6A	577412	577412	81	+	51	ACGACGGGTGGACGTCGTAG [A] CGAGCTCCAGAACGAGCGAT
m6A	577928	577928	98	-	48	CAGGCTTGTGGCAAAGGTCG [A] CACCGTTGCCCTCCAGACTG
m6A	577931	577931	62	+	49	TCTGGAGGGCAACGGTGTCG [A] CCTTTGCCACAAGCCTGGAC
m6A	578779	578779	67	-	42	AGGCAGGGTACCAGGTGTAG [A] CCTTCACATCGTCGCTGAAG
m6A	578782	578782	80	+	44	CAGCGACGATGTGAAGGTCT [A] CACCTGGTACCCTGCCTTCA
m6A	579133	579133	73	-	46	TGGTGGTCTTCGGGGAGTAG [A] CCTCGCCGCGCTTGACGAGC
m6A	579136	579136	82	+	46	CGTCAAGCGCGGCGAGGTCT [A] CTCCCCGAAGACCACCAGGC
m6A	579357	579357	68	-	46	GATCGTAGCCCTCATAGTAG [A] CGAGGGTCTCATCCACGTCG
m6A	579360	579360	53	+	45	CGTGGATGAGACCCTCGTCT [A] CTATGAGGGCTACGATCACC
m6A	579720	579720	62	-	47	TGGAGTAGTCCTTGCCGTAG [A] CGACGTCGAAGTACTTCCTC
m6A	579723	579723	66	+	45	GAAGTACTTCGACGTCGTCT [A] CGGCAAGGACTACTCCAATC
m6A	580918	580918	41	+	42	TGCCGGCTGGGATGGAAAGG [A] CGTCGCGGCTACGGAGCCCA
m6A	582873	582873	93	-	43	CGGCCACCTTAAACCAGTAG [A] CACCGTAGTACTTTATCGGA
m6A	582876	582876	62	+	35	GATAAAGTACTACGGTGTCT [A] CTGGTTTAAGGTGGCCGATC
m6A	583020	583020	75	-	39	CAAGGTTCTGGAAAAGGTCG [A] CGATTGAGTAAGCCGAGAGG
m6A	583023	583023	46	+	35	CTCGGCTTACTCAATCGTCG [A] CCTTTTCCAGAACCTTGATA
m6A	584001	584001	44	-	39	ATAGAGTCTGCGAGAAAAGT [A] GAGCTAGGAAAAAGAGATAC
m6A	584565	584565	46	-	37	ACTGCCATGGGAGGATGTAT [A] CAGAGAGACAGCATTCCTAG
m6A	584568	584568	57	+	36	GGAATGCTGTCTCTCTGTAT [A] CATCCTCCCATGGCAGTTGC
m6A	586925	586925	81	-	51	TGGAGAGCATGACCTCGTCT [A] CGGGGTCGATGCTCTCCTCG
m6A	586928	586928	43	+	43	GGAGAGCATCGACCCCGTAG [A] CGAGGTCATGCTCTCCATCA
m6A	587716	587716	57	-	38	CCTTAACGTCGCCAAGGTCT [A] CTCCGCCGAATTCATAGGCC
m6A	587719	587719	46	+	31	CTATGAATTCGGCGGAGTAG [A] CCTTGGCGACGTTAAGGTTG
m6A	588013	588013	81	-	44	GGAAGCCGTCCCCCTCGTAG [A] CCTTGATGATCCCGAGGTCA
m6A	588016	588016	57	+	33	CCTCGGGATCATCAAGGTCT [A] CGAGGGGGACGGCTTCCAGT
m6A	593145	593145	59	-	54	GTTTATAATCGGTCGGGTAG [A] CTTCTATAACCCCGTACTTG
m6A	593148	593148	64	+	36	GTACGGGGTTATAGAAGTCT [A] CCCGACCGATTATAAACTGT
m6A	593313	593313	88	-	60	TCTCATAAGTGACGTTGTCG [A] CGAAGGCGCCGTTGGCATAG
m6A	593316	593316	63	+	35	TGCCAACGGCGCCTTCGTCG [A] CAACGTCACTTATGAGATAG
m6A	596143	596143	45	-	53	GAGGTTCTCATCATCTCTGG [A] GGTCTGGGACCAACCCACGA
m6A	596652	596652	84	-	48	ACTCCTCACCCGCAGCGTAG [A] CTGGAATGCCGAGCTCTTTA
m6A	596655	596655	58	+	42	AGAGCTCGGCATTCCAGTCT [A] CGCTGCGGGTGAGGAGTTTT
m6A	596739	596739	60	-	49	TGGCGTCGACTATGACGTCG [A] CCTTTTCCAGCAGGTCGCTG
m6A	596742	596742	67	+	42	CGACCTGCTGGAAAAGGTCG [A] CGTCATAGTCGACGCCACCC
m6A	596751	596751	79	-	46	TGCCGCCAGGGGTGGCGTCG [A] CTATGACGTCGACCTTTTCC
m6A	596754	596754	68	+	42	AAAGGTCGACGTCATAGTCG [A] CGCCACCCCTGGCGGCATGG
m6A	596979	596979	76	-	47	GACGGATCATCACGGCGTAG [A] CGTAGTCGATGTACTCCTGA
m6A	596982	596982	81	+	44	GGAGTACATCGACTACGTCT [A] CGCCGTGATGATCCGTCGTG
m6A	599401	599401	82	-	44	GAACGGCTACACGATGGTCT [A] CTTCGCCTTCGTTGGTGAGA
m6A	599404	599404	58	+	53	CACCAACGAAGGCGAAGTAG [A] CCATCGTGTAGCCGTTCTTG
m6A	601283	601283	50	+	58	CAAAGCCTCTCCTCCTCATG [A] GGTCCTGAAGAATCTCGTAC
m6A	602960	602960	93	-	50	CCATCTTAATTGCCTCGTAG [A] CGGTCTTTTCAGCTTTATCT
m6A	602963	602963	75	+	48	TAAAGCTGAAAAGACCGTCT [A] CGAGGCAATTAAGATGGTCA
m6A	604004	604004	92	-	60	AACAGGTCTCTCCGCGGTCT [A] CCCCAACAATCCCCAGCTCG
m6A	604007	604007	87	+	48	GCTGGGGATTGTTGGGGTAG [A] CCGCGGAGAGACCTGTTACA
m6A	608198	608198	82	-	44	CGTCCTCCCTGCTCGCGTAG [A] CTATCGGCCCGGTAACGCGT
m6A	608201	608201	71	+	46	CGTTACCGGGCCGATAGTCT [A] CGCGAGCAGGGAGGACGTTC
m6A	608702	608702	53	-	42	CAACGCGGTTCTCGTGGTAG [A] CCCTATCGACGGTTCCACGT
m6A	608705	608705	60	+	37	TGGAACCGTCGATAGGGTCT [A] CCACGAGAACCGCGTTGCGA
m6A	611799	611799	43	-	52	TTCAACGGTAACTCCCGGCC [A] GTTGCCGACGTGCTGGCGCA
m6A	614600	614600	53	-	50	GAACTTCCTTCTCAAAGTAG [A] CCTCCTTGTTCTTTGGAATG
m6A	614603	614603	72	+	46	TCCAAAGAACAAGGAGGTCT [A] CTTTGAGAAGGAAGTTCTTC
m6A	614816	614816	71	-	47	TGACCCCTTCGTCGATGTAG [A] CAGGTCCCTGAATCTCAACG
m6A	614819	614819	98	+	50	TGAGATTCAGGGACCTGTCT [A] CATCGACGAAGGGGTCAAGA
m6A	618424	618424	68	-	54	GTCCTATCTGGCCGTAGTAG [A] CCGTGAAGCTTGCTGAGACG
m6A	618427	618427	95	+	55	CTCAGCAAGCTTCACGGTCT [A] CTACGGCCAGATAGGACCCT
m6A	622808	622808	91	-	48	CGACTTTCTCCTCGACGTCT [A] CGTGAGCGGGTTTAATCTTC
m6A	622811	622811	53	+	42	GATTAAACCCGCTCACGTAG [A] CGTCGAGGAGAAAGTCGCTC
m6A	625757	625757	90	-	59	ATTGGACGTTGCTAAGGTCT [A] CTTCTCGCCGAGGCTCGCCA
m6A	625760	625760	83	+	54	CGAGCCTCGGCGAGAAGTAG [A] CCTTAGCAACGTCCAATCTG
m6A	628258	628258	74	-	57	TCTTGGTTCCACCGGTGTCG [A] CGATTCCCCCGATTATGAAG
m6A	628261	628261	71	+	43	CATAATCGGGGGAATCGTCG [A] CACCGGTGGAACCAAGAAGA
m6A	628447	628447	78	-	54	GTGGCTCCTGGAACTCGTAG [A] CTGCCTCATCCATTGACTTG
m6A	628450	628450	95	+	44	GTCAATGGATGAGGCAGTCT [A] CGAGTTCCAGGAGCCACTTC
m6A	629879	629879	105	-	48	GCTCAAGCACGTGGCGGTCT [A] CGCTACCGACTCCTACGAGA
m6A	629882	629882	73	+	52	CGTAGGAGTCGGTAGCGTAG [A] CCGCCACGTGCTTGAGCTTG
m6A	633389	633389	57	-	56	TCGAGCATCTCAAGAAAACG [A] TGCCTCTAATCTGGCGCGAG
m6A	635249	635249	79	-	56	GATTAACCCAGACTTTGTCT [A] CATCACCAACGTCGTGAAGT
m6A	635252	635252	76	+	47	TCACGACGTTGGTGATGTAG [A] CAAAGTCTGGGTTAATCCCT
m6A	637578	637578	85	-	39	CCAGGGCATTTTGCTCGTAG [A] CAACTACAGGGACGAGGAGA
m6A	637581	637581	45	+	35	CCTCGTCCCTGTAGTTGTCT [A] CGAGCAAAATGCCCTGGTCT
m6A	637624	637624	40	+	35	CTCCTTGGTCTGGCTTTCGG [A] GGTTACGCCATCAAAGTTGC
m6A	639036	639036	56	-	40	CTTCCCCCGCTTCTTCGTAG [A] CCCAGAGGAGCATCTGTTTA
m6A	639039	639039	84	+	43	ACAGATGCTCCTCTGGGTCT [A] CGAAGAAGCGGGGGAAGTTG
m6A	646671	646671	105	-	64	TGACGGATTGAAAAAAGTCT [A] CGCGGAGCAAGGTCTTGGAG
m6A	646674	646674	88	+	66	CAAGACCTTGCTCCGCGTAG [A] CTTTTTTCAATCCGTCAGTT
m6A	649356	649356	81	-	45	CCTCGATGCCCTTTTCGTCT [A] CAACGAGCTCACCATCATGC
m6A	649359	649359	114	+	60	TGATGGTGAGCTCGTTGTAG [A] CGAAAAGGGCATCGAGGCCG
m6A	649943	649943	52	+	64	AAGAATACGTCGGCAAAGTT [A] GAGAAGTCTGGAAAAAGGTC
m6A	650656	650656	66	-	46	GCTCGAGGAGGGTGTTGTCT [A] CGAGCGCTTTGGCATCTATG
m6A	650659	650659	105	+	65	AGATGCCAAAGCGCTCGTAG [A] CAACACCCTCCTCGAGCTCG
m6A	651364	651364	59	-	38	AAGCCCCATTGCTCTCGTAG [A] CATGGGCATAGACTTTCCTC
m6A	651367	651367	87	+	63	GAAAGTCTATGCCCATGTCT [A] CGAGAGCAATGGGGCTTCAA
m6A	655576	655576	66	-	42	GGAAAAAATAACCATGGTCT [A] CCGCCGCTCCCTCGAGCACA
m6A	655579	655579	91	+	45	GCTCGAGGGAGCGGCGGTAG [A] CCATGGTTATTTTTTCCGCA
m6A	655750	655750	64	-	39	TATTGGGCTTCCTGGAGTCT [A] CGATGCCCTCAGCCTGCTCC
m6A	655753	655753	65	+	45	GCAGGCTGAGGGCATCGTAG [A] CTCCAGGAAGCCCAATACCG
m6A	656038	656038	75	-	44	GGGTTATGAAGTTCACGTCT [A] CGACAAGATGCCTGAGGGCG
m6A	656041	656041	61	+	50	CCTCAGGCATCTTGTCGTAG [A] CGTGAACTTCATAACCCCTG
m6A	656226	656226	43	-	45	CAGTGTTTCGAGAGAAAACA [A] CTTAAGGTGCAAAACCTTTG
m6A	656511	656511	80	-	49	GGTTGGTCTTAACTGCGTAG [A] CTTCTCCTAATGGTGAGAGC
m6A	656514	656514	85	+	52	CTCACCATTAGGAGAAGTCT [A] CGCAGTTAAGACCAACCTCT
m6A	657872	657872	79	-	54	AGAAGGCGTGCCACTCGTCT [A] CGGTCCCTTTGATTCCCTGC
m6A	657875	657875	100	+	56	GGGAATCAAAGGGACCGTAG [A] CGAGTGGCACGCCTTCTTTC
m6A	658592	658592	72	-	54	CAATGTCCAGAAAGACGTAT [A] CGTAGTCTTCGACAATGAGA
m6A	658595	658595	82	+	55	CATTGTCGAAGACTACGTAT [A] CGTCTTTCTGGACATTGCCC
m6A	659674	659674	44	-	47	TGTGGGTAAAGGTTAAGTGG [A] GGTGAGACCATGGGGCTCGA
m6A	660004	660004	86	-	50	TAAACAGCTCCCGCCTGTAG [A] CGAAGACTTAACGCAGTTCA
m6A	660007	660007	78	+	55	ACTGCGTTAAGTCTTCGTCT [A] CAGGCGGGAGCTGTTTAACG
m6A	661147	661147	61	-	54	GATGCTCAAAGATATGGTCG [A] CCAGATAGCTGCCACTGGTG
m6A	661150	661150	77	+	47	CAGTGGCAGCTATCTGGTCG [A] CCATATCTTTGAGCATCTTC
m6A	661402	661402	70	-	50	GAACGGCAAGTACGTCGTCG [A] CATCGACAACATCAAGATCG
m6A	661405	661405	76	+	45	TCTTGATGTTGTCGATGTCG [A] CGACGTACTTGCCGTTCTTC
m6A	662087	662087	50	+	42	AAAAAAACGACTAATTTTTG [A] ATTAATGACAAAAAGATGAC
m6A	662700	662700	45	-	47	CCCTCAGGTCGACCTCGTAG [A] CGTAGGGGCAGTTGACGCCG
m6A	662703	662703	65	+	37	CGTCAACTGCCCCTACGTCT [A] CGAGGTCGACCTGAGGGACA
m6A	662709	662709	78	-	44	TTTTCATGTCCCTCAGGTCG [A] CCTCGTAGACGTAGGGGCAG
m6A	662712	662712	52	+	36	CCCCTACGTCTACGAGGTCG [A] CCTGAGGGACATGAAAATCG
m6A	662961	662961	61	-	46	TCTTGAGCAGGTGCAGGTCG [A] CGCCCTGGGCTTCAAGCGTT
m6A	662964	662964	55	+	39	GCTTGAAGCCCAGGGCGTCG [A] CCTGCACCTGCTCAAGAGAG
m6A	663377	663377	71	-	44	GAGAAGATAGACGAGGGTCT [A] CGCTTCCTCGAGAACCTTGC
m6A	663380	663380	59	+	42	AGGTTCTCGAGGAAGCGTAG [A] CCCTCGTCTATCTTCTCACC
m6A	664982	664982	64	-	29	CAGGCGTAAGAGGAGCGTCT [A] CGGTGCCGGAGCCTTTGAGA
m6A	664985	664985	69	+	42	CAAAGGCTCCGGCACCGTAG [A] CGCTCCTCTTACGCCTGAAG
m6A	666611	666611	51	-	35	GACGTGTTCTCCAAAGGTCG [A] CTCAAGAAAAGCCTCAACCG
m6A	666614	666614	52	+	47	TTGAGGCTTTTCTTGAGTCG [A] CCTTTGGAGAACACGTCTAC
m6A	666630	666630	54	-	38	CCTTGAACTTTATAAGGTAG [A] CGTGTTCTCCAAAGGTCGAC
m6A	666633	666633	84	+	49	GACCTTTGGAGAACACGTCT [A] CCTTATAAAGTTCAAGGACG
m6A	668552	668552	70	-	46	GAAGATCAAGGAGCTCGTCG [A] CACGCTCTTCAAAAACGTTC
m6A	668555	668555	66	+	34	CGTTTTTGAAGAGCGTGTCG [A] CGAGCTCCTTGATCTTCGGC
m6A	673605	673605	74	-	46	CGTAGCCGTCTAGCTTGTAG [A] CCTTGTAATCCCCCGGCTCT
m6A	673608	673608	61	+	38	GCCGGGGGATTACAAGGTCT [A] CAAGCTAGACGGCTACGAGT
m6A	674624	674624	68	-	42	CCACGCGCCCCATCTGGTCT [A] CAACCTGCCTGGATATATCT
m6A	674627	674627	57	+	36	TATATCCAGGCAGGTTGTAG [A] CCAGATGGGGCGCGTGGACG
m6A	678854	678854	44	+	60	ACTCATCAAGGAGAGAATTG [A] CCTCGGGGTTATTAAACCGA
m6A	681743	681743	89	-	65	CCACGAAGTATGCACTGTAG [A] CTTGGAATCCACCAGCTATG
m6A	681746	681746	81	+	55	AGCTGGTGGATTCCAAGTCT [A] CAGTGCATACTTCGTGGAAG
m6A	682442	682442	118	-	66	TTATTGTGATTTTTTGGTCG [A] CATTGTTAAACAACGTTAGT
m6A	682445	682445	82	+	57	AACGTTGTTTAACAATGTCG [A] CCAAAAAATCACAATAACCA
m6A	684401	684401	109	-	65	CCCCGACCTTGAGGGCGTCG [A] CGAGGCTCTGGCTGCCCATC
m6A	684404	684404	120	+	55	GGGCAGCCAGAGCCTCGTCG [A] CGCCCTCAAGGTCGGGGCAT
m6A	686418	686418	47	+	45	CACTAAGTGGGCCGGTTTGG [A] GGGAACGGCCATAATAGCAA
m6A	688444	688444	74	-	49	TCTCCTTTGCACTGCCGTAT [A] CTTATGTTCTGATAGAGGGT
m6A	688447	688447	57	+	46	CTCTATCAGAACATAAGTAT [A] CGGCAGTGCAAAGGAGAAGT
m6A	688651	688651	94	-	61	AGGCCTTAACGATTGCGTCG [A] CTAGAGGTATGATTCCCTTT
m6A	688654	688654	77	+	53	GGGAATCATACCTCTAGTCG [A] CGCAATCGTTAAGGCCTCGG
m6A	691261	691261	93	-	63	CTACCGCAATGTCACGGTAG [A] CATCGATTAGGTTGAATGTG
m6A	691264	691264	94	+	51	ATTCAACCTAATCGATGTCT [A] CCGTGACATTGCGGTAGTCT
m6A	693310	693310	84	-	41	CAAGGTCGACGAGGTTGTCG [A] CTTAAGCGATGAGCCCGTCC
m6A	693313	693313	61	+	38	CGGGCTCATCGCTTAAGTCG [A] CAACCTCGTCGACCTTGTTC
m6A	693322	693322	69	-	41	TCTGGAGGAGAACAAGGTCG [A] CGAGGTTGTCGACTTAAGCG
m6A	693325	693325	61	+	38	TTAAGTCGACAACCTCGTCG [A] CCTTGTTCTCCTCCAGAGCC
m6A	694250	694250	48	-	44	CCTCAGGGAACTGGAAAACG [A] GGAAACCTTTTGGCGCTTTC
m6A	695850	695850	65	-	48	GAAGGCCCGCCCAGAGGTCG [A] CGGCTCGAAGCTCACAATCA
m6A	695853	695853	66	+	44	TTGTGAGCTTCGAGCCGTCG [A] CCTCTGGGCGGGCCTTCATC
m6A	698948	698948	78	-	50	AGGCCCTAATGAGGGCGTAG [A] CCCTGTCAGCTGCCCTGTAG
m6A	698951	698951	101	+	54	CAGGGCAGCTGACAGGGTCT [A] CGCCCTCATTAGGGCCTACT
m6A	699884	699884	75	-	44	CGTTCACAAGAGGCTTGTCG [A] CATTGAGGCCGACGAAAGGG
m6A	699887	699887	73	+	47	TTTCGTCGGCCTCAATGTCG [A] CAAGCCTCTTGTGAACGCGG
m6A	700750	700750	54	+	43	GGTACCGACACCCTTAATGG [A] GTAGACGTCCTGGATCGGGA
m6A	700752	700752	64	-	46	CATCCCGATCCAGGACGTCT [A] CTCCATTAAGGGTGTCGGTA
m6A	700755	700755	72	+	44	CGACACCCTTAATGGAGTAG [A] CGTCCTGGATCGGGATGCGG
m6A	701388	701388	49	-	44	AGTCTTTATCGGCCACGTCG [A] CCACGGAAAGAGCACCACCA
m6A	701391	701391	50	+	43	TGGTGCTCTTTCCGTGGTCG [A] CGTGGCCGATAAAGACTATG
m6A	703658	703658	62	-	43	CAAGGGTATCGTTGACGTCT [A] CAACGGCAACATATTCCTCG
m6A	703661	703661	59	+	44	GGAATATGTTGCCGTTGTAG [A] CGTCAACGATACCCTTGGCA
m6A	703880	703880	89	-	42	CTCACCTCCGATCGTCGTCT [A] CCGTGAGAGCGTCACCAAGC
m6A	703883	703883	95	+	46	TGGTGACGCTCTCACGGTAG [A] CGACGATCGGAGGTGAGACA
m6A	704915	704915	78	-	45	CGGTGCGATCATAGTCGTCG [A] CGCCGTCGAGGGTGTCATGC
m6A	704918	704918	82	+	45	TGACACCCTCGACGGCGTCG [A] CGACTATGATCGCACCGTCG
m6A	705875	705875	75	-	43	CATGATGTATCCAACCGTCT [A] CCAGCACCATGTTTCCAGGA
m6A	705878	705878	74	+	49	TGGAAACATGGTGCTGGTAG [A] CGGTTGGATACATCATGCTC
m6A	705995	705995	63	-	45	CGTTGCATACGGACTCGTCG [A] CCTCGACAGGCTTATAAGAA
m6A	705998	705998	58	+	41	TTATAAGCCTGTCGAGGTCG [A] CGAGTCCGTATGCAACGCCG
m6A	708446	708446	76	-	49	CGACGAGGTTACCGAGGTCT [A] CATCAACCTCCGCCCGACAA
m6A	708449	708449	82	+	43	TCGGGCGGAGGTTGATGTAG [A] CCTCGGTAACCTCGTCGTTT
m6A	710771	710771	104	-	54	GCGCGGGCTGAGCAACGTCT [A] CTTCGATGAGAAGAGAAGAG
m6A	710774	710774	67	+	43	TTCTCTTCTCATCGAAGTAG [A] CGTTGCTCAGCCCGCGCATG
m6A	711459	711459	76	-	45	CACGAGGCCTCCGAAGGTCT [A] CAGCGGTGGAATTCCTTTCC
m6A	711462	711462	48	+	34	AAGGAATTCCACCGCTGTAG [A] CCTTCGGAGGCCTCGTGACC
m6A	712056	712056	77	-	40	CCGTTCCAAGCAGGGTGTCT [A] CTGGTACCTCAAGCTCACGG
m6A	712059	712059	51	+	31	TGAGCTTGAGGTACCAGTAG [A] CACCCTGCTTGGAACGGACG
m6A	712176	712176	89	-	41	CTGGGTCAAGATCGACGTCG [A] CAAGAACGAAGGTAAGATAG
m6A	712179	712179	45	+	31	TCTTACCTTCGTTCTTGTCG [A] CGTCGATCTTGACCCAGGCC
m6A	713114	713114	69	-	47	GAAGACGAGAATCGAGGTAG [A] CAGTGAGACTGGGGAGGTTT
m6A	713117	713117	86	+	45	CCTCCCCAGTCTCACTGTCT [A] CCTCGATTCTCGTCTTCGTG
m6A	714232	714232	80	-	50	CGAGAGAGGGGACATAGTCT [A] CCGCTACACTAAGACACAGG
m6A	714235	714235	67	+	45	GTGTCTTAGTGTAGCGGTAG [A] CTATGTCCCCTCTCTCGTCC
m6A	719263	719263	91	-	51	TCAGCAAATCGGCGTAGTCT [A] CCGCCTGCGGAATCTCATAG
m6A	719266	719266	69	+	51	TGAGATTCCGCAGGCGGTAG [A] CTACGCCGATTTGCTGAACG
m6A	720667	720667	140	-	53	GCGTCCACTCTACCTCGTAG [A] CTGGCTTGTCAATGACTTCA
m6A	720670	720670	86	+	57	AGTCATTGACAAGCCAGTCT [A] CGAGGTAGAGTGGACGCTCG
m6A	723878	723878	66	-	48	AAACTCCGCCGTTGGTGTAT [A] CCGGCTTGAAGTTGGCGAAG
m6A	723881	723881	65	+	45	CGCCAACTTCAAGCCGGTAT [A] CACCAACGGCGGAGTTTCGA
m6A	724367	724367	92	-	51	CGTTGGGGGCTATGTAGTAG [A] CTATGCTCGCCCTGAGGTAG
m6A	724370	724370	90	+	54	CCTCAGGGCGAGCATAGTCT [A] CTACATAGCCCCCAACGGCA
m6A	725639	725639	95	-	61	GAAAACCGGTCAGTACGTAG [A] CAGAACCGAGAAGTGGTTAG
m6A	725642	725642	60	+	59	ACCACTTCTCGGTTCTGTCT [A] CGTACTGACCGGTTTTCGTC
m6A	727300	727300	57	-	37	CTTCGTCTTCCCTCTTGTAG [A] CCTCTATTTTGAGTCCCCCA
m6A	727303	727303	69	+	43	GGGACTCAAAATAGAGGTCT [A] CAAGAGGGAAGACGAAGCAA
m6A	735071	735071	68	-	41	AACCGTCCAGAAGCTCGTCT [A] CGACGGCGACTATGTTGGCA
m6A	735074	735074	59	+	42	CAACATAGTCGCCGTCGTAG [A] CGAGCTTCTGGACGGTTACT
m6A	738230	738230	57	-	46	CCTCGGTAAAGCCGCCGTAG [A] CCTCGCATCTGTAGAAGTGG
m6A	738233	738233	88	+	47	CTTCTACAGATGCGAGGTCT [A] CGGCGGCTTTACCGAGGTGC
m6A	739619	739619	84	-	50	TTTCAAAGGCTTTCTCGTCG [A] CATCGACTCCATCATCCACG
m6A	739622	739622	93	+	50	GGATGATGGAGTCGATGTCG [A] CGAGAAAGCCTTTGAAAAGC
m6A	741921	741921	90	-	52	GTTTCTTGATGACGCGGTAT [A] CTATTTCCTCCGTCGTTGCC
m6A	741924	741924	81	+	48	AACGACGGAGGAAATAGTAT [A] CCGCGTCATCAAGAAACTCC
m6A	744088	744088	44	-	62	GAGAGGAGGGCCTTCTTCGG [A] ATGAGTGGTTTGTTAAGCAC
m6A	746405	746405	54	-	50	TGCAGGCTTCTATCAGGTCT [A] CCTCCAGAGCTTAGGCCTAT
m6A	746408	746408	58	+	40	GGCCTAAGCTCTGGAGGTAG [A] CCTGATAGAAGCCTGCATAA
m6A	750189	750189	57	-	44	AGACCTCCGGGTCGTCGTAG [A] CTTCCTGTGGAGCAACTGCA
m6A	750192	750192	76	+	47	AGTTGCTCCACAGGAAGTCT [A] CGACGACCCGGAGGTCTCGA
m6A	753160	753160	58	-	47	ATGGGCGGACAGGATTGTAG [A] CATATTTATGGACTTTGAAG
m6A	753163	753163	82	+	51	CAAAGTCCATAAATATGTCT [A] CAATCCTGTCCGCCCATCTC
m6A	756141	756141	90	-	53	ATACCGTGGGTGAGAGGTAT [A] CATCACTTACCTGCAGGTAT
m6A	756144	756144	73	+	41	CCTGCAGGTAAGTGATGTAT [A] CCTCTCACCCACGGTATATG
m6A	757562	757562	109	-	61	CTGGAGAAAGGGAAACGTAG [A] CTTTAAAACCGGAACGCTAA
m6A	757565	757565	75	+	42	GCGTTCCGGTTTTAAAGTCT [A] CGTTTCCCTTTCTCCAGTGC
m6A	757599	757599	47	-	61	CCGTAGGGATAACCGCAATC [A] TAGGATTCTTAATGCACTGG
m6A	761189	761189	67	-	49	AGCTTCCGAGTCCCTTGTAG [A] CGTCGGGGATTATGGTGTGG
m6A	761192	761192	78	+	46	CACCATAATCCCCGACGTCT [A] CAAGGGACTCGGAAGCTACG
m6A	763007	763007	64	-	47	CGTGGTCAAAGGAGTAGTAG [A] CCTTCTGGTACTCCTTCCTG
m6A	763010	763010	51	+	37	GAAGGAGTACCAGAAGGTCT [A] CTACTCCTTTGACCACGGCC
m6A	766596	766596	95	-	57	TATCCCCCGCGTACTGGTAG [A] CGAGGACGCTCTCGCTTCCG
m6A	766599	766599	80	+	39	AAGCGAGAGCGTCCTCGTCT [A] CCAGTACGCGGGGGATAGGG
m6A	766863	766863	95	-	56	TCTCGGTTCTGACGACGTCG [A] CGGTCCAGATTTCAAGGCTA
m6A	766866	766866	58	+	46	CCTTGAAATCTGGACCGTCG [A] CGTCGTCAGAACCGAGACAG
m6A	768804	768804	111	-	67	TGATAACGCCCTTGTCGTCG [A] CGACGAAGACTGCCCTAGCA
m6A	768807	768807	96	+	62	TAGGGCAGTCTTCGTCGTCG [A] CGACAAGGGCGTTATCAGGG
m6A	770169	770169	83	-	50	CCTGCTGGTCTCGGTGGTCT [A] CACCCTCCTCGGCATAGCGA
m6A	770172	770172	90	+	48	CTATGCCGAGGAGGGTGTAG [A] CCACCGAGACCAGCAGGGTT
m6A	771955	771955	76	-	34	AGTGGAGTTCATAAAAGTAG [A] CGCCACGAAGTTTAAGCGTG
m6A	771958	771958	79	+	55	GCTTAAACTTCGTGGCGTCT [A] CTTTTATGAACTCCACTTCA
m6A	776310	776310	60	+	56	CAATGTGAGAAATGATTTTG [A] GAGAATTTGCTGAAGTGTAA
m6A	779180	779180	68	-	45	TGCGCTATCGACAGTGGTCT [A] CTTCTACGGTGGGAAGCCAT
m6A	779183	779183	80	+	58	GCTTCCCACCGTAGAAGTAG [A] CCACTGTCGATAGCGCAAAG
m6A	785542	785542	42	+	44	CCTGAAGCCGATAAGGGACG [A] AGTAAGAGAAAAACCCAGAG
m6A	787956	787956	78	-	39	CTTCGACAGCGAAAGCGTCT [A] CTCTAACCTCAAGGCCGAGT
m6A	787959	787959	56	+	39	CGGCCTTGAGGTTAGAGTAG [A] CGCTTTCGCTGTCGAAGACA
m6A	788473	788473	43	+	45	TGTGAACTCTCTGGGGATTG [A] GGTACTCTAGTATCCTGCCG
m6A	789160	789160	76	-	43	TTTCTGGATTTCTTAAGTAT [A] CAAATTTGTGAAGAAAGGTT
m6A	789163	789163	76	+	47	CTTTCTTCACAAATTTGTAT [A] CTTAAGAAATCCAGAAAAGG
m6A	791715	791715	81	-	42	GGTAGACAGAGACTTCGTAG [A] CGAGAGCGACCTTCCGAGGA
m6A	791718	791718	78	+	50	TCGGAAGGTCGCTCTCGTCT [A] CGAAGTCTCTGTCTACCACT
m6A	791730	791730	84	-	42	TGGAAGAATAATAGTGGTAG [A] CAGAGACTTCGTAGACGAGA
m6A	791733	791733	80	+	51	CGTCTACGAAGTCTCTGTCT [A] CCACTATTATTCTTCCAACG
m6A	791772	791772	85	-	41	ACTGGGGAGCTGGGAGGTCT [A] CTTCCTCCACAAACTGGGCG
m6A	791775	791775	67	+	52	CCAGTTTGTGGAGGAAGTAG [A] CCTCCCAGCTCCCCAGTGCT
m6A	798117	798117	72	-	48	CTCCATGAATTCCTCCGTAT [A] CTCTTTTTTGGTCATGTCAA
m6A	798120	798120	71	+	43	ACATGACCAAAAAAGAGTAT [A] CGGAGGAATTCATGGAGGCC
m6A	798823	798823	57	-	47	CTTTGTCCGTGAACTTGTAG [A] CAACCGGGTTGAGGCCGTGC
m6A	798826	798826	86	+	46	CGGCCTCAACCCGGTTGTCT [A] CAAGTTCACGGACAAAGAAG
m6A	799501	799501	52	-	40	CGAGGTTGACAACAGTGTCG [A] CTCTGATCGAGGTTTCGGCA
m6A	799504	799504	88	+	51	CGAAACCTCGATCAGAGTCG [A] CACTGTTGTCAACCTCGTGG
m6A	801377	801377	53	-	44	CGCAAACGGGACAGATGTAG [A] CCTTTTTTATCTCGAAGTCC
m6A	801380	801380	98	+	59	CTTCGAGATAAAAAAGGTCT [A] CATCTGTCCCGTTTGCGGCT
m6A	802304	802304	71	-	48	ATTCGCGGTTGGGCATGTAG [A] CCTTCATTTTTCTCACCGAT
m6A	802307	802307	124	+	60	GGTGAGAAAAATGAAGGTCT [A] CATGCCCAACCGCGAATGGC
m6A	802565	802565	94	-	52	TCTTGAGGTCGTAGACGTAG [A] CGTTGTCAAACTTGACGAGG
m6A	802568	802568	89	+	61	CGTCAAGTTTGACAACGTCT [A] CGTCTACGACCTCAAGAACA
m6A	802571	802571	65	-	49	GGTTGTTCTTGAGGTCGTAG [A] CGTAGACGTTGTCAAACTTG
m6A	802574	802574	106	+	61	GTTTGACAACGTCTACGTCT [A] CGACCTCAAGAACAACCCCG
m6A	804721	804721	77	-	49	CCTTTCCATCCAGGTTGTAG [A] CGAGGGCGAGGGTGCCTATT
m6A	804724	804724	64	+	39	AGGCACCCTCGCCCTCGTCT [A] CAACCTGGATGGAAAGGACG
m6A	805140	805140	56	-	50	CAGGTTAGGACTTTTTGTCT [A] CGTCTATGTTCTCCTCACAG
m6A	805143	805143	64	+	37	TGAGGAGAACATAGACGTAG [A] CAAAAAGTCCTAACCTGCTG
m6A	805432	805432	93	-	51	CTTCGCGATGGCCGACGTCG [A] CGACTTTACAACAAAACACA
m6A	805435	805435	59	+	38	GTTTTGTTGTAAAGTCGTCG [A] CGTCGGCCATCGCGAAGATG
m6A	805783	805783	78	-	49	CAATGACAAGTTTGTTGTAT [A] CTGGAGGAACGATGAGGAGT
m6A	805786	805786	54	+	36	CCTCATCGTTCCTCCAGTAT [A] CAACAAACTTGTCATTGGCA
m6A	806048	806048	61	-	48	AGACTGAAAAGCAAAAGTAG [A] CAAGGTCGGATTTTATACCG
m6A	806051	806051	48	+	34	TATAAAATCCGACCTTGTCT [A] CTTTTGCTTTTCAGTCTCAT
m6A	806110	806110	43	+	30	TTAATAAGATCAAAAAATTT [A] GGTAAAGTATAGCATCCCCA
m6A	806225	806225	103	-	54	AATGCGCTATCCTGACGTCT [A] CAAGGAGGAGTTTTACGACC
m6A	806228	806228	45	+	34	CGTAAAACTCCTCCTTGTAG [A] CGTCAGGATAGCGCATTATG
m6A	807250	807250	100	-	63	CGTAGAACTCATTGTCGTAG [A] CGAACTTTGTCCCTTTCCTC
m6A	807253	807253	79	+	39	GAAAGGGACAAAGTTCGTCT [A] CGACAATGAGTTCTACGTAA
m6A	807493	807493	42	-	60	CCCAGATTTTCAGGCTGCCG [A] CGTCGATGTAAAAGTCCTCA
m6A	809056	809056	70	-	57	GAATCCCGCCGAGCTTGTAG [A] CCTCTTTAATGCCGAGGAGC
m6A	809059	809059	61	+	33	CCTCGGCATTAAAGAGGTCT [A] CAAGCTCGGCGGGATTCAGG
m6A	809119	809119	84	-	55	CCGGACCAAAGATTTTGTCT [A] CTTTCTTCATGCCAATGCCA
m6A	809122	809122	83	+	34	CATTGGCATGAAGAAAGTAG [A] CAAAATCTTTGGTCCGGGCA
m6A	810924	810924	85	-	60	TTTCCACGGGATCGCCGTAG [A] CCTTCACTTTCTCCTTCTGC
m6A	810927	810927	69	+	38	GAAGGAGAAAGTGAAGGTCT [A] CGGCGATCCCGTGGAAATAG
m6A	811946	811946	74	-	52	TCCTTCCCCCGTGGGTGTAG [A] CCTCCCAGTACTCCCCGTTC
m6A	811949	811949	84	+	36	CGGGGAGTACTGGGAGGTCT [A] CACCCACGGGGGAAGGAAGG
m6A	812522	812522	88	-	55	ACGCATCGTTGTCGCAGTCT [A] CCCTCACCTCCTTCACGAGC
m6A	812525	812525	72	+	40	CGTGAAGGAGGTGAGGGTAG [A] CTGCGACAACGATGCGTTGC
m6A	816350	816350	77	-	49	AGATGTTCTCATTATTGTAG [A] CCTTAATTCCGCCGGTGGTT
m6A	816353	816353	77	+	49	CACCGGCGGAATTAAGGTCT [A] CAATAATGAGAACATCTTTG
m6A	817713	817713	88	-	48	AGAGCTTTTCGCCGCAGTAG [A] CCCTCACAAGGGTGTCCGGT
m6A	817716	817716	116	+	59	GGACACCCTTGTGAGGGTCT [A] CTGCGGCGAAAAGCTCTATG
m6A	817938	817938	85	-	51	GTTTTATGTCAACGCCGTAG [A] CCTTCAGGCCTATCAAGCCG
m6A	817941	817941	120	+	62	CTTGATAGGCCTGAAGGTCT [A] CGGCGTTGACATAAAACCCG
m6A	818423	818423	42	+	53	TCCCCGGAAAAGGGCAGACA [A] CCCCGTGGAATTCAGAAAGC
m6A	820381	820381	81	-	46	GCTCCTGCGTCCCTATGTAT [A] CCCTGACCCTGTCCTTCAGG
m6A	820384	820384	67	+	57	GAAGGACAGGGTCAGGGTAT [A] CATAGGGACGCAGGAGCTCA
m6A	825086	825086	95	-	59	GGCCTGAATAGAGGAAGTAG [A] CTCCGCTCTTCTCTCTAAAC
m6A	825089	825089	72	+	35	TAGAGAGAAGAGCGGAGTCT [A] CTTCCTCTATTCAGGCCCGC
m6A	825434	825434	110	-	57	GCGGGAAGGTGAGACCGTAG [A] CGTAAACTTCATGGCTTAAA
m6A	825437	825437	75	+	38	AAGCCATGAAGTTTACGTCT [A] CGGTCTCACCTTCCCGCTGG
m6A	826153	826153	103	-	61	CGATGACCTCAACGTGGTAG [A] CCGCCAGGTGCTTTCGGCCT
m6A	826156	826156	77	+	45	CCGAAAGCACCTGGCGGTCT [A] CCACGTTGAGGTCATCGGCA
m6A	826360	826360	85	-	61	CCGCAGTGTAGAACTCGTCG [A] CGGCCTCCCACAGGAAGTCT
m6A	826363	826363	86	+	46	CTTCCTGTGGGAGGCCGTCG [A] CGAGTTCTACACTGCGGTAA
m6A	826920	826920	83	-	58	CGGGGGCGATAATGACGTCT [A] CCTCTCTGCCGGCTCCTATC
m6A	826923	826923	61	+	43	AGGAGCCGGCAGAGAGGTAG [A] CGTCATTATCGCCCCCGGGA
m6A	829130	829130	76	-	60	GCTGTTCAACAAATACGTCG [A] CGAAGGCGGCGAGATGAAGA
m6A	831771	831771	87	-	67	CCTCCAGATACTCTTGGTCT [A] CGGCGTCCTGCTCAAGGTCT
m6A	831774	831774	85	+	48	CCTTGAGCAGGACGCCGTAG [A] CCAAGAGTATCTGGAGGATG
m6A	836156	836156	78	-	49	TTAGTGGTTGTCCGGTGTCG [A] CGGTTTGGCCTTCTTTGATG
m6A	836159	836159	64	+	37	CAAAGAAGGCCAAACCGTCG [A] CACCGGACAACCACTAATCG
m6A	838022	838022	67	-	54	TCCAGGCGGCGTACCAGTCG [A] CGACGAGGAGCAGGTTGAGG
m6A	838025	838025	62	+	49	CAACCTGCTCCTCGTCGTCG [A] CTGGTACGCCGCCTGGAAGA
m6A	840528	840528	102	-	62	CCGGCCAGTCGAAGGTGTAG [A] CGGCAAAGCCTGCCTCATTA
m6A	840531	840531	91	+	43	TGAGGCAGGCTTTGCCGTCT [A] CACCTTCGACTGGCCGGGAC
m6A	841565	841565	80	-	47	AATCGGGCCCACGAGGGTCG [A] CGATGTTATAGTCGTCTTCA
m6A	841568	841568	70	+	46	AGACGACTATAACATCGTCG [A] CCCTCGTGGGCCCGATTCCG
m6A	844350	844350	82	-	59	TTCGCCTCCGGAAATCGTCG [A] CATAAAAATAGTTCTTGTGG
m6A	844353	844353	77	+	52	CAAGAACTATTTTTATGTCG [A] CGATTTCCGGAGGCGAAATT
m6A	844613	844613	98	-	60	ACTGATTACAGTTGGGGTAT [A] CGGGACCTGTATGAATATAC
m6A	844616	844616	68	+	52	TATTCATACAGGTCCCGTAT [A] CCCCAACTGTAATCAGTGAT
m6A	847531	847531	63	-	46	TAAAGGCAGCCAGAACGTCG [A] CGTCTATAAGCTGACTCACT
m6A	847534	847534	76	+	57	GAGTCAGCTTATAGACGTCG [A] CGTTCTGGCTGCCTTTAGAA
m6A	848011	848011	80	-	43	CTTGTCATGACTACCAGTAG [A] CAAGTGGATTGCTAGTGTGA
m6A	848014	848014	60	+	48	CACTAGCAATCCACTTGTCT [A] CTGGTAGTCATGACAAGGTT
m6A	848403	848403	46	-	42	GTTGAAGTAGCATTTCAACC [A] TTTCTCATCAATCGAGCGGA
m6A	848559	848559	70	-	41	CCTCGTCTTCCTCCCAGTAG [A] CGTGATAAAACGGTGGAGAA
m6A	848562	848562	97	+	44	TCCACCGTTTTATCACGTCT [A] CTGGGAGGAAGACGAGGTTC
m6A	849930	849930	67	-	47	TCTCTTCATTCTCGACGTCG [A] CTATGGTGAAAGTCGGTGTC
m6A	849933	849933	56	+	52	ACCGACTTTCACCATAGTCG [A] CGTCGAGAATGAAGAGATCG
m6A	854288	854288	88	-	48	ATTTCTTTCTGGAGTGGTAG [A] CTTTTTGAAATTTTAACTAT
m6A	854291	854291	75	+	47	GTTAAAATTTCAAAAAGTCT [A] CCACTCCAGAAAGAAATTAT
m6A	854396	854396	54	-	47	GGATCCAAGATAGCCCGTCT [A] CCGGCGCTGATTGTGGATTT
m6A	854399	854399	89	+	49	TCCACAATCAGCGCCGGTAG [A] CGGGCTATCTTGGATCCAAT
m6A	855609	855609	53	+	52	TGGACAAAACAACAAAAACG [A] TGTAGAGAATAAGAGACAAT
m6A	857208	857208	82	-	57	CCGGCTTCTTTCCAATGTAG [A] CAACATGCTCCTCTGCCATC
m6A	857211	857211	99	+	59	GGCAGAGGAGCATGTTGTCT [A] CATTGGAAAGAAGCCGGTTA
m6A	857955	857955	95	-	59	AATCCGTCGAGGCCTTGTAG [A] CGCCGGCCGCCATCATTCCC
m6A	857958	857958	88	+	53	AATGATGGCGGCCGGCGTCT [A] CAAGGCCTCGACGGATTTGC
m6A	858739	858739	68	-	48	TCTCGCCGCCCTCAATGTAG [A] CTTTGTAGAGCGAACCGTAC
m6A	858742	858742	82	+	50	CGGTTCGCTCTACAAAGTCT [A] CATTGAGGGCGGCGAGAAGT
m6A	859242	859242	90	-	51	CAGAGTTGCTAGGGAAGTCG [A] CCGCTGGGGCTACATCGTCG
m6A	859245	859245	64	+	45	CGATGTAGCCCCAGCGGTCG [A] CTTCCCTAGCAACTCTGCTC
m6A	859939	859939	42	+	47	GTTGAGGGTCATGCACAAGG [A] AGGAACCCTAAAGCTCCTCT
m6A	860323	860323	96	-	53	CGTCGAAGGCAGGGTTGTAG [A] CATCGACATCTGGGGCAATC
m6A	860326	860326	75	+	45	TGCCCCAGATGTCGATGTCT [A] CAACCCTGCCTTCGACGTGA
m6A	861494	861494	90	-	51	ACAGGGGCAGCCACTTGTAG [A] CAGTCTTTATCGCTTTTATC
m6A	861497	861497	66	+	52	AAAAGCGATAAAGACTGTCT [A] CAAGTGGCTGCCCCTGTCGG
m6A	862444	862444	65	-	44	GTGCCCCACGCTTGTTGTCG [A] CCAGCTCGGCTATCTCGTCA
m6A	862447	862447	74	+	43	CGAGATAGCCGAGCTGGTCG [A] CAACAAGCGTGGGGCACAGC
m6A	865410	865410	55	-	50	AGAGGCCTACTTTGAGGTCG [A] CGGCAAGGAGGCCCACGGAG
m6A	865413	865413	81	+	47	CGTGGGCCTCCTTGCCGTCG [A] CCTCAAAGTAGGCCTCTATG
m6A	870342	870342	89	-	48	CCGTGTAGGTGTGGCTGTAG [A] CTATCCTCCCTTTCTCGTAG
m6A	870345	870345	67	+	47	CGAGAAAGGGAGGATAGTCT [A] CAGCCACACCTACACGGATG
m6A	871114	871114	88	-	47	GTTCCTCGGTTACGACGTCT [A] CGGCAGGACCATAGGAATAG
m6A	871117	871117	80	+	51	TTCCTATGGTCCTGCCGTAG [A] CGTCGTAACCGAGGAACATC
m6A	871285	871285	75	-	47	GGCAACTAAGATGGGAGTCT [A] CATCACCAACACGCCCGACG
m6A	871288	871288	85	+	48	CGGGCGTGTTGGTGATGTAG [A] CTCCCATCTTAGTTGCCTCC
m6A	874239	874239	41	+	53	CGGTAATAATGTTAGAAAAG [A] AGTAGAGGTCAAACCGCCTT
m6A	879521	879521	67	-	41	CGATGGGACCAACGCGGTCT [A] CCTCAACTTTCCGATGCTTA
m6A	879524	879524	76	+	43	GCATCGGAAAGTTGAGGTAG [A] CCGCGTTGGTCCCATCGAGC
m6A	881413	881413	68	-	42	CACCTACGAGATGATCGTCG [A] CGGTTACGTTTTCGGCTGGA
m6A	881416	881416	50	+	37	AGCCGAAAACGTAACCGTCG [A] CGATCATCTCGTAGGTGTCG
m6A	882079	882079	79	-	52	GGTCGAGAATCTGGTAGTAG [A] CGACGGCATCGACGGTGACG
m6A	882082	882082	63	+	42	CACCGTCGATGCCGTCGTCT [A] CTACCAGATTCTCGACCCTG
m6A	883257	883257	91	-	50	AGTGAACGGAGAGATAGTCT [A] CAGAAACGGCGTATTCACGA
m6A	883260	883260	92	+	45	TGAATACGCCGTTTCTGTAG [A] CTATCTCTCCGTTCACTATC
m6A	883311	883311	74	-	52	CGTTTACTCCCATCTCGTCT [A] CTCCACAAGGGGAAGCGATG
m6A	883314	883314	64	+	42	CGCTTCCCCTTGTGGAGTAG [A] CGAGATGGGAGTAAACGTTC
m6A	885637	885637	89	-	64	TGTGCTTCGGATAGCCGTAG [A] CGAAGAACGGGCTCTCGAAC
m6A	885640	885640	119	+	46	CGAGAGCCCGTTCTTCGTCT [A] CGGCTATCCGAAGCACATCA
m6A	887007	887007	93	-	70	CCAGTACGCGGTTGAGGTCG [A] CAAGCCCGTCACCGTTGACC
m6A	887010	887010	75	+	54	CAACGGTGACGGGCTTGTCG [A] CCTCAACCGCGTACTGGAAG
m6A	888448	888448	91	-	53	TGGTGCGAAACTCGTCGTCG [A] CAGCGCCGTCACCCTCGCGA
m6A	888451	888451	82	+	45	CGAGGGTGACGGCGCTGTCG [A] CGACGAGTTTCGCACCAGTG
m6A	890554	890554	97	-	55	AGACAGAGAGGGGTATGTAG [A] CCACTATGAAGGCCCCCATG
m6A	890557	890557	79	+	49	GGGGGCCTTCATAGTGGTCT [A] CATACCCCTCTCTGTCTTTG
m6A	894138	894138	77	-	50	CATCGGTGGCAACATAGTAG [A] CCCAACCGTCCTTAAAGCCA
m6A	894141	894141	97	+	49	CTTTAAGGACGGTTGGGTCT [A] CTATGTTGCCACCGATGGCC
m6A	897430	897430	86	-	50	ATTACTGAGCCAGCTGGTCT [A] CGTTGTCATGGGGGCAATTG
m6A	897433	897433	85	+	45	TTGCCCCCATGACAACGTAG [A] CCAGCTGGCTCAGTAATCCG
m6A	899566	899566	64	-	44	CCTCTACACCGGCAACGTCT [A] CTCAATGGACGAGCTTCTTC
m6A	899569	899569	76	+	44	GAAGCTCGTCCATTGAGTAG [A] CGTTGCCGGTGTAGAGGTTG
m6A	901040	901040	60	-	44	GGTATTTAAGGCCGTAGTAG [A] CGATGACAAGGATGAAGGTT
m6A	901043	901043	76	+	42	CTTCATCCTTGTCATCGTCT [A] CTACGGCCTTAAATACCTCG
m6A	905553	905553	70	-	50	ATGGTATCACCGTCGTGTAT [A] CAGCGTGGAGAGTTATAAAT
m6A	905556	905556	79	+	44	TATAACTCTCCACGCTGTAT [A] CACGACGGTGATACCATGAA
m6A	905849	905849	67	-	57	GTCCGAGGATGAGGAAGTCG [A] CGTCCTTGAGGGCGTCGTAG
m6A	905852	905852	72	+	47	CGACGCCCTCAAGGACGTCG [A] CTTCCTCATCCTCGGACAGC
m6A	907170	907170	112	-	62	GTGCCGCGGCTATCCAGTAG [A] CATTACCGTTATCGTCCTTC
m6A	907173	907173	54	+	46	GGACGATAACGGTAATGTCT [A] CTGGATAGCCGCGGCACTCT
m6A	908524	908524	93	-	60	TAGTAGTCTGAAGTTAGTAT [A] CTTGTAAACCAGTGCAGTGA
m6A	908527	908527	78	+	53	CTGCACTGGTTTACAAGTAT [A] CTAACTTCAGACTACTACAT
m6A	908607	908607	96	-	60	CCCAGCCTTGAATGTAGTAG [A] CCTGCTCGCCGTTTGGCATG
m6A	908610	908610	70	+	54	GCCAAACGGCGAGCAGGTCT [A] CTACATTCAAGGCTGGGACT
m6A	908940	908940	105	-	55	TTGCATAGGCGTTGAGGTAT [A] CTATTGGATAGTAAGTTAAG
m6A	908943	908943	90	+	49	AACTTACTATCCAATAGTAT [A] CCTCAACGCCTATGCAAGCT
m6A	909913	909913	109	-	56	AGTATCAGGGGTATAAGTAT [A] CCAGTAAGTGCTTTCCATCT
m6A	909916	909916	102	+	57	TGGAAAGCACTTACTGGTAT [A] CTTATACCCCTGATACTCCT
m6A	909969	909969	96	-	56	TGGTCTCGCTCATACAGTAG [A] CGAAGCTGAGCATAGCTCCA
m6A	909972	909972	94	+	55	AGCTATGCTCAGCTTCGTCT [A] CTGTATGAGCGAGACCAGTG
m6A	912271	912271	74	-	46	TCTTGACAACAAGGAAGTAG [A] CGTCCGGAGCGGCGTCCTCT
m6A	912274	912274	71	+	54	GGACGCCGCTCCGGACGTCT [A] CTTCCTTGTTGTCAAGAGCG
m6A	913234	913234	69	-	47	CAACCTTTCCGTCTGAGTAG [A] CATAGATTATCTGTGAACCA
m6A	913237	913237	104	+	50	TTCACAGATAATCTATGTCT [A] CTCAGACGGAAAGGTTGAGT
m6A	913239	913239	51	-	45	GAACTCAACCTTTCCGTCTG [A] GTAGACATAGATTATCTGTG
m6A	913432	913432	48	-	41	TGTTGGTGGCCTGCGGGTCG [A] CCTTGGCACCGGCGGGAATC
m6A	913435	913435	69	+	49	TCCCGCCGGTGCCAAGGTCG [A] CCCGCAGGCCACCAACATAA
m6A	913633	913633	68	-	43	TGTCGTTGGCACTGATGTAG [A] CCTTGAATGCCTGTCCGGGC
m6A	913636	913636	78	+	49	CGGACAGGCATTCAAGGTCT [A] CATCAGTGCCAACGACAACG
m6A	913777	913777	88	-	46	TTGTGAAGCTTTCTGAGTCG [A] CACCCGGAATTTCGGTGAAG
m6A	913780	913780	80	+	53	CACCGAAATTCCGGGTGTCG [A] CTCAGAAAGCTTCACAATCA
m6A	914494	914494	79	-	43	TCTTCTTGTCGTTCCCGTAG [A] CTTCAACGCGAACCATGTCG
m6A	914497	914497	70	+	46	CATGGTTCGCGTTGAAGTCT [A] CGGGAACGACAAGAAGATAA
m6A	915082	915082	77	-	45	GGAGAAGGTCAGGGAGGTAG [A] CCCCGAGGCTGCCATTAAGG
m6A	915085	915085	67	+	39	TAATGGCAGCCTCGGGGTCT [A] CCTCCCTGACCTTCTCCCCC
m6A	915955	915955	63	-	42	CCACGAGAGGAAGAAGGTCT [A] CATACCCAAAATGGCAGAAC
m6A	915958	915958	88	+	47	CTGCCATTTTGGGTATGTAG [A] CCTTCTTCCTCTCGTGGATT
m6A	916929	916929	41	-	50	TTAAAAACCTTATTTTGAAC [A] CCTACAGTGATGACGAATTC
m6A	917745	917745	77	-	53	GTATATTCTCTGCCCAGTCG [A] CTAGCTCCAGAAGACCCTTC
m6A	917748	917748	79	+	59	GGGTCTTCTGGAGCTAGTCG [A] CTGGGCAGAGAATATACTCG
m6A	918110	918110	65	-	62	CATAGCCCCTCCACCCGTCG [A] CACATGGCTTATGCCGGTTA
m6A	918113	918113	97	+	67	CCGGCATAAGCCATGTGTCG [A] CGGGTGGAGGGGCTATGCTG
m6A	919136	919136	82	-	50	GCAGCTCTTCGGCGGCGTCG [A] CTACATGACATACCTAGTGC
m6A	919139	919139	105	+	66	CTAGGTATGTCATGTAGTCG [A] CGCCGCCGAAGAGCTGCGCT
m6A	921845	921845	76	-	46	ATATAGTCTTTCCGTGGTCG [A] CCATGGCGTGGTTAACGTAT
m6A	921848	921848	87	+	50	CGTTAACCACGCCATGGTCG [A] CCACGGAAAGACTATATGCA
m6A	922433	922433	81	+	51	TGCGCTCCTCTAGGAGGTAG [A] CCTCCTCCGCTATGTCCTCG
m6A	924307	924307	70	-	51	GAGGAAGTAGGAGATTGTAT [A] CGAGTAGAGCATTATGAAAA
m6A	924310	924310	90	+	51	TCATAATGCTCTACTCGTAT [A] CAATCTCCTACTTCCTCTTC
m6A	925510	925510	62	-	39	GCTCCTCAACGCTCTTGTAG [A] CCTTGTAACCATCTATTTCA
m6A	925513	925513	112	+	59	AATAGATGGTTACAAGGTCT [A] CAAGAGCGTTGAGGAGCTCC
m6A	925927	925927	54	-	44	CCATGAGGTCCGCATCGTCG [A] CGTCGAGCTTGTTGCCGTAG
m6A	925930	925930	76	+	56	CGGCAACAAGCTCGACGTCG [A] CGATGCGGACCTCATGGATT
m6A	927365	927365	81	-	50	CGTATTCCCTAAGCTCGTCG [A] CGAGCTGGCTGACCTTGAGG
m6A	927368	927368	68	+	50	CAAGGTCAGCCAGCTCGTCG [A] CGAGCTTAGGGAATACGTCA
m6A	927416	927416	86	-	50	CACCTTTGCCCTGCTCGTAG [A] CGAAGACCGGGTTGAGATCC
m6A	927419	927419	83	+	51	TCTCAACCCGGTCTTCGTCT [A] CGAGCAGGGCAAAGGTGCCG
m6A	928073	928073	104	-	58	CAAGTGGTACTTCCAAGTAG [A] CATAGACAGGGTCGTGGAGA
m6A	928076	928076	74	+	41	CCACGACCCTGTCTATGTCT [A] CTTGGAAGTACCACTTGGGC
m6A	931477	931477	86	-	46	GAGGTGATGTTATGGAGTCG [A] CAAAACTCCCGGCATACATC
m6A	931480	931480	68	+	49	GTATGCCGGGAGTTTTGTCG [A] CTCCATAACATCACCTCAAC
m6A	934591	934591	60	-	45	TGAGAAAGACTATCGCGTCG [A] CGTTCGTGTTGTACGCGGTG
m6A	934594	934594	54	+	40	CGCGTACAACACGAACGTCG [A] CGCGATAGTCTTTCTCAAAG
m6A	935392	935392	70	-	51	CGTCCATGCCTACGCTGTCG [A] CGAGTGGGAAGAGGTTGTAG
m6A	935395	935395	52	+	41	CAACCTCTTCCCACTCGTCG [A] CAGCGTAGGCATGGACGAGT
m6A	936328	936328	79	-	49	TCTGAAGAAGTCCGATGTCG [A] CTTCGAGCGCTCCCTTATAA
m6A	936331	936331	68	+	43	TAAGGGAGCGCTCGAAGTCG [A] CATCGGACTTCTTCAGATTG
m6A	936917	936917	65	-	48	TGAACTCCTCAAGACAGTCT [A] CCTTAGTCTCTCCATAAGGG
m6A	936920	936920	71	+	38	TTATGGAGAGACTAAGGTAG [A] CTGTCTTGAGGAGTTCATCA
m6A	940798	940798	81	-	48	CGGAGACGGGCTTCATGTAG [A] CCATCCCCTGCGATTTCAGC
m6A	940801	940801	82	+	44	GAAATCGCAGGGGATGGTCT [A] CATGAAGCCCGTCTCCGAGT
m6A	942107	942107	77	-	51	TCTTGTGCTCTGGAATGTAG [A] CTTTTGCCGGAACTCTGTTC
m6A	942110	942110	67	+	45	CAGAGTTCCGGCAAAAGTCT [A] CATTCCAGAGCACAAGATGG
m6A	944107	944107	84	-	55	AAAAGCCTGACAGCGGGTCG [A] CTTTGAGTGTTAGAGTTGAG
m6A	944110	944110	62	+	46	AACTCTAACACTCAAAGTCG [A] CCCGCTGTCAGGCTTTTTCA
m6A	944711	944711	63	-	42	CCGAACAGTGCTATGAGTAG [A] CCAATATTAGGGGTTAGTGG
m6A	946503	946503	50	-	37	TGACTAGTCCAATGACGTAG [A] CTAGTACTCTCACTGTGCCA
m6A	946506	946506	72	+	41	CACAGTGAGAGTACTAGTCT [A] CGTCATTGGACTAGTCATCA
m6A	946800	946800	87	-	48	CGTTTATGGGCCGTTCGTCT [A] CTCCCATGCCACTAGAGTAG
m6A	946803	946803	64	+	45	CTCTAGTGGCATGGGAGTAG [A] CGAACGGCCCATAAACGGGA
m6A	949521	949521	77	-	51	GAAAGACGCTTTTGAAGTAG [A] CTGCCAGAATGGCCATGAAT
m6A	949524	949524	91	+	57	CATGGCCATTCTGGCAGTCT [A] CTTCAAAAGCGTCTTTCTGA
m6A	952081	952081	101	-	61	TCCATCCTCCGAAAGTGTAG [A] CTAATGGCCTGTCCGAGGCG
m6A	952084	952084	96	+	60	CTCGGACAGGCCATTAGTCT [A] CACTTTCGGAGGATGGAGTG
m6A	952129	952129	100	-	58	TTAAGGCGCTTAGCTTGTCG [A] CTTCGTAGATTACACCAACT
m6A	952132	952132	93	+	60	TGGTGTAATCTACGAAGTCG [A] CAAGCTAAGCGCCTTAATTG
m6A	952699	952699	76	-	54	GGAATCTGATGAGTGAGTAG [A] CACCGACGTTGACGACTAGT
m6A	952702	952702	106	+	62	AGTCGTCAACGTCGGTGTCT [A] CTCACTCATCAGATTCCTCT
m6A	953723	953723	63	-	52	TGACATTGCCGAGCTTGTCG [A] CCTTTATCTCATCGACGTAG
m6A	953726	953726	83	+	58	CGTCGATGAGATAAAGGTCG [A] CAAGCTCGGCAATGTCATAG
m6A	954146	954146	80	-	51	CGGCCTTGACAAGGGTGTAG [A] CAGCAATCCTGTCGTCAAAG
m6A	954149	954149	82	+	60	TGACGACAGGATTGCTGTCT [A] CACCCTTGTCAAGGCCGCCC
m6A	955367	955367	80	-	51	AACGGCGTAGTATGCAGTAT [A] CGTTCCTGGTTCAAACCAAA
m6A	955370	955370	97	+	57	GGTTTGAACCAGGAACGTAT [A] CTGCATACTACGCCGTTGAC
m6A	958251	958251	43	-	55	CAACTTGGGGGTGCATGAGT [A] TCGAACCATGTACGTTGCTG
m6A	962390	962390	68	-	54	CATCTGGATAACGAACGTAG [A] CCATCCAAAGGCGATATCCC
m6A	962393	962393	73	+	46	ATATCGCCTTTGGATGGTCT [A] CGTTCGTTATCCAGATGTAA
m6A	971104	971104	73	-	48	GAAGCCTTTGTACAGGGTCT [A] CATGCTAGGCTTCACCCCAG
m6A	971107	971107	61	+	39	GGGTGAAGCCTAGCATGTAG [A] CCCTGTACAAAGGCTTCGAG
m6A	971317	971317	83	-	48	TTACTCAACCGTTTACGTCT [A] CTACGATCCGTTCATGGTGA
m6A	971320	971320	63	+	40	CCATGAACGGATCGTAGTAG [A] CGTAAACGGTTGAGTAAGTT
m6A	976386	976386	67	-	44	GGACGCGCGTTCTGAGGTCT [A] CTATAACAGCTTTTTCGAAT
m6A	976389	976389	69	+	43	CGAAAAAGCTGTTATAGTAG [A] CCTCAGAACGCGCGTCCTCG
m6A	976470	976470	62	-	42	GATCAATGACGCGGAAGTAG [A] CGACCGCGTTGACCCTGACC
m6A	976473	976473	84	+	44	CAGGGTCAACGCGGTCGTCT [A] CTTCCGCGTCATTGATCCGA
m6A	978803	978803	65	-	33	TTATGGTGACGCTGCCGTAT [A] CAGTCTTCTTCCCTGTCTCA
m6A	978806	978806	64	+	44	GACAGGGAAGAAGACTGTAT [A] CGGCAGCGTCACCATAAGCA
m6A	983341	983341	61	-	39	AATATCGACTTTGAATGTAT [A] CTGGTGATGTGCCCCCGGGG
m6A	983344	983344	94	+	52	CGGGGGCACATCACCAGTAT [A] CATTCAAAGTCGATATTCTT
m6A	983528	983528	69	-	33	CTTCGAGGATTTTGTAGTCT [A] CTATCGGGCATACTCTCATT
m6A	983531	983531	79	+	45	GAGAGTATGCCCGATAGTAG [A] CTACAAAATCCTCGAAGGAT
m6A	985189	985189	56	-	41	TCTCGATGTCCCCGAAGTCG [A] CCTGGTAATCTTCTACGAGC
m6A	985192	985192	74	+	51	CGTAGAAGATTACCAGGTCG [A] CTTCGGGGACATCGAGACCT
m6A	985852	985852	85	-	48	GGTCGACCTTCCAGGCGTCT [A] CAAGGAGGTCCGCTCCCTCC
m6A	985855	985855	64	+	45	GGGAGCGGACCTCCTTGTAG [A] CGCCTGGAAGGTCGACCTTG
m6A	985867	985867	62	-	45	CTTTGAGTGGGTCAAGGTCG [A] CCTTCCAGGCGTCTACAAGG
m6A	985870	985870	89	+	46	TGTAGACGCCTGGAAGGTCG [A] CCTTGACCCACTCAAAGGCT
m6A	987532	987532	63	-	42	GTGGAACATCGATATAGTCG [A] CCTTACAGAAAAGTACATAG
m6A	987535	987535	58	+	41	TGTACTTTTCTGTAAGGTCG [A] CTATATCGATGTTCCACGGA
m6A	989108	989108	82	-	51	AAGCTTGAGATTAAGGGTCT [A] CAGAACGAGATCTTTGAGCT
m6A	989111	989111	87	+	44	TCAAAGATCTCGTTCTGTAG [A] CCCTTAATCTCAAGCTTGAG
m6A	990015	990015	68	-	44	GGACTTCGACAGAGTCGTCG [A] CGAGCTGGAAGAGGCCAAGA
m6A	990018	990018	72	+	50	TGGCCTCTTCCAGCTCGTCG [A] CGACTCTGTCGAAGTCCTGC
m6A	999257	999257	68	-	39	TCTCTACGGACTGCTCGTCG [A] CTTCGACGCAATGATAATAG
m6A	999260	999260	64	+	44	TTATCATTGCGTCGAAGTCG [A] CGAGCAGTCCGTAGAGATAT
m6A	1003544	1003544	75	-	55	ATCCTTTTTAGTTCAAGTAT [A] CTGAAGAGCTTTCTCCTTTG
m6A	1003547	1003547	78	+	48	AGGAGAAAGCTCTTCAGTAT [A] CTTGAACTAAAAAGGATGGT
m6A	1005923	1005923	89	-	50	TCGTCCCCCTGATGCCGTAG [A] CCGGTGGAACCTTAACCTGA
m6A	1005926	1005926	88	+	53	GGTTAAGGTTCCACCGGTCT [A] CGGCATCAGGGGGACGAGCT
m6A	1007365	1007365	81	-	44	GTTTCTCACCACTGAGGTCG [A] CGACGGTGGATTCCACGCCT
m6A	1007368	1007368	74	+	60	CGTGGAATCCACCGTCGTCG [A] CCTCAGTGGTGAGAAACCAA
m6A	1011198	1011198	62	-	43	GAGGCCAAGGCTCCACGTCG [A] CATGCTCGAGATTCTTCGCG
m6A	1011201	1011201	57	+	60	GAAGAATCTCGAGCATGTCG [A] CGTGGAGCCTTGGCCTCCAG
m6A	1012674	1012674	81	+	56	GTGCGCCTGTGGATATGTAG [A] CGCTCTCACCAGGCTTGAGT
m6A	1018776	1018776	77	-	34	GAACATCTTCGGCGTTGTCT [A] CACTCCAGCCAAGATGAACG
m6A	1018779	1018779	93	+	43	TCATCTTGGCTGGAGTGTAG [A] CAACGCCGAAGATGTTCGGG
m6A	1020330	1020330	56	-	34	CCTGGCTCGCGGAGGCGTAG [A] CCTTCTTCTTCGCAGCCATG
m6A	1020333	1020333	77	+	45	GGCTGCGAAGAAGAAGGTCT [A] CGCCTCCGCGAGCCAGGACT
m6A	1020827	1020827	58	-	30	AAACCAGCTCTCGAGCGTCG [A] CTGCTTTCCTGCCTTTACGG
m6A	1020830	1020830	63	+	40	TAAAGGCAGGAAAGCAGTCG [A] CGCTCGAGAGCTGGTTTGGG
m6A	1021227	1021227	46	-	30	AGCGGACATATCGCGCGTCG [A] CAAGAAGGAGATAGGCAGGA
m6A	1021230	1021230	66	+	36	TGCCTATCTCCTTCTTGTCG [A] CGCGCGATATGTCCGCTATC
m6A	1023591	1023591	71	-	36	CGCCGGAGTAGAGGTGGTAG [A] CTTTCATTGTTTCACCTCAT
m6A	1023594	1023594	55	+	43	AGGTGAAACAATGAAAGTCT [A] CCACCTCTACTCCGGCGGGA
m6A	1025951	1025951	56	-	43	TGTCGAGATACTCAAGGTCG [A] CCCGAGCATCAGGGAGAAGC
m6A	1025954	1025954	77	+	47	TCTCCCTGATGCTCGGGTCG [A] CCTTGAGTATCTCGACATCA
m6A	1025984	1025984	62	-	44	TGTCAACGAGTTCATCGTCG [A] CGAGCCGCTTGATGTCGAGA
m6A	1025987	1025987	60	+	50	CGACATCAAGCGGCTCGTCG [A] CGATGAACTCGTTGACACCG
m6A	1028350	1028350	80	-	46	TAACCCAGACCCCTCAGTAT [A] CGGGCGAACTCTCCGGCGAA
m6A	1028353	1028353	87	+	51	GCCGGAGAGTTCGCCCGTAT [A] CTGAGGGGTCTGGGTTACGA
m6A	1030025	1030025	61	-	43	GTGAGCTCCTGACCGAGTAT [A] CCTACCTTGATGTAGTCTCC
m6A	1030028	1030028	74	+	48	GACTACATCAAGGTAGGTAT [A] CTCGGTCAGGAGCTCACCTT
m6A	1032535	1032535	85	-	47	TTAGCGTCGCGGCAAAGTAG [A] CTTTGATGCTGACGAAGTGC
m6A	1032538	1032538	52	+	37	CTTCGTCAGCATCAAAGTCT [A] CTTTGCCGCGACGCTAACTG
m6A	1032850	1032850	83	-	52	GGGAGAGTTTAAGGCCGTAG [A] CTTCGAAGTCGAGATGATAG
m6A	1032853	1032853	69	+	42	TCATCTCGACTTCGAAGTCT [A] CGGCCTTAAACTCTCCCATC
m6A	1032955	1032955	108	-	53	CATGCTGGCAAGAATAGTCT [A] CTATCGCGAAAACACTCTTC
m6A	1032958	1032958	75	+	44	GAGTGTTTTCGCGATAGTAG [A] CTATTCTTGCCAGCATGAAG
m6A	1035467	1035467	56	-	46	TGCCGATGAGCCCGAAGTAG [A] CCTTTAGGAGGTAGTCCTCG
m6A	1035470	1035470	51	+	35	GGACTACCTCCTAAAGGTCT [A] CTTCGGGCTCATCGGCAGGG
m6A	1036372	1036372	96	-	51	CGAACCCTTGGACATCGTCT [A] CAACTTCGGCGGCTTCACCG
m6A	1036375	1036375	57	+	44	TGAAGCCGCCGAAGTTGTAG [A] CGATGTCCAAGGGTTCGGTC
m6A	1038821	1038821	63	-	38	GTTCCTTGAGGCGATGGTCT [A] CGGCCGCTTAAGGGTTGGTC
m6A	1038824	1038824	76	+	37	CAACCCTTAAGCGGCCGTAG [A] CCATCGCCTCAAGGAACACC
m6A	1040683	1040683	49	-	31	TGCAAAGCCAGCCGCCGTCG [A] CACCATGTCCTGCTCGCTTA
m6A	1040686	1040686	46	+	30	GCGAGCAGGACATGGTGTCG [A] CGGCGGCTGGCTTTGCAATA
m6A	1048442	1048442	61	-	36	TGAAGCTCAACTCAGCGTAG [A] CTTCATCCGAAAGAACCTTG
m6A	1048445	1048445	60	+	37	GGTTCTTTCGGATGAAGTCT [A] CGCTGAGTTGAGCTTCAAGG
m6A	1050558	1050558	72	-	44	CAATCAGGAAAAATGCGTAG [A] CTTTTTTCATACTACCACCT
m6A	1050561	1050561	56	+	35	TGGTAGTATGAAAAAAGTCT [A] CGCATTTTTCCTGATTGGAG
m6A	1051119	1051119	61	-	37	CCATCATGAGGTTCTCGTAG [A] CGGTTATGATGTCTATCTTG
m6A	1051122	1051122	64	+	37	GATAGACATCATAACCGTCT [A] CGAGAACCTCATGATGGGGT
m6A	1051593	1051593	84	-	39	GCCTTACAAGAGCTGCGTCT [A] CAACTCTGCCCTGCTAATTG
m6A	1051596	1051596	77	+	42	TTAGCAGGGCAGAGTTGTAG [A] CGCAGCTCTTGTAAGGCCCA
m6A	1051638	1051638	81	+	45	GGAGGCCAAAGATAACGTAG [A] CGGAGTTTTCCTTTGCAAGC
m6A	1053220	1053220	53	-	42	CCTGGAGATCCTTGATGTCG [A] CTTCTTCTATGAGTGCGCCG
m6A	1053223	1053223	75	+	53	CGCACTCATAGAAGAAGTCG [A] CATCAAGGATCTCCAGGAGT
m6A	1056918	1056918	97	-	49	CATCGGCCAGTTCAATGTAG [A] CTCCAGAGCCGTTGGCCTCG
m6A	1056921	1056921	93	+	48	GGCCAACGGCTCTGGAGTCT [A] CATTGAACTGGCCGATGTGG
m6A	1059892	1059892	71	-	47	GGCCAGTAATCTGGAGGTCT [A] CCTCCACACGGCCATGAACA
m6A	1059895	1059895	53	+	47	TCATGGCCGTGTGGAGGTAG [A] CCTCCAGATTACTGGCCGCC
m6A	1064058	1064058	82	-	43	GACCAGATACTCCGATGTAG [A] CGTTTACATCGTGCTCTCCG
m6A	1064061	1064061	85	+	50	AGAGCACGATGTAAACGTCT [A] CATCGGAGTATCTGGTCTGT
m6A	1065260	1065260	55	-	38	CATAAAACCTAGAGCAGTCT [A] CGAAATAGACTTTGAGAAGA
m6A	1065263	1065263	68	+	49	TCTCAAAGTCTATTTCGTAG [A] CTGCTCTAGGTTTTATGTGC
m6A	1068266	1068266	76	-	53	CCAGAACGGCGACGATGTAG [A] CGCCGTACTCCACGTATCCG
m6A	1068269	1068269	110	+	60	ATACGTGGAGTACGGCGTCT [A] CATCGTCGCCGTTCTGGCAT
m6A	1068922	1068922	80	-	51	CGTTAAGATAAGGGACGTCG [A] CACCGAGGCCATGCGGAAGG
m6A	1068925	1068925	97	+	65	TCCGCATGGCCTCGGTGTCG [A] CGTCCCTTATCTTAACGTAG
m6A	1069157	1069157	49	+	72	TACCACCGCAGGAATTTAGA [A] AGGGACGTTAAAACCGTTCC
m6A	1073579	1073579	51	+	59	CTGGGTTTCCGTCGTGGTGT [A] CGTCTCTGTTACAGTCACAG
m6A	1074982	1074982	80	-	49	GATCTCAGTACTGTCCGTAG [A] CAGCTCGGGAGCAAAGCTGA
m6A	1074985	1074985	71	+	54	GCTTTGCTCCCGAGCTGTCT [A] CGGACAGTACTGAGATCGTG
m6A	1075009	1075009	71	-	48	CCAGAACGTCACCTTTGTAG [A] CTACACGATCTCAGTACTGT
m6A	1075012	1075012	97	+	51	GTACTGAGATCGTGTAGTCT [A] CAAAGGTGACGTTCTGGCCC
m6A	1076345	1076345	69	-	55	CTTGCGGCTGAGGTCGGTAT [A] CTCCTCGTCGTTAAGTTCAG
m6A	1076348	1076348	69	+	55	AACTTAACGACGAGGAGTAT [A] CCGACCTCAGCCGCAAGGAT
m6A	1077151	1077151	66	-	47	AACAAACTACTGGGACGTCT [A] CAGGGAGATCAAGGCATTCT
m6A	1077154	1077154	79	+	61	ATGCCTTGATCTCCCTGTAG [A] CGTCCCAGTAGTTTGTTATA
m6A	1078931	1078931	92	-	54	CGCCAATACCGAGGAAGTCG [A] CAGGGATTCCCTCTTCGTCC
m6A	1078934	1078934	70	+	52	CGAAGAGGGAATCCCTGTCG [A] CTTCCTCGGTATTGGCGGTG
m6A	1079752	1079752	71	-	50	GAACTGGGCCCTACACGTAT [A] CGTTTTACATCAAGAACATA
m6A	1079755	1079755	74	+	50	GTTCTTGATGTAAAACGTAT [A] CGTGTAGGGCCCAGTTCCAC
m6A	1081471	1081471	72	-	39	GAAGGTCTCCCAGAAAGTCG [A] CGAAGTCCACGAGAAGATCG
m6A	1081474	1081474	66	+	41	TCTTCTCGTGGACTTCGTCG [A] CTTTCTGGGAGACCTTCTCA
m6A	1082780	1082780	59	-	36	CGGCAAGAGGATGGCCGTCT [A] CAGGTATTACGATCCGAACG
m6A	1082783	1082783	68	+	36	TCGGATCGTAATACCTGTAG [A] CGGCCATCCTCTTGCCGTCG
m6A	1082921	1082921	49	-	36	CATCAAGGTGATGAACGTCT [A] CGGCTACACCCCTGCTGACC
m6A	1082924	1082924	46	+	32	CAGCAGGGGTGTAGCCGTAG [A] CGTTCATCACCTTGATGCCG
m6A	1083456	1083456	51	-	39	CGGAATAAAGCTCGTCGTCT [A] CAACTACAGTGGGATACTCT
m6A	1083459	1083459	61	+	34	GTATCCCACTGTAGTTGTAG [A] CGACGAGCTTTATTCCGTCG
m6A	1088850	1088850	73	-	47	CGTGTCCGGTAAGGACGTAG [A] CCTTGGCTATGTCCCTCAGA
m6A	1088853	1088853	76	+	53	GAGGGACATAGCCAAGGTCT [A] CGTCCTTACCGGACACGGAC
m6A	1089024	1089024	66	-	40	TCTCTTTCCCATCCCTGTCT [A] CTTTCATTGGTATATCGAGC
m6A	1089027	1089027	86	+	54	CGATATACCAATGAAAGTAG [A] CAGGGATGGGAAAGAGAAAG
m6A	1089353	1089353	76	-	34	GAGGCTCCTCATAATGGTCG [A] CCTTGACAAGCTCCTCGGCG
m6A	1089356	1089356	71	+	50	CGAGGAGCTTGTCAAGGTCG [A] CCATTATGAGGAGCCTCTCC
m6A	1089416	1089416	74	-	40	GACTCTTAGCAACAGGGTCG [A] CATCCGCTACATAAAGGGCA
m6A	1089419	1089419	79	+	50	CCTTTATGTAGCGGATGTCG [A] CCCTGTTGCTAAGAGTCTTC
m6A	1089930	1089930	71	-	48	GGACACCATCAATGGCGTCT [A] CGCCCTTCAGGACGAGATAT
m6A	1089933	1089933	70	+	50	TCTCGTCCTGAAGGGCGTAG [A] CGCCATTGATGGTGTCCATG
m6A	1093455	1093455	52	-	41	CAAGGGGAACGACGTAGTCG [A] CCATGCCGGTTTCAATGGCC
m6A	1093458	1093458	62	+	35	CATTGAAACCGGCATGGTCG [A] CTACGTCGTTCCCCTTGATA
m6A	1095685	1095685	63	-	43	CCTTTTGGGCGCCGAGGTCG [A] CCACTATGGCTGGGAACTCG
m6A	1095688	1095688	57	+	38	GTTCCCAGCCATAGTGGTCG [A] CCTCGGCGCCCAAAAGGTGG
m6A	1095718	1095718	72	-	42	TCTTGTGGAGAAGTTCGTCG [A] CGCCAATTGCCACCTTTTGG
m6A	1095721	1095721	72	+	43	AAAGGTGGCAATTGGCGTCG [A] CGAACTTCTCCACAAGAAGG
m6A	1102161	1102161	73	-	47	CAAGGTTGTCAAATACGTCG [A] CGGTACGCTCTTGGTCGGTG
m6A	1102164	1102164	62	+	59	CGACCAAGAGCGTACCGTCG [A] CGTATTTGACAACCTTGACT
m6A	1102370	1102370	46	-	49	ACAGGTAACGGGACTTTCGA [A] GGTTATCTCTATCGTATTGA
m6A	1104162	1104162	95	-	44	CACGGGGACGAGAGATGTCG [A] CGAGGCCCTTAATATACTCA
m6A	1104165	1104165	69	+	49	GTATATTAAGGGCCTCGTCG [A] CATCTCTCGTCCCCGTGAGG
m6A	1105818	1105818	99	-	53	TGTTCTCCCTGTGCTTGTAG [A] CCGTGTACTCAAAGCCCTCG
m6A	1105821	1105821	93	+	55	GGGCTTTGAGTACACGGTCT [A] CAAGCACAGGGAGAACATGG
m6A	1109490	1109490	112	-	74	TCTCGCCCCTCACCGCGTAG [A] CCTTAACGCCAGCCTTGGCC
m6A	1109493	1109493	117	+	68	CAAGGCTGGCGTTAAGGTCT [A] CGCGGTGAGGGGCGAGAGCC
m6A	1110211	1110211	88	-	62	GCAGCCAGATTGACGAGTCT [A] CCCTCCGCGAGGAGATAGAG
m6A	1110214	1110214	130	+	71	TATCTCCTCGCGGAGGGTAG [A] CTCGTCAATCTGGCTGCGGC
m6A	1110675	1110675	92	-	58	ACAGAGGCAGCCATGGGTAG [A] CTAAGCAGTACTACTAACAC
m6A	1110678	1110678	85	+	72	TTAGTAGTACTGCTTAGTCT [A] CCCATGGCTGCCTCTGTCCA
m6A	1110770	1110770	80	-	58	CGGCCCTTGGAATATAGTCT [A] CGGTCATTTTATATCCTATC
m6A	1110773	1110773	121	+	68	AGGATATAAAATGACCGTAG [A] CTATATTCCAAGGGCCGCAG
m6A	1110931	1110931	92	-	56	CTGAGCGTCATCGTCAGTAT [A] CTGAAGGTCGCTTGAAGTAC
m6A	1110934	1110934	105	+	66	CTTCAAGCGACCTTCAGTAT [A] CTGACGATGACGCTCAGCTT
m6A	1111436	1111436	76	-	51	GGTCTCCATCGTGGTCGTAG [A] CATCAGCGTAGCCGTAGTTT
m6A	1111439	1111439	80	+	66	CTACGGCTACGCTGATGTCT [A] CGACCACGATGGAGACCCCA
m6A	1114003	1114003	91	-	55	AGAGATCGTCGTGCCTGTAG [A] CGAGGGAGAACTTCTGCTTG
m6A	1114006	1114006	97	+	59	GCAGAAGTTCTCCCTCGTCT [A] CAGGCACGACGATCTCTGGG
m6A	1117257	1117257	59	-	40	CGATGATATTGAAATCGTCG [A] CCTCTTCGTCAGACCGGAGT
m6A	1117260	1117260	77	+	50	CCGGTCTGACGAAGAGGTCG [A] CGATTTCAATATCATCGGGA
m6A	1117478	1117478	63	-	46	GGTAAGGGTAATGCCCGTCG [A] CAGACTGACTGATGACGACA
m6A	1117481	1117481	100	+	56	CGTCATCAGTCAGTCTGTCG [A] CGGGCATTACCCTTACCATG
m6A	1120245	1120245	95	-	59	GGCGAGGGAGGACGAAGTCG [A] CAACTATCTGGGGAGCTTCC
m6A	1120248	1120248	103	+	66	AGCTCCCCAGATAGTTGTCG [A] CTTCGTCCTCCCTCGCCATC
m6A	1120604	1120604	75	-	58	CCTTAAGAAACACGACGTCT [A] CAGGGCCCTCGAAAAAGTAG
m6A	1120607	1120607	86	+	65	CTTTTTCGAGGGCCCTGTAG [A] CGTCGTGTTTCTTAAGGACT
m6A	1123119	1123119	70	-	45	CGAGGGCGCTGATAAAGTCT [A] CCGAGCCAGTGGAGGACAAG
m6A	1123122	1123122	97	+	55	GTCCTCCACTGGCTCGGTAG [A] CTTTATCAGCGCCCTCGCCT
m6A	1124907	1124907	67	-	53	CAGGGCTGACAACATAGTCT [A] CCTAACCGCTGTCTGCACTG
m6A	1124910	1124910	84	+	57	TGCAGACAGCGGTTAGGTAG [A] CTATGTTGTCAGCCCTGACA
m6A	1125510	1125510	105	+	54	GCGTACTCGTCGAGCGGTAT [A] CCCTGGACGAGGGCATCGAT
m6A	1127288	1127288	70	-	44	CAGCGTGGTGGGCAAGGTCG [A] CCGCCTTCTTGGCGATCTCA
m6A	1127291	1127291	86	+	56	GATCGCCAAGAAGGCGGTCG [A] CCTTGCCCACCACGCTGGCA
m6A	1128836	1128836	53	-	42	GCTAAGGGCGGAACGGGTAG [A] CGCCCTGCCCCCAGAAAAAG
m6A	1128839	1128839	76	+	57	TTTCTGGGGGCAGGGCGTCT [A] CCCGTTCCGCCCTTAGCTCT
m6A	1131969	1131969	77	-	46	CTTCGGCTCCGCCAGTGTCG [A] CGGAAGGTTCTCAAGCCTGA
m6A	1131972	1131972	74	+	45	GGCTTGAGAACCTTCCGTCG [A] CACTGGCGGAGCCGAAGAAT
m6A	1135953	1135953	90	-	55	CCTTGAGGGGCTGAAGGTAG [A] CGGCATCGTTGCTGGAGCTT
m6A	1135956	1135956	64	+	45	CTCCAGCAACGATGCCGTCT [A] CCTTCAGCCCCTCAAGGACG
m6A	1137637	1137637	43	+	49	ATCTCATAAACAAGCAAAGG [A] GGTGGAAGGATGGTTAGGGT
m6A	1138131	1138131	79	-	55	GGGCAATGGCGTAGGCGTAG [A] CCTGCGTTGCCGTGAGCCTG
m6A	1138134	1138134	90	+	50	GCTCACGGCAACGCAGGTCT [A] CGCCTACGCCATTGCCCAGT
m6A	1138674	1138674	99	-	51	AGAAGGCGTTGACCTCGTAG [A] CGGTTCCGTAGGCCTTCTTG
m6A	1138677	1138677	100	+	51	GAAGGCCTACGGAACCGTCT [A] CGAGGTCAACGCCTTCTACA
m6A	1139031	1139031	57	-	48	TGAGTGCCCTCTCTGAGTCG [A] CTCAATGACTTCGAGACCGG
m6A	1139034	1139034	74	+	55	GTCTCGAAGTCATTGAGTCG [A] CTCAGAGAGGGCACTCACTA
m6A	1139510	1139510	88	-	61	ACGCCCTGTCTTGTTCGTAG [A] CATCTAACGCCAGTATAAGC
m6A	1139513	1139513	72	+	55	TATACTGGCGTTAGATGTCT [A] CGAACAAGACAGGGCGTTGG
m6A	1140863	1140863	92	-	51	TCCCTGGAGAGCCAATGTAT [A] CCTCGTCCACCATCTTGAGT
m6A	1144081	1144081	68	-	49	TGAGCTCCTCGGCATTGTCT [A] CACGGACCTTTGCGATGTGA
m6A	1144084	1144084	82	+	51	CATCGCAAAGGTCCGTGTAG [A] CAATGCCGAGGAGCTCATCC
m6A	1145901	1145901	41	+	51	TCTGGGGGACAAGCTTGGCG [A] CGTACTGCCCCTGGACGTTG
m6A	1149293	1149293	69	-	38	CGTTGCCTTGAGGGCGGTCT [A] CGATTTGGCCAAGGCCCTTA
m6A	1149296	1149296	63	+	44	GGGCCTTGGCCAAATCGTAG [A] CCGCCCTCAAGGCAACGGGC
m6A	1149374	1149374	71	-	41	GGCGATAGCGATAGACGTCT [A] CGCGAGGAGGCCGATACTGA
m6A	1149377	1149377	49	+	44	GTATCGGCCTCCTCGCGTAG [A] CGTCTATCGCTATCGCCTTC
m6A	1149536	1149536	60	-	39	CCAGAGACCGGAGATGGTCT [A] CGAGGTCGTCAAAGCCGTTA
m6A	1149539	1149539	65	+	47	CGGCTTTGACGACCTCGTAG [A] CCATCTCCGGTCTCTGGCCT
m6A	1152247	1152247	52	+	54	AGTTCCGGAGAGGGGCGAGG [A] GGTCGTTCTCCTTAACCGCG
m6A	1154751	1154751	57	-	56	AGGCCTTTATGTACTCGTAG [A] CCTTATCGAGGTAGTCGGAG
m6A	1154754	1154754	92	+	46	CGACTACCTCGATAAGGTCT [A] CGAGTACATAAAGGCCTGGC
m6A	1155267	1155267	70	-	49	CCCAGTTCCTCTGGCAGTAG [A] CGCATATCTGCGGGCAGGTG
m6A	1155270	1155270	77	+	45	CTGCCCGCAGATATGCGTCT [A] CTGCCAGAGGAACTGGGAGG
m6A	1155636	1155636	82	-	48	CCTGCCTCCTAAGGTTGTAG [A] CTGCCCTGGCCATCTCTGGG
m6A	1155639	1155639	64	+	46	AGAGATGGCCAGGGCAGTCT [A] CAACCTTAGGAGGCAGGGAA
m6A	1155666	1155666	43	-	49	GGTAGACCAGCTGGTTGTAG [A] CGTATATTCCCTGCCTCCTA
m6A	1155669	1155669	94	+	49	GAGGCAGGGAATATACGTCT [A] CAACCAGCTGGTCTACCAGA
m6A	1155681	1155681	84	-	49	TGCTGACGTTTCTCTGGTAG [A] CCAGCTGGTTGTAGACGTAT
m6A	1155684	1155684	83	+	48	CGTCTACAACCAGCTGGTCT [A] CCAGAGAAACGTCAGCAGGC
m6A	1156629	1156629	64	-	51	TCCTCGGATCGCTGTCGTAG [A] CACCGTCAACGTTGGTGACC
m6A	1156632	1156632	63	+	47	CACCAACGTTGACGGTGTCT [A] CGACAGCGATCCGAGGAAGA
m6A	1156698	1156698	61	-	52	CGCCCTCCATTGCTATGTCG [A] CGAGCTGATCCACGGTTATC
m6A	1156701	1156701	78	+	47	AACCGTGGATCAGCTCGTCG [A] CATAGCAATGGAGGGCGAAA
m6A	1157942	1157942	40	+	54	GGAGCACATAGCAGGAAAGG [A] CGTCTCCTTCAGGCCCGTCT
m6A	1160110	1160110	48	+	43	GATTGAAAATCCAAAAAAGG [A] GGTTCTGAAAGTTCTCGCAC
m6A	1161876	1161876	97	-	62	TAACAACGAACTCATCGTAG [A] CGTGGCCTTTTTCATATACT
m6A	1161879	1161879	86	+	51	ATATGAAAAAGGCCACGTCT [A] CGATGAGTTCGTTGTTAGGG
m6A	1164211	1164211	84	-	52	ACTCAGGGAGGGGGATGTAG [A] CACATTGGGAGAGCTTATTA
m6A	1164214	1164214	63	+	43	TAAGCTCTCCCAATGTGTCT [A] CATCCCCCTCCCTGAGTGCA
m6A	1166428	1166428	86	-	52	CGTCTCGCTGAAGAAGGTCG [A] CGATGTGGTGAGAAGTGGTA
m6A	1166431	1166431	62	+	52	CACTTCTCACCACATCGTCG [A] CCTTCTTCAGCGAGACGTCG
m6A	1170155	1170155	77	-	61	AGCTGACCCAGTTGCCGTCG [A] CGACGACCTCTGCGTCGATC
m6A	1170158	1170158	104	+	65	CGACGCAGAGGTCGTCGTCG [A] CGGCAACTGGGTCAGCTCAA
m6A	1170522	1170522	76	-	50	CGTTCGCCTTGACCACGTAT [A] CATCTCCCACGGTGCCCCTG
m6A	1170525	1170525	92	+	61	GGGCACCGTGGGAGATGTAT [A] CGTGGTCAAGGCGAACGTGA
m6A	1171160	1171160	102	-	54	TCCTGAGGAGCGTCGGGTCT [A] CTTCAAGGTGCTCGGCTATC
m6A	1171163	1171163	81	+	57	AGCCGAGCACCTTGAAGTAG [A] CCCGACGCTCCTCAGGATTA
m6A	1172202	1172202	90	-	54	TGAAGGAATCGTCGCTGTAG [A] CATCGTACTTAACGCCACTG
m6A	1172205	1172205	109	+	63	TGGCGTTAAGTACGATGTCT [A] CAGCGACGATTCCTTCAGGG
m6A	1174162	1174162	82	-	56	CATGATCGCAGCCGGTGTAG [A] CGTTCAGCGTGTACTTAAAG
m6A	1174165	1174165	82	+	55	TAAGTACACGCTGAACGTCT [A] CACCGGCTGCGATCATGCCT
m6A	1174489	1174489	81	-	47	GCTTTGCCTTTTTCTCGTCT [A] CGGTGGTCACGGTTATCCCA
m6A	1174492	1174492	111	+	59	GATAACCGTGACCACCGTAG [A] CGAGAAAAAGGCAAAGCTCC
m6A	1175102	1175102	95	-	59	GCCCGTTGCCTACGCCGTCG [A] CGGCCTCATCGAGGCGATTG
m6A	1175105	1175105	110	+	72	TCGCCTCGATGAGGCCGTCG [A] CGGCGTAGGCAACGGGCTTT
m6A	1175660	1175660	91	-	58	AGGTATAATCGGTCAGGTAG [A] CCATTCCAGAAATCGCATTT
m6A	1175663	1175663	100	+	73	TGCGATTTCTGGAATGGTCT [A] CCTGACCGATTATACCTATC
m6A	1176958	1176958	71	-	48	TTCACTGGATTTTGAGGTAT [A] CTTCTCTGACAAGGCTCAGG
m6A	1176961	1176961	84	+	63	GAGCCTTGTCAGAGAAGTAT [A] CCTCAAAATCCAGTGAACCA
m6A	1182049	1182049	68	-	49	TGATCAGCCTCTCGCCGTAG [A] CCTTCTGGCCGGGGACGAGG
m6A	1182052	1182052	78	+	56	CGTCCCCGGCCAGAAGGTCT [A] CGGCGAGAGGCTGATCAAGT
m6A	1186345	1186345	40	-	64	TGAGCTTATATTGATGAGTA [A] GGTAAGGATAGAGAAGCTGC
m6A	1186445	1186445	40	+	53	GGCGAAGGCTAAGCCGAAGT [A] CTGCGAGATATGCGGCGCGC
m6A	1187679	1187679	70	-	53	CTATCTCGGGTGTGAGGTAG [A] CTATCGGGTGGCTCTCGCGG
m6A	1187682	1187682	59	+	40	CGAGAGCCACCCGATAGTCT [A] CCTCACACCCGAGATAGTCT
m6A	1188588	1188588	90	-	56	GCTTTACATTGCTCATGTCG [A] CCAAGGCTTACACCTCCAGA
m6A	1188591	1188591	45	+	32	GGAGGTGTAAGCCTTGGTCG [A] CATGAGCAATGTAAAGCTCA
m6A	1189661	1189661	91	-	53	CGTGGTGGGCATCGAAGTCT [A] CGATAACGACCTTTCCTTTG
m6A	1189664	1189664	72	+	44	AGGAAAGGTCGTTATCGTAG [A] CTTCGATGCCCACCACGGCA
m6A	1199152	1199152	72	-	41	GGTCATCCCGAACGGGGTAG [A] CGATGAGATCTTCAAACCCT
m6A	1199155	1199155	69	+	47	GTTTGAAGATCTCATCGTCT [A] CCCCGTTCGGGATGACCCTC
m6A	1202313	1202313	69	-	48	GGAGTTTTTCGCTGTGGTCT [A] CGTCGCCAGGCTTATCCTAT
m6A	1202316	1202316	72	+	48	GGATAAGCCTGGCGACGTAG [A] CCACAGCGAAAAACTCCAGT
m6A	1206556	1206556	43	-	30	CTCTTTGGCGCTTTGGGTAT [A] CTTCGCTTTCCCGACGTTTA
m6A	1206559	1206559	61	+	41	ACGTCGGGAAAGCGAAGTAT [A] CCCAAAGCGCCAAAGAGCAT
m6A	1207884	1207884	70	-	40	CGCCACTGACCGGAGCGTAG [A] CCTCAGAAACGGCCTTGACG
m6A	1207887	1207887	87	+	44	CAAGGCCGTTTCTGAGGTCT [A] CGCTCCGGTCAGTGGCGAGA
m6A	1208919	1208919	71	-	43	GCGCGGTAAGATAGTCGTCG [A] CGAGAACCTCATGACGAGCA
m6A	1208922	1208922	81	+	52	TCGTCATGAGGTTCTCGTCG [A] CGACTATCTTACCGCGCTCG
m6A	1210403	1210403	78	-	52	CCTTCACCCAATCATGGTCG [A] CGGAACCGGAATGTGCGGAG
m6A	1210406	1210406	95	+	55	CGCACATTCCGGTTCCGTCG [A] CCATGATTGGGTGAAGGTCG
m6A	1210424	1210424	83	-	52	TGGAGTCCCAATGAAGGTCG [A] CCTTCACCCAATCATGGTCG
m6A	1210427	1210427	82	+	52	CCATGATTGGGTGAAGGTCG [A] CCTTCATTGGGACTCCAAAC
m6A	1212304	1212304	69	-	47	AATCCATTTCATCAACGTCG [A] CATTTTAAGCAGGGAGCACG
m6A	1212307	1212307	69	+	52	GCTCCCTGCTTAAAATGTCG [A] CGTTGATGAAATGGATTCCA
m6A	1214989	1214989	82	-	50	CGTTCTCAATGAGGAAGTAG [A] CTATCTCCTTGGCCTTCCAC
m6A	1214992	1214992	92	+	47	GAAGGCCAAGGAGATAGTCT [A] CTTCCTCATTGAGAACGAGT
m6A	1219066	1219066	67	-	55	CAATGAGGGCAGAATAGTCG [A] CATGGGCACTCCGGCCGAGC
m6A	1219069	1219069	78	+	45	CGGCCGGAGTGCCCATGTCG [A] CTATTCTGCCCTCATTGATG
m6A	1221885	1221885	69	-	49	GAGGAGCCTTTGGAAAGTAG [A] CCCACCTAAGAACAGCCACT
m6A	1221888	1221888	77	+	44	GGCTGTTCTTAGGTGGGTCT [A] CTTTCCAAAGGCTCCTCCAC
m6A	1222430	1222430	53	-	61	GCTTTATATGTCCAATGTCG [A] CTGGCTGTGTCGGTACGGAA
m6A	1222433	1222433	74	+	46	CGTACCGACACAGCCAGTCG [A] CATTGGACATATAAAGCCAG
m6A	1222661	1222661	105	-	63	TGTCCACGCTACCATCGTAG [A] CTATCATATCAGCATGCTCC
m6A	1222664	1222664	69	+	49	GCATGCTGATATGATAGTCT [A] CGATGGTAGCGTGGACATGA
m6A	1226768	1226768	72	-	51	CGTAGTTGATGGCCTTGTAG [A] CATTGACCCTACCTGCACCG
m6A	1226771	1226771	103	+	67	TGCAGGTAGGGTCAATGTCT [A] CAAGGCCATCAACTACGACA
m6A	1226951	1226951	92	-	50	AGGAGGTGTAGGAGTAGTCG [A] CCTGGTTGCCGTTCGGGTCG
m6A	1226954	1226954	88	+	68	CCCGAACGGCAACCAGGTCG [A] CTACTCCTACACCTCCTACT
m6A	1227065	1227065	54	-	49	TTCCATCACTGACGACGTCG [A] CCTGGTAGTTGGCGGCACCG
m6A	1227068	1227068	68	+	65	TGCCGCCAACTACCAGGTCG [A] CGTCGTCAGTGATGGAACTC
m6A	1227097	1227097	90	-	49	CGTCGGAGTGGTTCCGGTAG [A] CTGGCTGAGAGTTCCATCAC
m6A	1227100	1227100	112	+	66	ATGGAACTCTCAGCCAGTCT [A] CCGGAACCACTCCGACGCCC
m6A	1227308	1227308	81	-	51	TGGAGGTCTCGGAGCGGTCG [A] CGAGGTTGCCGTTCGGATCG
m6A	1227311	1227311	83	+	70	TCCGAACGGCAACCTCGTCG [A] CCGCTCCGAGACCTCCACCA
m6A	1227386	1227386	74	-	49	CGTAGGTGTTGTAGGCGTAG [A] CTATGAACTTCCATGTTCCA
m6A	1227389	1227389	83	+	65	AACATGGAAGTTCATAGTCT [A] CGCCTACAACACCTACGGCT
m6A	1227437	1227437	95	-	49	TTAAAAATCAACCGTAGTAG [A] CAACGACGTCAAGCTGGTAG
m6A	1227440	1227440	115	+	67	CCAGCTTGACGTCGTTGTCT [A] CTACGGTTGATTTTTAAGCC
m6A	1227576	1227576	76	-	47	CAGGGACGGTCGGCTTGTAT [A] CGTAGGGCTCGATTTTAGCG
m6A	1227579	1227579	108	+	64	TAAAATCGAGCCCTACGTAT [A] CAAGCCGACCGTCCCTGACA
m6A	1233890	1233890	72	-	42	AGGTCTGCCGGTGAACGTCT [A] CGCCATGCCAGAGGGGACGA
m6A	1233893	1233893	80	+	52	TCCCCTCTGGCATGGCGTAG [A] CGTTCACCGGCAGACCTTCG
m6A	1236086	1236086	41	+	35	GTTATCAGTGCTAGGAAAAG [A] AGTGCTATGGTGGAGGTGCC
m6A	1238211	1238211	107	-	62	TCTCGCGCTCGGTTTTGTCG [A] CAGCGAGATAAACCCTGAAC
m6A	1238214	1238214	59	+	37	CAGGGTTTATCTCGCTGTCG [A] CAAAACCGAGCGCGAGATAA
m6A	1238456	1238456	93	-	61	AGGCATAAAGGAGATAGTAT [A] CGAGGAAATGTACCCCAACG
m6A	1238459	1238459	48	+	36	TGGGGTACATTTCCTCGTAT [A] CTATCTCCTTTATGCCTGCG
m6A	1239760	1239760	81	-	51	GGGTGGTATGAGATACGTCT [A] CTCAATAACCACCACAAGGG
m6A	1239889	1239889	76	-	51	GGCCACCGCCGGCCAGGTCT [A] CGAATACATGAAGGAGAAGC
m6A	1239892	1239892	48	+	27	TCTCCTTCATGTATTCGTAG [A] CCTGGCCGGCGGTGGCCACC
m6A	1240034	1240034	42	-	45	ACCCTAAATAAAATAAAGTA [A] GGTAAGGAAGAAAAAAGGTG
m6A	1240718	1240718	62	-	49	TGGCTTCCTTGGAGGAGTCT [A] CTTTTAAGAAGACGCCCTCC
m6A	1240721	1240721	56	+	35	GGGCGTCTTCTTAAAAGTAG [A] CTCCTCCAAGGAAGCCACCA
m6A	1241386	1241386	99	-	52	AATAACCGGCCTTCAGGTAT [A] CAAGTTCGGCAAGAGCGCAA
m6A	1241389	1241389	66	+	48	CGCTCTTGCCGAACTTGTAT [A] CCTGAAGGCCGGTTATTGCT
m6A	1243061	1243061	91	-	49	GGCAGATATAACCATCGTAG [A] CAACATCGTCAGGGCTTATC
m6A	1243064	1243064	93	+	54	AAGCCCTGACGATGTTGTCT [A] CGATGGTTATATCTGCCATC
m6A	1250482	1250482	102	-	52	TCAACTCTTCAATTATGTCT [A] CTCCAATTTCTTTGAACCGC
m6A	1250485	1250485	56	+	52	GTTCAAAGAAATTGGAGTAG [A] CATAATTGAAGAGTTGAACC
m6A	1254630	1254630	81	-	45	TGACAGTGTTGATGATGTCT [A] CAAACTGGTAGCAAACATTC
m6A	1254633	1254633	76	+	49	TGTTTGCTACCAGTTTGTAG [A] CATCATCAACACTGTCATCA
m6A	1260290	1260290	57	-	43	CTGCTATTATTCTCAGGTCG [A] CGCCCTTGAGGTTCATCCTC
m6A	1260293	1260293	76	+	50	GATGAACCTCAAGGGCGTCG [A] CCTGAGAATAATAGCAGAAA
m6A	1261248	1261248	66	-	41	TGCTCTAATAAGCGAGGTCT [A] CCGTGAGAGAAAGGGCTCTG
m6A	1261251	1261251	101	+	50	AGCCCTTTCTCTCACGGTAG [A] CCTCGCTTATTAGAGCAGTT
m6A	1262216	1262216	88	-	50	CCTGGGAGCAGAAGTTGTAG [A] CGAAATGTACCTTTCCAGAA
m6A	1262219	1262219	96	+	56	TGGAAAGGTACATTTCGTCT [A] CAACTTCTGCTCCCAGGCCA
m6A	1262928	1262928	81	-	58	TCGAGGACGCGGTCAAGTAT [A] CGCTCCGCTTCTTCTCGGGT
m6A	1262931	1262931	110	+	63	CGAGAAGAAGCGGAGCGTAT [A] CTTGACCGCGTCCTCGAGGA
m6A	1269395	1269395	69	-	50	TCGCTTCGGCGAAGAAGTCT [A] CTCCCCGCTCATCGAGGAGG
m6A	1269398	1269398	106	+	63	CCTCGATGAGCGGGGAGTAG [A] CTTCTTCGCCGAAGCGAAGG
m6A	1272583	1272583	50	-	48	TCCTGCCTTTGTACGTGTAG [A] CCTCTATTCGCCTCCCCGAA
m6A	1272586	1272586	95	+	57	GGGGAGGCGAATAGAGGTCT [A] CACGTACAAAGGCAGGAGCA
m6A	1274409	1274409	73	-	43	GGGGCATCCGAACAAGGTCG [A] CATGATACTTCGCACAATCG
m6A	1274412	1274412	103	+	49	TTGTGCGAAGTATCATGTCG [A] CCTTGTTCGGATGCCCCTCG
m6A	1275073	1275073	72	-	46	GGAGCCGCGGCCTCTGGTCT [A] CCGGTTGTCCTACAGGGCAT
m6A	1275076	1275076	84	+	56	CCCTGTAGGACAACCGGTAG [A] CCAGAGGCCGCGGCTCCCTG
m6A	1275710	1275710	40	+	50	GGGTCTTCGCTTCCCACCGG [A] GGTCCCAGGCATATGCGCCT
m6A	1281219	1281219	57	-	52	AGGCCCTTGTGGTTCAGTCG [A] CATTTAAGCCGCAGGATGAG
m6A	1281222	1281222	68	+	42	ATCCTGCGGCTTAAATGTCG [A] CTGAACCACAAGGGCCTCAT
m6A	1282722	1282722	67	-	53	GGGTTATCAGGATGTAGTCG [A] CTTCGCCTATTCTGTCGTCG
m6A	1282725	1282725	88	+	46	CGACAGAATAGGCGAAGTCG [A] CTACATCCTGATAACCCACG
m6A	1283037	1283037	84	-	57	TGGGCACCAGCAGAACGTCG [A] CCTTTCCGCGGAGTCTCTGA
m6A	1283040	1283040	57	+	51	GAGACTCCGCGGAAAGGTCG [A] CGTTCTGCTGGTGCCCATAA
m6A	1283148	1283148	96	-	58	CGACGCTTCCCCCTCCGTAG [A] CCCCATAGTGCATCGGGATG
m6A	1283151	1283151	94	+	49	CCCGATGCACTATGGGGTCT [A] CGGAGGGGGAAGCGTCGAGA
m6A	1284148	1284148	82	-	57	CTACGTTGACCTTGAGGTCG [A] CATCGTCAAGTGGCCGGACG
m6A	1284151	1284151	69	+	51	CCGGCCACTTGACGATGTCG [A] CCTCAAGGTCAACGTAGCGC
m6A	1285418	1285418	93	-	47	GAGGGGTGGTGAAAGTGTCT [A] CAGACACAGGAGTTTCAGTT
m6A	1285421	1285421	72	+	50	TGAAACTCCTGTGTCTGTAG [A] CACTTTCACCACCCCTCATT
m6A	1286225	1286225	43	-	37	TAACATTTTGGCTTAAAAAA [A] GGTTTGGGTAAGTGATTCTG
m6A	1292426	1292426	71	-	55	CGTGGAGCTTGAAGTGGTCT [A] CTATACCCCTTCCGCTGTCT
m6A	1292429	1292429	73	+	49	CAGCGGAAGGGGTATAGTAG [A] CCACTTCAAGCTCCACGACA
m6A	1297210	1297210	89	-	48	GGAAACGCCTAATCCTGTAG [A] CCACTCCGCGAAGCGTTTCG
m6A	1297213	1297213	104	+	47	AACGCTTCGCGGAGTGGTCT [A] CAGGATTAGGCGTTTCCTGA
m6A	1297480	1297480	42	+	42	AGAGATAGAGAAGTTCGAGA [A] GGTAATGCGCGAAATCGAGA
m6A	1298635	1298635	55	-	46	TGTGGCCGAGGGCATAGTAG [A] CGTAGCCCTTCGGTAAGTCC
m6A	1298638	1298638	75	+	40	CTTACCGAAGGGCTACGTCT [A] CTATGCCCTCGGCCACATCC
m6A	1302055	1302055	100	-	53	GCATCGCCTTTATCCTGTCG [A] CGCTCGCCCTGTCTATGAGC
m6A	1302058	1302058	50	+	33	CATAGACAGGGCGAGCGTCG [A] CAGGATAAAGGCGATGCTCC
m6A	1302169	1302169	67	-	51	GCTTTCCCTGGCTTCCGTCG [A] CGGCATAAACCCTGCTATTG
m6A	1302172	1302172	43	+	32	TAGCAGGGTTTATGCCGTCG [A] CGGAAGCCAGGGAAAGCAGA
m6A	1302880	1302880	81	-	49	AGAAGCTCTTGGCGATGTAG [A] CGAGATTCTTCTTGAGCAGC
m6A	1302883	1302883	51	+	34	GCTCAAGAAGAATCTCGTCT [A] CATCGCCAAGAGCTTCTATA
m6A	1309265	1309265	47	-	66	GATGTGCTCTGAGTCTGTGT [A] CTGCTACTTCCAAGCGTATA
m6A	1309272	1309272	41	+	55	TTGGAAGTAGCAGTACACAG [A] CTCAGAGCACATCAAAGCTT
m6A	1310078	1310078	90	-	70	AGCTCGGGTGGGTAGAGTCT [A] CCCTCTATGTCGGGAATCTG
m6A	1310081	1310081	111	+	53	ATTCCCGACATAGAGGGTAG [A] CTCTACCCACCCGAGCTTGC
m6A	1310548	1310548	126	-	71	CGTAATCAACACCTGCGTAG [A] CAACCATGCCCCTGTCGATG
m6A	1310551	1310551	82	+	50	CGACAGGGGCATGGTTGTCT [A] CGCAGGTGTTGATTACGAGA
m6A	1310986	1310986	109	-	63	CGGCGTAGGGCCTCGGGTCG [A] CTATCTCGGCCGCGCCGTAC
m6A	1310989	1310989	91	+	50	CGGCGCGGCCGAGATAGTCG [A] CCCGAGGCCCTACGCCGTCG
m6A	1312610	1312610	93	-	70	GGTTTTCAAGGATGGAGTCT [A] CGAGGCTGTCATCGACGAGG
m6A	1312613	1312613	92	+	46	CGTCGATGACAGCCTCGTAG [A] CTCCATCCTTGAAAACCGCT
m6A	1314319	1314319	81	-	63	CCTCTGGATGTATCTCGTCG [A] CCCTTGGGAGCGGGTGCATT
m6A	1314322	1314322	94	+	54	GCACCCGCTCCCAAGGGTCG [A] CGAGATACATCCAGAGGTTG
m6A	1316936	1316936	79	-	50	AGTCCCGATAGTTATGGTCT [A] CCTCCTCGTGGGTTTCACCG
m6A	1316939	1316939	78	+	51	TGAAACCCACGAGGAGGTAG [A] CCATAACTATCGGGACTGCA
m6A	1319542	1319542	79	-	52	GGGAGTGATATATGCGGTAG [A] CCTCTAGATCAAATTGTAAC
m6A	1319545	1319545	82	+	61	ACAATTTGATCTAGAGGTCT [A] CCGCATATATCACTCCCTTT
m6A	1323342	1323342	58	-	53	TGACGGGGGAGTTTCGGTAG [A] CGTGACCTGCGGGCCAGGGA
m6A	1323345	1323345	77	+	50	CTGGCCCGCAGGTCACGTCT [A] CCGAAACTCCCCCGTCAGTG
m6A	1324149	1324149	73	-	49	GGAGTACAAGCAGGCGGTAG [A] CGGCGGTGAGCTCTGGAAGA
m6A	1324152	1324152	80	+	55	TCCAGAGCTCACCGCCGTCT [A] CCGCCTGCTTGTACTCCCTG
m6A	1324434	1324434	72	-	51	CATTGTTGTGGCCCCCGTCT [A] CGCGCACATGCATCATAAAA
m6A	1324437	1324437	94	+	55	TATGATGCATGTGCGCGTAG [A] CGGGGGCCACAACAATGGCC
m6A	1324845	1324845	80	-	55	AACGATGTTCGACAGCGTCT [A] CAACCCCATGGCATTCGTTC
m6A	1324848	1324848	114	+	60	CGAATGCCATGGGGTTGTAG [A] CGCTGTCGAACATCGTTTTA
m6A	1325112	1325112	132	-	57	AAGCAGAGTGGAGATAGTCT [A] CCTCTGGGGGAGGAACGTCA
m6A	1325115	1325115	105	+	62	CGTTCCTCCCCCAGAGGTAG [A] CTATCTCCACTCTGCTTACC
m6A	1327743	1327743	77	-	41	GGACTCGTGGATTTCCGTCT [A] CGTTGAGACGAGTTACGGAA
m6A	1327746	1327746	94	+	51	CGTAACTCGTCTCAACGTAG [A] CGGAAATCCACGAGTCCTCA
m6A	1328558	1328558	75	+	43	ATGTCGTTCCTTATCGGTAT [A] CCGAGCAAGGGGGAGACGTT
m6A	1332532	1332532	70	-	47	GCAATCTTTTTTGGACGTCG [A] CATCGAGGACAAGCTTTCTC
m6A	1332535	1332535	48	+	42	AAAGCTTGTCCTCGATGTCG [A] CGTCCAAAAAAGATTGCTTG
m6A	1336302	1336302	56	-	55	ACGGCCACGTCTCGACGTAG [A] CGTGTCCGCTTCCCGGGGCG
m6A	1336305	1336305	82	+	52	CCCGGGAAGCGGACACGTCT [A] CGTCGAGACGTGGCCGTTGG
m6A	1336389	1336389	72	-	51	CGTCGTACTTGCTCATGTCG [A] CGCCGAGAACCTTTCCGGCT
m6A	1336392	1336392	75	+	52	CGGAAAGGTTCTCGGCGTCG [A] CATGAGCAAGTACGACGTTT
m6A	1336716	1336716	69	-	42	TGGCGTACTCGACGACGTCG [A] CCTTCTTGGTCTGGGTGTTT
m6A	1336719	1336719	54	+	46	CACCCAGACCAAGAAGGTCG [A] CGTCGTCGAGTACGCCAAGG
m6A	1339416	1339416	59	-	44	GAGGAGGGTTAAGAAGGTCT [A] CGTAGAGTACCTGAAGGCTC
m6A	1339419	1339419	55	+	43	CCTTCAGGTACTCTACGTAG [A] CCTTCTTAACCCTCCTCAGT
m6A	1343230	1343230	74	-	45	GAAACTTGGGTGCTGAGTAT [A] CAGAACGGCCTCGGGAACGA
m6A	1343233	1343233	67	+	37	TTCCCGAGGCCGTTCTGTAT [A] CTCAGCACCCAAGTTTCCGG
m6A	1351095	1351095	57	-	48	ATGCTCCAATCAACTGGTAT [A] CGCTCGTTAAAATAGCATCT
m6A	1351098	1351098	66	+	49	TGCTATTTTAACGAGCGTAT [A] CCAGTTGATTGGAGCATCGA
m6A	1352052	1352052	81	-	52	GGGCTATGGTGGTGGCGTCG [A] CCAGAGCAAGCTTGGCGGGC
m6A	1352055	1352055	73	+	47	CGCCAAGCTTGCTCTGGTCG [A] CGCCACCACCATAGCCCTTG
m6A	1352949	1352949	91	-	56	CCATAGCCCTGTTGACGTCG [A] CCATAACTATCGGCAACCTC
m6A	1352952	1352952	51	+	41	GTTGCCGATAGTTATGGTCG [A] CGTCAACAGGGCTATGGCCC
m6A	1354214	1354214	52	-	42	CGTTGTCGTACATGATGTAG [A] CCGCATCGTGGCCCCTCTCA
m6A	1354894	1354894	70	-	50	CGCTGCTTCCCGGGAGGTAG [A] CAATCGCTCCCGGGGTCATC
m6A	1354897	1354897	61	+	54	GACCCCGGGAGCGATTGTCT [A] CCTCCCGGGAAGCAGCGTCG
m6A	1355703	1355703	93	-	60	ACTCGCCGAGGAACTCGTCG [A] CGAGCTCTTGGTCTGGGATC
m6A	1355706	1355706	103	+	57	CCCAGACCAAGAGCTCGTCG [A] CGAGTTCCTCGGCGAGTACA
m6A	1355982	1355982	70	-	53	CCTTCTCGCGGAGCATGTCG [A] CATACTCCTTGAGGGTTCCG
m6A	1355985	1355985	63	+	49	AACCCTCAAGGAGTATGTCG [A] CATGCTCCGCGAGAAGGGCG
m6A	1356733	1356733	87	-	45	CGTTGTCGTACATGAGGTAG [A] CGACGTTGTGCCAGCGCTCG
m6A	1356736	1356736	67	+	48	GCGCTGGCACAACGTCGTCT [A] CCTCATGTACGACAACGAGG
m6A	1356967	1356967	58	-	45	GGACGAAGGCCGGGCCGTCG [A] CCTTAGCGGCCTTCTTCATC
m6A	1356970	1356970	64	+	51	GAAGAAGGCCGCTAAGGTCG [A] CGGCCCGGCCTTCGTCCAGG
m6A	1357649	1357649	41	-	51	CCGCGTCGAGGATTCCGACG [A] AGTAACCCTTCTTTGCAAGG
m6A	1362345	1362345	91	-	54	GGTGTCGACACGGGTGGTAT [A] CGAGTCGTCGATGCTCCATC
m6A	1362348	1362348	61	+	48	GGAGCATCGACGACTCGTAT [A] CCACCCGTGTCGACACCTAT
m6A	1362358	1362358	96	-	57	CTTCAGACGGATAGGTGTCG [A] CACGGGTGGTATACGAGTCG
m6A	1362361	1362361	68	+	49	CTCGTATACCACCCGTGTCG [A] CACCTATCCGTCTGAAGTAA
m6A	1363938	1363938	77	-	47	ACTCCCCGTTCACCTTGTCG [A] CGTCTATCCTTGCTATTAGC
m6A	1363941	1363941	89	+	49	AATAGCAAGGATAGACGTCG [A] CAAGGTGAACGGGGAGTACG
m6A	1364959	1364959	137	-	64	GAACTCGTGGATAAGGGTAT [A] CTCCTTCACTCCGTTGATTA
m6A	1364962	1364962	50	+	36	TCAACGGAGTGAAGGAGTAT [A] CCCTTATCCACGAGTTCCTC
m6A	1365068	1365068	84	-	61	TAAATTCGAGCTGTCCGTCG [A] CTGTACCGAAATCTTTAAGC
m6A	1365071	1365071	86	+	39	TAAAGATTTCGGTACAGTCG [A] CGGACAGCTCGAATTTATCG
m6A	1366214	1366214	86	-	45	GATTGGCGTCCTCGAAGTAG [A] CTTCAAAGCCGTTTTCGCCG
m6A	1366217	1366217	60	+	38	CGAAAACGGCTTTGAAGTCT [A] CTTCGAGGACGCCAATCCAT
m6A	1366592	1366592	86	-	37	TAAGCTCGCCGTTGGCGTAG [A] CCTTGTAGCCCTCCCTTGGG
m6A	1366595	1366595	56	+	38	AAGGGAGGGCTACAAGGTCT [A] CGCCAACGGCGAGCTTATCG
m6A	1368599	1368599	86	-	51	CGTGTATATCCGGGCTGTCG [A] CACCCTTCTTGTGAGTCATG
m6A	1368602	1368602	65	+	42	GACTCACAAGAAGGGTGTCG [A] CAGCCCGGATATACACGGGC
m6A	1369019	1369019	87	-	52	TGTGGCCCTCTTTCGGGTAG [A] CCCTCTTGATGACGTAGCGG
m6A	1369022	1369022	66	+	45	CTACGTCATCAAGAGGGTCT [A] CCCGAAAGAGGGCCACAAGA
m6A	1369465	1369465	106	-	51	GACTCCCGGAAGAGTAGTAT [A] CTCCATATCTTCGAGCGGCA
m6A	1369468	1369468	76	+	47	CGCTCGAAGATATGGAGTAT [A] CTACTCTTCCGGGAGTCCTC
m6A	1369979	1369979	51	-	36	CTTCGAAGGTGACGAAGTCG [A] CCCCAACGTTCTTGAAGGCG
m6A	1369982	1369982	65	+	44	CTTCAAGAACGTTGGGGTCG [A] CTTCGTCACCTTCGAAGGCA
m6A	1371026	1371026	44	+	46	CGTTGCCTTTGCCGAAAACG [A] GTTAGCGAGGATAATTGGCT
m6A	1372202	1372202	77	-	51	CTATCTCCTCAAGGATGTAT [A] CTATCTGCTTGTAACGAGTA
m6A	1372205	1372205	73	+	51	TCGTTACAAGCAGATAGTAT [A] CATCCTTGAGGAGATAGTGG
m6A	1373470	1373470	108	-	66	GAGTACATCCGTGGCAGTAG [A] CTCCTCTGCGTTTTGAGGTG
m6A	1373473	1373473	79	+	50	CTCAAAACGCAGAGGAGTCT [A] CTGCCACGGATGTACTCGTA
m6A	1373869	1373869	125	-	63	CGATCCAGTGGAAACTGTAG [A] CTTTAGCGTGTATCACTATG
m6A	1373872	1373872	82	+	50	AGTGATACACGCTAAAGTCT [A] CAGTTTCCACTGGATCGTAA
m6A	1374235	1374235	100	-	63	AACCTTAGGAAGGGCAGTAT [A] CGCAGAGCAGTATCCAGCGC
m6A	1374238	1374238	95	+	55	CTGGATACTGCTCTGCGTAT [A] CTGCCCTTCCTAAGGTTCCA
m6A	1377763	1377763	42	-	69	ATGGAAGTAAAGGAAAAATG [A] AGCCTTTAGGGGTTCTCACC
m6A	1377889	1377889	51	+	52	TTACAGACTGTTCTAAAAAG [A] GGGAAGGGGAAGAGAGATGC
m6A	1378333	1378333	112	-	70	CGAGAACCTGAATCTGGTCG [A] CGATCTGCTTCTCGCGCTCT
m6A	1378336	1378336	75	+	53	GCGCGAGAAGCAGATCGTCG [A] CCAGATTCAGGTTCTCGCAA
m6A	1378423	1378423	88	-	66	TTGCCTTCTTGAGCTGGTCG [A] CCTTCTTCCTAGTCTCGACG
m6A	1378426	1378426	83	+	51	CGAGACTAGGAAGAAGGTCG [A] CCAGCTCAAGAAGGCAAGGA
m6A	1379569	1379569	94	-	63	AGGCGTCGCTGATGAAGTAG [A] CCGTCTCCTTCTGGATCGGT
m6A	1379572	1379572	82	+	59	GATCCAGAAGGAGACGGTCT [A] CTTCATCAGCGACGCCTCGA
m6A	1380232	1380232	65	-	48	TTCCCGTCTGCTGGCCGTCG [A] CGAAGAGGCGAAGCATCTTG
m6A	1380235	1380235	109	+	60	GATGCTTCGCCTCTTCGTCG [A] CGGCCAGCAGACGGGAACTT
m6A	1382305	1382305	42	+	48	GGTCTTTTAAGAGATTGTGT [A] CTAGCTCCTTAACAGTTATC
m6A	1383153	1383153	79	-	53	TCTCCCTGTCAGCCTTGTCG [A] CGACAAGAAAGACATCCTGA
m6A	1383156	1383156	82	+	54	GGATGTCTTTCTTGTCGTCG [A] CAAGGCTGACAGGGAGAGAG
m6A	1383350	1383350	80	-	51	GTCAAGTGACAAAGGTGTAT [A] CTACTGTTAATCTCTATGGT
m6A	1383353	1383353	101	+	58	ATAGAGATTAACAGTAGTAT [A] CACCTTTGTCACTTGACCAC
m6A	1386020	1386020	55	-	46	CGAGTTCGTGAGGAACGTCT [A] CCTCACGAGCGGTGACCACA
m6A	1386023	1386023	89	+	62	GGTCACCGCTCGTGAGGTAG [A] CGTTCCTCACGAACTCGAAC
m6A	1388209	1388209	90	-	56	CCGTTTTGATGTCATGGTAG [A] CTGCATCCGGGACCCTCATC
m6A	1388212	1388212	106	+	53	GAGGGTCCCGGATGCAGTCT [A] CCATGACATCAAAACGGGTG
m6A	1389831	1389831	61	-	52	CCCTAACACCGATCAGGTAT [A] CATCCTCCTCAAGTACGATT
m6A	1389834	1389834	86	+	59	CGTACTTGAGGAGGATGTAT [A] CCTGATCGGTGTTAGGGCGG
m6A	1390594	1390594	89	-	54	GAAGAGACTCGATTCCGTCT [A] CGAGCCCGGAAACAGGGGCA
m6A	1390597	1390597	81	+	58	CCCTGTTTCCGGGCTCGTAG [A] CGGAATCGAGTCTCTTCGCC
m6A	1394162	1394162	81	-	46	CTCGGATGGATCCTCGGTAT [A] CTGGTGTTCTTCGATGACTA
m6A	1394165	1394165	92	+	65	TCATCGAAGAACACCAGTAT [A] CCGAGGATCCATCCGAGGAT
m6A	1398825	1398825	72	-	44	CAAGCCCGGAAGCAGCGTCG [A] CGGGAGGCCCTATATAAAGG
m6A	1398828	1398828	58	+	46	TTATATAGGGCCTCCCGTCG [A] CGCTGCTTCCGGGCTTGAAG
m6A	1405295	1405295	81	-	56	GGTCTATTATGTCTTCGTCG [A] CTTTACCCTCATTTATGGCC
m6A	1405298	1405298	77	+	48	CATAAATGAGGGTAAAGTCG [A] CGAAGACATAATAGACCTCC
m6A	1410366	1410366	75	-	54	GCGTTGGCTTTTCCCTGTCT [A] CAAAGCTCGGAATGGCAACC
m6A	1410369	1410369	100	+	51	TGCCATTCCGAGCTTTGTAG [A] CAGGGAAAAGCCAACGCTGG
m6A	1410934	1410934	88	-	53	TTTCCACTTCTCGCTGGTAT [A] CCTCCTTCTTCAGATTCTTG
m6A	1411353	1411353	84	-	58	CTCCTGCGGTTAAGAAGTAG [A] CCTCCTCCATTGCATTCACC
m6A	1411356	1411356	78	+	49	GAATGCAATGGAGGAGGTCT [A] CTTCTTAACCGCAGGAGACG
m6A	1412936	1412936	86	-	60	TCGCCTGCCTGGAGATGTCT [A] CAGGCGGTTCTTCATACACC
m6A	1412939	1412939	104	+	60	GTATGAAGAACCGCCTGTAG [A] CATCTCCAGGCAGGCGAATG
m6A	1413086	1413086	77	-	61	GCTGGTCTTTGGCTATGTCG [A] CGTTGATGATGACGGAATAA
m6A	1413089	1413089	86	+	56	TTCCGTCATCATCAACGTCG [A] CATAGCCAAAGACCAGCATC
m6A	1413461	1413461	76	-	61	ATATTTCCCCGACTTCGTCG [A] CTTTAAATTCGGCAAGTTCT
m6A	1413464	1413464	94	+	54	ACTTGCCGAATTTAAAGTCG [A] CGAAGTCGGGGAAATATGCC
m6A	1414709	1414709	97	-	49	CAGTGCAATATCGAGCGTCT [A] CTTCAGCGTTGCTGACGAAA
m6A	1414712	1414712	65	+	44	CGTCAGCAACGCTGAAGTAG [A] CGCTCGATATTGCACTGACG
m6A	1415508	1415508	83	-	47	AGAGCCCGAGATAGTGGTAT [A] CACCGCCGATGCGATCCGCG
m6A	1415511	1415511	59	+	49	GGATCGCATCGGCGGTGTAT [A] CCACTATCTCGGGCTCTCCG
m6A	1416498	1416498	76	-	44	CTATGTTGGCTCTCTCGTAG [A] CTTCACAGGCTCGCTCGAGG
m6A	1416501	1416501	91	+	46	CGAGCGAGCCTGTGAAGTCT [A] CGAGAGAGCCAACATAGCTG
m6A	1417218	1417218	77	-	43	CTATGCTCCAGGAATCGTCT [A] CCTCTACAAGGGTTCTTCTC
m6A	1417221	1417221	63	+	42	AAGAACCCTTGTAGAGGTAG [A] CGATTCCTGGAGCATAGACG
m6A	1417734	1417734	77	-	50	AATAAAGGTGAATGATGTCT [A] CGGAAGCTACTTGATGAACT
m6A	1417737	1417737	66	+	48	TCATCAAGTAGCTTCCGTAG [A] CATCATTCACCTTTATTAGC
m6A	1419054	1419054	75	-	51	GGTCATGGGCTTCGACGTCG [A] CGGTGGAAAGGTTGCGATGC
m6A	1419057	1419057	65	+	46	TCGCAACCTTTCCACCGTCG [A] CGTCGAAGCCCATGACCCAG
m6A	1419156	1419156	78	-	51	GCTAGACGGTGGCAGAGTCT [A] CTTCACCCTCTACGAGGCTG
m6A	1419159	1419159	73	+	46	CCTCGTAGAGGGTGAAGTAG [A] CTCTGCCACCGTCTAGCTTA
m6A	1420748	1420748	62	-	51	GATAACGCCCCGGCTTGTAG [A] CTACGGAACCTTTGAGGGCC
m6A	1420751	1420751	70	+	42	CCTCAAAGGTTCCGTAGTCT [A] CAAGCCGGGGCGTTATCTCG
m6A	1421145	1421145	98	-	63	CGAGGTCGTACTCGCCGTAG [A] CGACGTATGCTTCTTTAACC
m6A	1421148	1421148	89	+	52	TAAAGAAGCATACGTCGTCT [A] CGGCGAGTACGACCTCGTAG
m6A	1423985	1423985	86	-	55	GAGGGAGGATGTTCTCGTAT [A] CCTCCACATGCAGGACAAGG
m6A	1423988	1423988	84	+	51	TGTCCTGCATGTGGAGGTAT [A] CGAGAACATCCTCCCTCGCG
m6A	1424084	1424084	61	-	52	GAGGGTGGCCATCGAGGTCG [A] CCGCCTCGAGGACGTCGCCG
m6A	1424087	1424087	77	+	51	CGACGTCCTCGAGGCGGTCG [A] CCTCGATGGCCACCCTCTCC
m6A	1426455	1426455	73	-	44	CGTGAACGGCTCTACCGTCT [A] CATTCACGCTTTGAGCTTTA
m6A	1426458	1426458	79	+	42	AGCTCAAAGCGTGAATGTAG [A] CGGTAGAGCCGTTCACGTTG
m6A	1427001	1427001	71	-	47	TGCGGACGTCTCAAAGGTCT [A] CGTGAGTGAAGGCTACGAGG
m6A	1427004	1427004	78	+	51	CGTAGCCTTCACTCACGTAG [A] CCTTTGAGACGTCCGCAAGG
m6A	1427104	1427104	74	-	48	CCGAGACAACGGGAACGTCG [A] CGTCTCCAACTTCTACGCCT
m6A	1427107	1427107	47	+	44	CGTAGAAGTTGGAGACGTCG [A] CGTTCCCGTTGTCTCGGTGG
m6A	1428261	1428261	60	-	42	TGACACTGTTTATGTGGTCT [A] CCAGGGTTCATGAACTCTCT
m6A	1428264	1428264	42	+	40	GAGTTCATGAACCCTGGTAG [A] CCACATAAACAGTGTCAAAG
m6A	1429358	1429358	97	-	48	CTATCAGGACGAGAAAGTCT [A] CAAGTTCCTCCACCTGCCTG
m6A	1429361	1429361	66	+	41	GCAGGTGGAGGAACTTGTAG [A] CTTTCTCGTCCTGATAGGCC
m6A	1431666	1431666	68	-	41	TTCCCCTTGGTGCCTCGTAG [A] CTCCAACACCCTTGCCTGGC
m6A	1431669	1431669	75	+	48	AGGCAAGGGTGTTGGAGTCT [A] CGAGGCACCAAGGGGAACAC
m6A	1434341	1434341	65	-	44	TTTTTTAAGTCTGTTTGTAT [A] CTGCCAAATACTGGGGTAAA
m6A	1434344	1434344	97	+	54	ACCCCAGTATTTGGCAGTAT [A] CAAACAGACTTAAAAAAAGC
m6A	1436032	1436032	77	-	48	CGTCGGCTGCATCATTGTAG [A] CGAATCCACCGGATCCGGTC
m6A	1436035	1436035	78	+	56	CGGATCCGGTGGATTCGTCT [A] CAATGATGCAGCCGACGTTC
m6A	1437338	1437338	40	-	44	ATAGTAGGCATCCCAGAGGA [A] TAGAACTCATAAACTCCCGC
m6A	1437397	1437397	73	-	44	GGTCTATCAAGAGACCGTAG [A] CCTCACCGAGGGTTGTGGAG
m6A	1437400	1437400	77	+	54	CACAACCCTCGGTGAGGTCT [A] CGGTCTCTTGATAGACCCAA
m6A	1437580	1437580	43	-	44	GAACCGACGAGGAGTAAATG [A] ATGCGAGTGTTGCTCCGATA
m6A	1437958	1437958	83	-	38	TGAATCTGGCCAGCAGGTAG [A] CACCCATCTCAACCATCGCT
m6A	1437961	1437961	53	+	46	GATGGTTGAGATGGGTGTCT [A] CCTGCTGGCCAGATTCATCC
m6A	1440923	1440923	59	-	39	GTAGAATATTGAGCCCGTCG [A] CAGGAAGAGCAGTCCCTTGA
m6A	1440926	1440926	57	+	32	AGGGACTGCTCTTCCTGTCG [A] CGGGCTCAATATTCTACAGA
m6A	1441776	1441776	71	-	49	GGAAGTATTCGTCAAGGTAG [A] CTTCGGGGCACTTCTTCTCG
m6A	1441779	1441779	67	+	38	GAAGAAGTGCCCCGAAGTCT [A] CCTTGACGAATACTTCCTTG
m6A	1442665	1442665	76	-	48	CGTAGGGCGTCGTGATGTCG [A] CGAACCCCTTCATGACTGGA
m6A	1442668	1442668	58	+	34	AGTCATGAAGGGGTTCGTCG [A] CATCACGACGCCCTACGGTG
m6A	1443371	1443371	67	-	43	AGTCCTTCCTGAGCGGGTAG [A] CGCAGGACGGCCAGTCGTCC
m6A	1443374	1443374	49	+	36	CGACTGGCCGTCCTGCGTCT [A] CCCGCTCAGGAAGGACTTCC
m6A	1444181	1444181	80	-	41	GAACGTCACCCTCCTTGTAG [A] CTGGGACCTTGAAGTCGAGG
m6A	1444184	1444184	59	+	33	CGACTTCAAGGTCCCAGTCT [A] CAAGGAGGGTGACGTTCTGG
m6A	1444397	1444397	74	-	40	CCCTGGCCCTGTACCTGTAG [A] CCTTGTTGTTCTCGCCGGTC
m6A	1444400	1444400	48	+	38	CGGCGAGAACAACAAGGTCT [A] CAGGTACAGGGCCAGGGCGG
m6A	1444541	1444541	55	-	44	CCTTCCCGCTTTCGACGTCG [A] CTACCTGAACTCTCTCCGTA
m6A	1444544	1444544	59	+	38	GGAGAGAGTTCAGGTAGTCG [A] CGTCGAAAGCGGGAAGGTTA
m6A	1445420	1445420	70	-	44	CGCTCTCGGGCCTTCTGTAG [A] CTGGATAGCCGTTGTAGAAT
m6A	1445423	1445423	93	+	41	CTACAACGGCTATCCAGTCT [A] CAGAAGGCCCGAGAGCGGTA
m6A	1446171	1446171	40	+	44	GAATGAAAGGCTCAAAATAG [A] GAGGAGGTGAATTGGATGGC
m6A	1447379	1447379	66	-	48	TATCAAAGCTCATACAGTCT [A] CTGCGAGGATAACATCCGGA
m6A	1447382	1447382	76	+	43	GGATGTTATCCTCGCAGTAG [A] CTGTATGAGCTTTGATATCG
m6A	1447427	1447427	89	-	49	GGAAGGTGGACTTGAAGTAG [A] CTGCCAGGATGGCCATAAAG
m6A	1447430	1447430	70	+	43	TATGGCCATCCTGGCAGTCT [A] CTTCAAGTCCACCTTCCTCG
m6A	1447861	1447861	100	-	58	TCACCTCTGCCAGGTGGTCG [A] CCTTTGGCTTCCACTCCACG
m6A	1447864	1447864	67	+	45	GGAGTGGAAGCCAAAGGTCG [A] CCACCTGGCAGAGGTGAGGG
m6A	1450025	1450025	49	-	43	AGAGAGCGCTCATCCTGTCG [A] CTTCGTAGATTATTCCAACC
m6A	1450028	1450028	51	+	32	TGGAATAATCTACGAAGTCG [A] CAGGATGAGCGCTCTCTTCG
m6A	1450595	1450595	101	-	48	GGAATCTGATGAGTGAGTAG [A] CACCGACGTTGACGACTAGT
m6A	1450598	1450598	63	+	34	AGTCGTCAACGTCGGTGTCT [A] CTCACTCATCAGATTCCTCT
m6A	1450625	1450625	79	-	49	CGCTGACTTCGCCGCCGTAG [A] CGGTGTAGAGGAATCTGATG
m6A	1450628	1450628	48	+	34	CAGATTCCTCTACACCGTCT [A] CGGCGGCGAAGTCAGCGGTT
m6A	1451975	1451975	51	-	64	CCAAAGGTTCAGGAATTCCG [A] GTTTTCGCAGATCATCTTTT
m6A	1452015	1452015	45	-	68	TTAGAATTGAAAATAAAAGT [A] TGTAACACCCTGTTTTAAAC
m6A	1452465	1452465	49	-	68	TGAGTTGCTCAGGATTGTGT [A] CTGGGCGTCGTTTTCGAGGT
m6A	1452837	1452837	110	-	69	TGTAGCTCAGAAGGGCGTAG [A] CTATCGCGATGTCGATGTAT
m6A	1452840	1452840	81	+	48	CATCGACATCGCGATAGTCT [A] CGCCCTTCTGAGCTACATAG
m6A	1452995	1452995	110	-	70	CCCCGTGAAGCCTTGTGTAT [A] CGTCGGGAAATCTGTGTAAT
m6A	1452998	1452998	95	+	51	ACACAGATTTCCCGACGTAT [A] CACAAGGCTTCACGGGGCAA
m6A	1453268	1453268	41	+	48	GAAGCTCGGGGGTGGTGAGG [A] ATGAACCCCATCACAATTGA
m6A	1454808	1454808	86	-	51	TCTCTGCACCGAGGGTGTAG [A] CTATAATTTCTCCAGTGTTC
m6A	1454811	1454811	83	+	53	CACTGGAGAAATTATAGTCT [A] CACCCTCGGTGCAGAGACAC
m6A	1454877	1454877	76	-	46	TTATTGCGCCGAAAAGGTCG [A] CTTCCCACACTATCCTAATC
m6A	1454880	1454880	75	+	50	TAGGATAGTGTGGGAAGTCG [A] CCTTTTCGGCGCAATAATGG
m6A	1456868	1456868	102	-	47	GGTCTGGTGTCTGCTCGTAG [A] CAAGCTTGACCCTTTCAAGG
m6A	1456871	1456871	94	+	48	TGAAAGGGTCAAGCTTGTCT [A] CGAGCAGACACCAGACCCGA
m6A	1456991	1456991	51	-	50	GTGGACAGCCTGGCACGTAG [A] CGTCAACCGGAATGATGTTG
m6A	1456994	1456994	61	+	49	CATCATTCCGGTTGACGTCT [A] CGTGCCAGGCTGTCCACCAA
m6A	1460176	1460176	97	-	53	CAACACACTGCGAGCAGTAG [A] CACATCTAGCGGTCCACAGA
m6A	1460179	1460179	82	+	62	GTGGACCGCTAGATGTGTCT [A] CTGCTCGCAGTGTGTTGACG
m6A	1463742	1463742	76	-	56	GCTCGTTGAGCTGATCGTAG [A] CCTGTATTCCGGGCCTCTTG
m6A	1463745	1463745	88	+	48	GAGGCCCGGAATACAGGTCT [A] CGATCAGCTCAACGAGCTAA
m6A	1464095	1464095	89	-	54	TGTCTACGCTCCTGAGGTAG [A] CGACGCTGCCGACTGCAACT
m6A	1464098	1464098	93	+	52	TGCAGTCGGCAGCGTCGTCT [A] CCTCAGGAGCGTAGACATTG
m6A	1464110	1464110	56	-	55	TCCCGATGTTTACAATGTCT [A] CGCTCCTGAGGTAGACGACG
m6A	1464113	1464113	89	+	51	CGTCTACCTCAGGAGCGTAG [A] CATTGTAAACATCGGGACTG
m6A	1466975	1466975	80	-	43	CGTTTCCGTCGACGTCGTAG [A] CGAGTATGCCATCACCGTGG
m6A	1466978	1466978	72	+	48	CGGTGATGGCATACTCGTCT [A] CGACGTCGACGGAAACGTCT
m6A	1466984	1466984	53	-	46	CGTAGAAGACGTTTCCGTCG [A] CGTCGTAGACGAGTATGCCA
m6A	1466987	1466987	76	+	48	CATACTCGTCTACGACGTCG [A] CGGAAACGTCTTCTACGACT
m6A	1468309	1468309	104	-	55	CCCAGAGGTAGGCGAGGTAG [A] CTATGATCGCCCCTCCAAGT
m6A	1468312	1468312	70	+	51	TGGAGGGGCGATCATAGTCT [A] CCTCGCCTACCTCTGGGCCA
m6A	1470149	1470149	73	-	51	CATACCGAGGATAATCGTCT [A] CGACTATGAGAACGAGAAAT
m6A	1470152	1470152	84	+	49	TCTCGTTCTCATAGTCGTAG [A] CGATTATCCTCGGTATGTAG
m6A	1470382	1470382	87	-	56	CCACAGATGCCACCACGTCG [A] CGGAGAGTTCACCAAATGGT
m6A	1470385	1470385	48	+	52	ATTTGGTGAACTCTCCGTCG [A] CGTGGTGGCATCTGTGGATG
m6A	1472819	1472819	60	-	44	TGGGAACCTCCTCATCGTCT [A] CTACCTCTCAAAGGGCCTTA
m6A	1472822	1472822	77	+	49	GGCCCTTTGAGAGGTAGTAG [A] CGATGAGGAGGTTCCCAATG
m6A	1474121	1474121	90	-	47	CCATGCTTATCGGCGTGTAG [A] CCTCGACCTCGACAGTCGGG
m6A	1474124	1474124	89	+	45	GACTGTCGAGGTCGAGGTCT [A] CACGCCGATAAGCATGGGGA
m6A	1475475	1475475	60	-	35	GGGTGTAGGTGGCAGAGTCT [A] CTCGGAGAGTTTGATAGTCA
m6A	1475478	1475478	71	+	40	CTATCAAACTCTCCGAGTAG [A] CTCTGCCACCTACACCCCTC
m6A	1477232	1477232	82	-	48	TGTTTACTCTGCCTACGTCT [A] CAAGACCCTCGGCGTTGACG
m6A	1477235	1477235	65	+	50	CAACGCCGAGGGTCTTGTAG [A] CGTAGGCAGAGTAAACACCA
m6A	1477691	1477691	79	-	43	CCCTGCCGTTGCCATGGTCT [A] CGGTGCCAGCGAGAACCCGT
m6A	1477694	1477694	81	+	56	GGTTCTCGCTGGCACCGTAG [A] CCATGGCAACGGCAGGGTGG
m6A	1479904	1479904	55	-	38	GTCAATGGAGAAGGTTGTAT [A] CAGTGTCGCTAATTCAGTTG
m6A	1479907	1479907	61	+	41	CTGAATTAGCGACACTGTAT [A] CAACCTTCTCCATTGACCCC
m6A	1487754	1487754	41	-	52	TACCCCAAGGCTGTTGGTGT [A] CATAATTAGGAGCGGTATCT
m6A	1488127	1488127	83	-	54	CGGTCCTTTCGAAGACGTAG [A] CGTTGTCGTCACCCTGGTTG
m6A	1488130	1488130	66	+	50	CCAGGGTGACGACAACGTCT [A] CGTCTTCGAAAGGACCGTAG
m6A	1489609	1489609	87	-	51	CGTCGCGCCTCCAGTTGTAT [A] CGTCGCTCAGGAAGTCCTCC
m6A	1489612	1489612	93	+	52	GGACTTCCTGAGCGACGTAT [A] CAACTGGAGGCGCGACGGGA
m6A	1492058	1492058	102	-	47	TGACCTTGAGGAAGTCGTAG [A] CCCTGTATGCGAGCTTGAGG
m6A	1492061	1492061	86	+	57	CAAGCTCGCATACAGGGTCT [A] CGACTTCCTCAAGGTCAGCG
m6A	1492428	1492428	79	-	45	TGGATTATCTTGCCTGGTAT [A] CCGGTCAGGATGGCAACCTC
m6A	1492431	1492431	84	+	51	GTTGCCATCCTGACCGGTAT [A] CCAGGCAAGATAATCCATCT
m6A	1492562	1492562	89	-	46	TTACGTCGAGCCTTGGGTCT [A] CAAAGGGACCTCCTGCGCTC
m6A	1492565	1492565	75	+	60	CGCAGGAGGTCCCTTTGTAG [A] CCCAAGGCTCGACGTAATAG
m6A	1492793	1492793	54	-	52	TCATTGTGTACTTTGGGTAG [A] CCTCATTCGTGAATCTTACG
m6A	1492796	1492796	99	+	54	AAGATTCACGAATGAGGTCT [A] CCCAAAGTACACAATGAAGA
m6A	1492804	1492804	40	-	51	CCTCTTGATCTTCATTGTGT [A] CTTTGGGTAGACCTCATTCG
m6A	1494994	1494994	57	+	42	CTTTATCAGCCCCCATGTAT [A] CCTCTCAGGAGCAATGGCAA
m6A	1502122	1502122	117	-	77	CGTGCCAAGGGTGGTCGTCT [A] CAGCGTTAACAAGGTTCTGC
m6A	1502125	1502125	148	+	75	GAACCTTGTTAACGCTGTAG [A] CGACCACCCTTGGCACGGTT
m6A	1502836	1502836	98	-	70	TGACCATCCGGTTCTTGTCT [A] CGAAAACGGGAAATTCATAG
m6A	1502839	1502839	109	+	80	TGAATTTCCCGTTTTCGTAG [A] CAAGAACCGGATGGTCAACG
m6A	1503550	1503550	98	-	77	CCGGGCCAAGAACGACGTCT [A] CGTATTTAAAGATGGTACAA
m6A	1503553	1503553	129	+	71	TACCATCTTTAAATACGTAG [A] CGTCGTTCTTGGCCCGGAGG
m6A	1503649	1503649	135	-	78	TATGGAGAACGTTAAGGTCT [A] CGGCATAGACAAGCTCAAGG
m6A	1503652	1503652	115	+	70	TGAGCTTGTCTATGCCGTAG [A] CCTTAACGTTCTCCATAGCG
m6A	1506470	1506470	44	+	65	GCGTTCTTGAGCTTAAGGAG [A] GGTCTGGCATATTCTTCGTA
m6A	1506819	1506819	77	-	50	GCCCCTTGAGGAAAAGGTCT [A] CGCTGTTCTGCTCAGTGACG
m6A	1506822	1506822	85	+	58	CACTGAGCAGAACAGCGTAG [A] CCTTTTCCTCAAGGGGCGGC
m6A	1507425	1507425	93	-	52	CGTCAAGCCGAGGATAGTCT [A] CGGTGACTATGGTGTTCCGA
m6A	1507428	1507428	94	+	64	GAACACCATAGTCACCGTAG [A] CTATCCTCGGCTTGACGCCG
m6A	1508360	1508360	69	-	38	TGGCGACGTCTATTCTGTCT [A] CAAGTCCCTCTGCGACCACA
m6A	1508363	1508363	90	+	53	GGTCGCAGAGGGACTTGTAG [A] CAGAATAGACGTCGCCAGTG
m6A	1509053	1509053	66	-	37	TGTCAACTGTGAGATAGTCG [A] CACACAGTACCGTGTTCTTG
m6A	1509056	1509056	67	+	48	GAACACGGTACTGTGTGTCG [A] CTATCTCACAGTTGACATAG
m6A	1509173	1509173	71	-	41	TCCTTCCAACGTTTTCGTCT [A] CGGCAAAACCGGTACTGGTA
m6A	1509176	1509176	77	+	43	CAGTACCGGTTTTGCCGTAG [A] CGAAAACGTTGGAAGGAGTT
m6A	1516399	1516399	76	-	60	CGGTTTCGTATATATCGTCG [A] CATCGATGTAAACGTACTCT
m6A	1516402	1516402	73	+	49	GTACGTTTACATCGATGTCG [A] CGATATATACGAAACCGACC
m6A	1517202	1517202	128	-	68	GAGGGCTATCGAGCAGGTAT [A] CGGGGCGTGCGGCCCGAAGA
m6A	1517205	1517205	81	+	55	TCGGGCCGCACGCCCCGTAT [A] CCTGCTCGATAGCCCTCCTT
m6A	1519381	1519381	91	-	53	CCGAATAGAGCACAAGGTAG [A] CTTTCTCCAGACTCTTCGCT
m6A	1519384	1519384	83	+	45	GAAGAGTCTGGAGAAAGTCT [A] CCTTGTGCTCTATTCGGAGA
m6A	1519995	1519995	77	-	43	CGGTCTCGCTCGCAGGGTAG [A] CGAAGGTGTACCTCCCGGCG
m6A	1519998	1519998	91	+	47	CGGGAGGTACACCTTCGTCT [A] CCCTGCGAGCGAGACCGAGC
m6A	1524623	1524623	117	-	67	GGACTCAAGCGGCTGGGTCT [A] CCTTGAAGCCCCGGCCCACG
m6A	1524626	1524626	92	+	51	GGGCCGGGGCTTCAAGGTAG [A] CCCAGCCGCTTGAGTCCACC
m6A	1524716	1524716	86	-	64	CAAAGCCGGAAGGTGGGTCT [A] CGTTCCGAAGTTTGCCGGGT
m6A	1524719	1524719	97	+	51	CGGCAAACTTCGGAACGTAG [A] CCCACCTTCCGGCTTTGCTT
m6A	1524821	1524821	126	-	68	GGGGAGCACCGACATAGTCT [A] CTACGACAGCGACGAGCTGA
m6A	1524824	1524824	94	+	53	GCTCGTCGCTGTCGTAGTAG [A] CTATGTCGGTGCTCCCCCCC
m6A	1525169	1525169	99	-	64	ATACTGGGACACTAACGTCG [A] CGCCCTTCTCAACTGGGCTT
m6A	1525172	1525172	78	+	55	CCCAGTTGAGAAGGGCGTCG [A] CGTTAGTGTCCCAGTATTCT
m6A	1529183	1529183	77	-	48	CCTTGACGTTGACAGCGTAG [A] CCTTACCCTCATACTTGAGC
m6A	1529186	1529186	121	+	60	CAAGTATGAGGGTAAGGTCT [A] CGCTGTCAACGTCAAGGGTG
m6A	1529405	1529405	44	+	65	CGGAAGGGCAGACCTTGAGG [A] GGAAATTGTTAAGAGAGCCA
m6A	1530380	1530380	61	-	48	CGTCCTCAACAGTCTCGTAG [A] CCGGAACGCCTTTGAGCTCG
m6A	1530383	1530383	96	+	64	GCTCAAAGGCGTTCCGGTCT [A] CGAGACTGTTGAGGACGGCG
m6A	1532804	1532804	89	-	50	AAGAAAACGAATGAAAGTCG [A] CTTATTAACCCCTCAGTGCC
m6A	1532807	1532807	93	+	54	ACTGAGGGGTTAATAAGTCG [A] CTTTCATTCGTTTTCTTTTG
m6A	1533918	1533918	86	-	63	GCCTTGTCATGTTGGCGTAG [A] CGAAGGAGCTTATCGCACCG
m6A	1533921	1533921	76	+	49	TGCGATAAGCTCCTTCGTCT [A] CGCCAACATGACAAGGCCCC
m6A	1534380	1534380	55	-	60	CGACGAGGTGGCCCGTTTTG [A] GGTCCTGCATCATATCGGCC
m6A	1534584	1534584	81	-	63	CACCGGCGATGAACTTGTCT [A] CCGGGACGTTTCCTCCGAGG
m6A	1534587	1534587	69	+	46	CGGAGGAAACGTCCCGGTAG [A] CAAGTTCATCGCCGGTGGAA
m6A	1539231	1539231	73	-	40	TGAGTATCTCAGTGAGGTCG [A] CGGTGTAGGTGTAGCTCGCC
m6A	1539234	1539234	68	+	50	GAGCTACACCTACACCGTCG [A] CCTCACTGAGATACTCAAGG
m6A	1539327	1539327	75	-	44	CCGACTCCTTCTCCAGGTCG [A] CTATCTCCCATCCATATGCC
m6A	1539330	1539330	75	+	51	ATATGGATGGGAGATAGTCG [A] CCTGGAGAAGGAGTCGGGCA
m6A	1542508	1542508	95	-	52	CTATTTCTTTTTCCTTGTCT [A] CTGCCTCTGTCCTTTCCTTT
m6A	1542511	1542511	86	+	62	GGAAAGGACAGAGGCAGTAG [A] CAAGGAAAAAGAAATAGAAG
m6A	1543886	1543886	57	-	42	GGATCTGTAGATAACAGTAG [A] CTTCCTGTTCCTTATGGCAA
m6A	1543889	1543889	77	+	60	CCATAAGGAACAGGAAGTCT [A] CTGTTATCTACAGATCCATG
m6A	1544897	1544897	87	-	64	AAAGACATCCCATTTCGTAT [A] CCTCAACCTTAGAATTAGCT
m6A	1544900	1544900	77	+	59	TAATTCTAAGGTTGAGGTAT [A] CGAAATGGGATGTCTTTCAG
m6A	1545260	1545260	94	-	54	CAATAGACCGCACTACGTCT [A] CTACATTCTTCCGGAAGAGT
m6A	1545263	1545263	68	+	58	CTTCCGGAAGAATGTAGTAG [A] CGTAGTGCGGTCTATTGGTT
m6A	1545554	1545554	80	-	53	GTTCCTCGCCAAAGAAGTCT [A] CGACAGGTTCTACCTTCACG
m6A	1545557	1545557	76	+	53	GAAGGTAGAACCTGTCGTAG [A] CTTCTTTGGCGAGGAACTTG
m6A	1546016	1546016	90	-	53	TCACGTACCGGAGCTTGTCG [A] CCTCAAACTCTCTCCTGGAA
m6A	1546019	1546019	68	+	50	CAGGAGAGAGTTTGAGGTCG [A] CAAGCTCCGGTACGTGATTT
m6A	1546076	1546076	69	-	49	TTTGGTTTCTACCGAAGTAT [A] CGTACCCCAGGGCCCCAATC
m6A	1546079	1546079	92	+	49	TGGGGCCCTGGGGTACGTAT [A] CTTCGGTAGAAACCAAAAAA
m6A	1546298	1546298	89	-	54	TGAGGGCCTCACGGTAGTAG [A] CAACGGCAAAGTAAACCGCT
m6A	1546301	1546301	98	+	53	GGTTTACTTTGCCGTTGTCT [A] CTACCGTGAGGCCCTCAGGA
m6A	1546845	1546845	68	-	50	TGAGGGCGATGGTTCTGTCG [A] CGTCTGTCTTTCTTTTCACC
m6A	1546848	1546848	101	+	49	GAAAAGAAAGACAGACGTCG [A] CAGAACCATCGCCCTCATAG
m6A	1547659	1547659	81	-	53	TAAGGATGGAGTTTATGTCT [A] CTTCCTCCTTCTTTCTGGCC
m6A	1547662	1547662	73	+	47	CAGAAAGAAGGAGGAAGTAG [A] CATAAACTCCATCCTTACTC
m6A	1547722	1547722	80	-	51	GGATGGCGTCGCTGACGTAG [A] CATCCTCGATTGCCCTCTGC
m6A	1547725	1547725	72	+	50	GAGGGCAATCGAGGATGTCT [A] CGTCAGCGACGCCATCCTTG
m6A	1553524	1553524	80	-	55	ACCGCAGGCTTACCTTGTCG [A] CAGGAAAATCCTTGAGAAGA
m6A	1553527	1553527	74	+	51	TCTCAAGGATTTTCCTGTCG [A] CAAGGTAAGCCTGCGGTGAT
m6A	1555090	1555090	57	-	43	GCTCTTCCCTGCTCGCGTAG [A] CCTTAAACTCGCCCTTCGCC
m6A	1555093	1555093	93	+	52	GAAGGGCGAGTTTAAGGTCT [A] CGCGAGCAGGGAAGAGCTGG
m6A	1557574	1557574	67	-	49	ATGCGGGAGACCAGCCGTCT [A] CCATGCACGCTACACGGGAA
m6A	1557577	1557577	60	+	48	CCGTGTAGCGTGCATGGTAG [A] CGGCTGGTCTCCCGCATTTA
m6A	1561989	1561989	71	-	54	GGCTGGATGCCTCTTTGTAG [A] CTCGAGGATCCGGTTTGAAG
m6A	1561992	1561992	74	+	47	CAAACCGGATCCTCGAGTCT [A] CAAAGAGGCATCCAGCCTCG
m6A	1562972	1562972	89	-	64	CTCAACAAAATTCCACGTAT [A] CTTCTTTAGATAAATTTTAT
m6A	1562975	1562975	71	+	54	AAATTTATCTAAAGAAGTAT [A] CGTGGAATTTTGTTGAGCAG
m6A	1564436	1564436	42	-	57	AACAGTGAGAGCCTATTTGG [A] CGTAATCTTCAATTGTGACA
m6A	1564646	1564646	96	-	55	CATCAGTCAGTCTCCGGTAG [A] CTTTCACTGGAACACCAAAT
m6A	1564649	1564649	53	+	42	TGGTGTTCCAGTGAAAGTCT [A] CCGGAGACTGACTGATGAGG
m6A	1565296	1565296	87	-	52	TAAGTTTTAGCCGTTCGTAT [A] CATTTTTGTCATTTGTAACC
m6A	1565299	1565299	57	+	44	TACAAATGACAAAAATGTAT [A] CGAACGGCTAAAACTTATTG
m6A	1565449	1565449	84	-	51	TCAATTCAATTAGCCTGTCG [A] CTTTCTCTAGCTGCGACAAT
m6A	1565452	1565452	70	+	47	GTCGCAGCTAGAGAAAGTCG [A] CAGGCTAATTGAATTGAGAA
m6A	1565568	1565568	89	-	51	ATCCAGAACTCTTAGTGTAT [A] CAGCTGGTAAACGGCAAAAT
m6A	1565571	1565571	104	+	53	TTGCCGTTTACCAGCTGTAT [A] CACTAAGAGTTCTGGATAGA
m6A	1567525	1567525	119	-	56	AAGTGGAATTCGAATTGTAT [A] CTTTAAATTTAGGAATGAAA
m6A	1567528	1567528	79	+	44	CATTCCTAAATTTAAAGTAT [A] CAATTCGAATTCCACTTATC
m6A	1570392	1570392	95	-	65	CTTCATAGAGGTCTACGTCT [A] CGCCCCGCTGGAGGTCAGAA
m6A	1570395	1570395	62	+	56	TGACCTCCAGCGGGGCGTAG [A] CGTAGACCTCTATGAAGTTT
m6A	1570398	1570398	88	-	63	AGGAAACTTCATAGAGGTCT [A] CGTCTACGCCCCGCTGGAGG
m6A	1570401	1570401	80	+	58	CCAGCGGGGCGTAGACGTAG [A] CCTCTATGAAGTTTCCTATC
m6A	1571013	1571013	126	-	72	CAAGCCAGACATCATGGTCT [A] CTTCGACAACCTCAACTGGA
m6A	1571016	1571016	117	+	59	AGTTGAGGTTGTCGAAGTAG [A] CCATGATGTCTGGCTTGCTT
m6A	1573684	1573684	97	-	47	GGCGGCGCTAACCTTTGTAG [A] CGGCCTCTTCATCAACCCCG
m6A	1573687	1573687	80	+	57	GGTTGATGAAGAGGCCGTCT [A] CAAAGGTTAGCGCCGCCTTC
m6A	1574667	1574667	77	-	47	AATGCTTTCCAAGAGGGTAT [A] CTATCACCGCACGGTATTCC
m6A	1574670	1574670	79	+	55	ATACCGTGCGGTGATAGTAT [A] CCCTCTTGGAAAGCATTTTA
m6A	1581830	1581830	91	-	52	TGGAGCAACGGTCAAGGTCT [A] CATCGACGGCAACCTCTACA
m6A	1581833	1581833	72	+	48	AGAGGTTGCCGTCGATGTAG [A] CCTTGACCGTTGCTCCAGTC
m6A	1585852	1585852	52	-	51	CGGCCACAACCTCGACGACG [A] GGCAAGCTTCATATTCTCCA
m6A	1587516	1587516	86	-	46	GCAGCTCGTCTGGGAAGTCG [A] CCAGATTTTTCTGAAACACA
m6A	1587519	1587519	63	+	51	GTTTCAGAAAAATCTGGTCG [A] CTTCCCAGACGAGCTGCCAG
m6A	1591291	1591291	76	-	43	CTATGAGTATGAAGTCGTAG [A] CGCCGTAAGCCTTGAGGAGC
m6A	1591294	1591294	99	+	57	CCTCAAGGCTTACGGCGTCT [A] CGACTTCATACTCATAGATC
m6A	1591543	1591543	63	-	41	TACCGATTGGAATCACGTAG [A] CGTCTGGCCTGAGCTTCGGC
m6A	1591546	1591546	75	+	50	GAAGCTCAGGCCAGACGTCT [A] CGTGATTCCAATCGGTAAAG
m6A	1592901	1592901	73	-	39	TGGGCAAATCATGGATGTAT [A] CTAATGGAGCCAGAGGATGA
m6A	1592904	1592904	57	+	42	TCCTCTGGCTCCATTAGTAT [A] CATCCATGATTTGCCCATCA
m6A	1594017	1594017	51	+	39	TACCAGTTTCTGGGTAGTAG [A] CAAACAGTTCAGCATGACCC
m6A	1594308	1594308	67	-	43	AGCATTTAATAAGCTTGTAG [A] CATTGGTGAGCTGGGACTTC
m6A	1594311	1594311	52	+	43	GTCCCAGCTCACCAATGTCT [A] CAAGCTTATTAAATGCTCCA
m6A	1594387	1594387	45	+	43	CTCTCCTTGCATTTTTGTGT [A] CTTGATGAAGATTTCCCTGT
m6A	1595396	1595396	52	-	39	CGAGCCTATTAGCCTCGTCG [A] CCTTCATGTTGAGCTGCATT
m6A	1595399	1595399	61	+	36	GCAGCTCAACATGAAGGTCG [A] CGAGGCTAATAGGCTCGCCA
m6A	1598887	1598887	75	-	54	CACCGTGCCCGATGAAGTCT [A] CATCCAGTTTCAGCTCCCAC
m6A	1598890	1598890	77	+	48	GGAGCTGAAACTGGATGTAG [A] CTTCATCGGGCACGGTGTCT
m6A	1601194	1601194	68	-	47	CGGTAATAAGGGTCGGGTAT [A] CCTTCAGCATGTCCGGCCTG
m6A	1601197	1601197	104	+	47	GCCGGACATGCTGAAGGTAT [A] CCCGACCCTTATTACCGCCG
m6A	1601368	1601368	54	-	44	TGGAGTGCTTGACGCCGTCG [A] CGATGAGCTTTGCCGGGATG
m6A	1601371	1601371	92	+	49	CCCGGCAAAGCTCATCGTCG [A] CGGCGTCAAGCACTCCAACC
m6A	1601683	1601683	64	-	48	TCGGCACGAGCGGACCGTAG [A] CATGGAGCTCCCTGACAATG
m6A	1601686	1601686	100	+	53	TGTCAGGGAGCTCCATGTCT [A] CGGTCCGCTCGTGCCGATTG
m6A	1602074	1602074	78	-	43	CGTCAGGAGAAACTGGGTAT [A] CCGGCGATTGAGCTGATATT
m6A	1602077	1602077	78	+	51	ATCAGCTCAATCGCCGGTAT [A] CCCAGTTTCTCCTGACGTCT
m6A	1604212	1604212	63	-	37	CGTAGTTCTTTTGGATGTCG [A] CAAAATAAAAGAACTCGACG
m6A	1604215	1604215	97	+	42	CGAGTTCTTTTATTTTGTCG [A] CATCCAAAAGAACTACGCGG
m6A	1605705	1605705	90	-	46	TGGAATCATCGGGGCAGTAT [A] CAGAAAAGTTGCGTGGGCGA
m6A	1605708	1605708	94	+	45	CCCACGCAACTTTTCTGTAT [A] CTGCCCCGATGATTCCAAAT
m6A	1605756	1605756	72	-	45	CTGGACCAAGAAGGACGTCT [A] CGCATATACTACCCACGTCT
m6A	1605759	1605759	68	+	46	CGTGGGTAGTATATGCGTAG [A] CGTCCTTCTTGGTCCAGATG
m6A	1607214	1607214	107	-	55	CTGCAACGGCCAGGCTGTCG [A] CCCAGGTGAGCCTCTCGGCC
m6A	1607217	1607217	75	+	47	CGAGAGGCTCACCTGGGTCG [A] CAGCCTGGCCGTTGCAGCCG
m6A	1607683	1607683	79	-	55	AGAGCTGAACCTCAGAGTAG [A] CTTTTAATCTCTTCTATCTT
m6A	1607686	1607686	79	+	47	ATAGAAGAGATTAAAAGTCT [A] CTCTGAGGTTCAGCTCTTCT
m6A	1607880	1607880	84	-	51	CTACGCCGCTCTCGACGTCT [A] CACCTGTGGAACCACCGCGG
m6A	1607883	1607883	71	+	48	CGGTGGTTCCACAGGTGTAG [A] CGTCGAGAGCGGCGTAGCCC
m6A	1608694	1608694	91	-	54	AGCTCTCAACCCTCACGTCG [A] CGCCGATCTGGTCGCTTATG
m6A	1609500	1609500	62	-	51	GTTGCATGGTGTCAGCGTCG [A] CGGGATGTTCAGTTTGAGCC
m6A	1609503	1609503	89	+	60	TCAAACTGAACATCCCGTCG [A] CGCTGACACCATGCAACTTG
m6A	1610436	1610436	65	-	47	AGTTCCTGTAGTGGAAGTAG [A] CTATGAGGAGTACCGCTATG
m6A	1610439	1610439	78	+	53	AGCGGTACTCCTCATAGTCT [A] CTTCCACTACAGGAACTGGA
m6A	1610745	1610745	69	-	43	TGAGCGTTCCGACGAAGTAG [A] CCAGCAGGAAGCTCATGGCC
m6A	1610748	1610748	92	+	54	CATGAGCTTCCTGCTGGTCT [A] CTTCGTCGGAACGCTCAAGG
m6A	1611538	1611538	84	-	53	TTACTCCAGCTTTTCAGTAG [A] CTTCTTCTCCAGAAGCTCCT
m6A	1611541	1611541	93	+	50	AGCTTCTGGAGAAGAAGTCT [A] CTGAAAAGCTGGAGTAAGTT
m6A	1612497	1612497	66	-	56	GAGTGAACTTGTTCCTGTCG [A] CGGTTCCGACGACTATTTCG
m6A	1612500	1612500	70	+	40	AATAGTCGTCGGAACCGTCG [A] CAGGAACAAGTTCACTCCTC
m6A	1612713	1612713	85	-	59	CCCTAAGCTTCTCCTCGTAG [A] CCTTTATGAGCTCCCGTGGG
m6A	1612716	1612716	54	+	37	ACGGGAGCTCATAAAGGTCT [A] CGAGGAGAAGCTTAGGGCTA
m6A	1615232	1615232	83	-	56	CGGATAGGAGTAGGGGGTAT [A] CTTCCAGACTATCCTCGCTG
m6A	1615235	1615235	55	+	34	CGAGGATAGTCTGGAAGTAT [A] CCCCCTACTCCTATCCGAAC
m6A	1616695	1616695	83	-	45	TGCCTGCCGTTTCCTCGTAG [A] CCTGGATGACCGCCTTATCT
m6A	1616698	1616698	75	+	40	TAAGGCGGTCATCCAGGTCT [A] CGAGGAAACGGCAGGCATAA
m6A	1618072	1618072	96	-	50	TAGGCGGGCAGTAGGTGTCG [A] CCTCGTCGAAGGCATCCTGC
m6A	1618075	1618075	73	+	42	GGATGCCTTCGACGAGGTCG [A] CACCTACTGCCCGCCTAAGA
m6A	1618171	1618171	70	-	47	GGAGCTTGGCTATCTCGTCG [A] CTGGAACGCCCCTGTCAACG
m6A	1618174	1618174	66	+	42	TGACAGGGGCGTTCCAGTCG [A] CGAGATAGCCAAGCTCCCGG
m6A	1620590	1620590	78	-	57	TGAGATAGCTGTTGACGTCG [A] CGTCATCACCACCTTCCTGG
m6A	1620593	1620593	67	+	48	GGAAGGTGGTGATGACGTCG [A] CGTCAACAGCTATCTCATCG
m6A	1620719	1620719	64	-	52	GATCCTGATGGCAAATGTAT [A] CATACTCTATGTCCCTCGGG
m6A	1620722	1620722	77	+	47	GAGGGACATAGAGTATGTAT [A] CATTTGCCATCAGGATCCTG
m6A	1622225	1622225	90	-	52	ATATCCTGTCCCTCTCGTAG [A] CCCTGTCCACCAAGACCCTG
m6A	1622228	1622228	93	+	54	GGTCTTGGTGGACAGGGTCT [A] CGAGAGGGACAGGATATGGC
m6A	1623999	1623999	102	-	56	CTATCTTGCCAAAGAAGTCT [A] CAAGGTTCCAGAACTTGAGG
m6A	1624002	1624002	65	+	48	CAAGTTCTGGAACCTTGTAG [A] CTTCTTTGGCAAGATAGAGA
m6A	1624525	1624525	45	-	68	GGTAGCTTTCGCTTTGGTGT [A] CAAGACCCTTTCTGTGACGC
m6A	1625195	1625195	41	-	73	GTTGAGCGGCTGAGAAAAGC [A] GGTCTTGACTTTGAGAGGGC
m6A	1628732	1628732	104	-	53	TCATAACCCTGTTGGAGTAG [A] CACTGGTTATACCTCCAATC
m6A	1628735	1628735	130	+	60	TGGAGGTATAACCAGTGTCT [A] CTCCAACAGGGTTATGAACC
m6A	1629974	1629974	90	-	54	TGAGACCGAGAGCCTCGTAG [A] CGACATTGATGTACTTAGCA
m6A	1629977	1629977	80	+	54	TAAGTACATCAATGTCGTCT [A] CGAGGCTCTCGGTCTCACTT
m6A	1631360	1631360	67	-	53	CCTGTCCACCACATTGGTAG [A] CTATACGTGAGCAACGCAAA
m6A	1631363	1631363	89	+	59	GCGTTGCTCACGTATAGTCT [A] CCAATGTGGTGGACAGGAAT
m6A	1632158	1632158	98	-	58	GTCAGGATCGTTCAAAGTAT [A] CACCAAATGAGGCATCAGCT
m6A	1632161	1632161	82	+	62	TGATGCCTCATTTGGTGTAT [A] CTTTGAACGATCCTGACGTT
m6A	1632769	1632769	74	-	66	TGAAGGATGGAAACTAGTAT [A] CCAATGGTTATTGAGACTCT
m6A	1632772	1632772	106	+	63	GTCTCAATAACCATTGGTAT [A] CTAGTTTCCATCCTTCAGAC
m6A	1634456	1634456	111	-	67	TCTCGAAGCTTATGCCGTCG [A] CAGCCCTCACGTACCTCTGA
m6A	1634459	1634459	112	+	59	GAGGTACGTGAGGGCTGTCG [A] CGGCATAAGCTTCGAGATCG
m6A	1637748	1637748	91	-	51	ATACGTTGAAGAGAACGTCT [A] CAAGATGAGTGAAAGCAGAA
m6A	1637751	1637751	57	+	38	TGCTTTCACTCATCTTGTAG [A] CGTTCTCTTCAACGTATGCA
m6A	1637943	1637943	89	-	53	GGGTTATGAAGCTCCAGTCT [A] CATAAGCTGGGGCTACAGGA
m6A	1637946	1637946	74	+	47	TGTAGCCCCAGCTTATGTAG [A] CTGGAGCTTCATAACCCGGA
m6A	1638792	1638792	81	-	59	GGAGGGAACAGATGAAGTCT [A] CACCAAATCCCCAAGATTCA
m6A	1638795	1638795	57	+	42	ATCTTGGGGATTTGGTGTAG [A] CTTCATCTGTTCCCTCCGCC
m6A	1638981	1638981	46	-	60	AGAATAATTCAAGTATTACG [A] ACGAAATCTACAAAATTCTG
m6A	1640365	1640365	75	-	56	TTCTATTTTCGAAGAAGTAG [A] CTATCCCGTTTCCGGTGAAC
m6A	1640368	1640368	73	+	46	CACCGGAAACGGGATAGTCT [A] CTTCTTCGAAAATAGAACGC
m6A	1644342	1644342	94	-	57	CGGGAGCCTCAAAGAAGTCT [A] CATCAGAAAAGGCCACGCTT
m6A	1644345	1644345	70	+	51	CGTGGCCTTTTCTGATGTAG [A] CTTCTTTGAGGCTCCCGTCC
m6A	1645005	1645005	49	-	56	AAAAATCGAGAAGTGTTTTG [A] GGTTTGTAGCTTTCTCTGCT
m6A	1646092	1646092	100	-	53	AAAAGGAGCCCGAAGAGTAG [A] CACACAATCCGGTGAACTCC
m6A	1646095	1646095	119	+	57	GTTCACCGGATTGTGTGTCT [A] CTCTTCGGGCTCCTTTTCCG
m6A	1646148	1646148	109	-	55	ACCCTCCTCAAGAGCTGTAT [A] CACTCCCACAACTGTTTCCC
m6A	1646151	1646151	92	+	55	AAACAGTTGTGGGAGTGTAT [A] CAGCTCTTGAGGAGGGTAAA
m6A	1646947	1646947	82	-	53	GCCCAAAGCCGTTTTTGTAT [A] CTTTAACCCATTCGACCCAG
m6A	1646950	1646950	71	+	51	GGTCGAATGGGTTAAAGTAT [A] CAAAAACGGCTTTGGGCTTG
m6A	1647225	1647225	79	-	52	AGAGGAGCAGGTTACCGTCT [A] CTCCCACACTTGAGAGAAAA
m6A	1647228	1647228	81	+	47	TCTCTCAAGTGTGGGAGTAG [A] CGGTAACCTGCTCCTCTTTT
m6A	1649603	1649603	92	-	46	CCTTCCTTGACGAGCTGTAG [A] CCTGCGTAGTTCACGTTGAA
m6A	1649606	1649606	70	+	48	AACGTGAACTACGCAGGTCT [A] CAGCTCGTCAAGGAAGGTGG
m6A	1651597	1651597	76	-	43	CGTCAGGGACGGAAAAGTCT [A] CGGCAGGGGAAGCGAGGACA
m6A	1651600	1651600	91	+	49	CCTCGCTTCCCCTGCCGTAG [A] CTTTTCCGTCCCTGACGAGT
m6A	1651786	1651786	89	-	40	CTTCGATAAGGTTGAGGTCT [A] CAACGCCCCTGATGAGAGGG
m6A	1651789	1651789	72	+	49	TCTCATCAGGGGCGTTGTAG [A] CCTCAACCTTATCGAAGGGC
m6A	1652741	1652741	66	-	41	CCTTGAGTGGACCATGGTCT [A] CATCGGCGCTGGTATAGCCA
m6A	1652744	1652744	97	+	55	CTATACCAGCGCCGATGTAG [A] CCATGGTCCACTCAAGGGTT
m6A	1654894	1654894	71	-	51	TGTGCGTCTCGTCGCCGTAG [A] CAACGCTTTTCGAGGCTATA
m6A	1654897	1654897	64	+	46	AGCCTCGAAAAGCGTTGTCT [A] CGGCGACGAGACGCACACCC
m6A	1655916	1655916	89	-	51	AAACGGTGGTGGAAGGGTCT [A] CCGCGTTCCCCTCGGTCAGC
m6A	1655919	1655919	54	+	37	GACCGAGGGGAACGCGGTAG [A] CCCTTCCACCACCGTTTTCG
m6A	1656315	1656315	98	-	50	CACAGTCTTGGACTTCGTCG [A] CCATGAGACTAGTCTGAAAG
m6A	1656318	1656318	56	+	40	TCAGACTAGTCTCATGGTCG [A] CGAAGTCCAAGACTGTGCCG
m6A	1656348	1656348	83	-	50	TCGTCAGAGGGACATCGTCG [A] CGAGTACATCGGCACAGTCT
m6A	1656351	1656351	66	+	42	CTGTGCCGATGTACTCGTCG [A] CGATGTCCCTCTGACGAACC
m6A	1658089	1658089	95	-	50	CTACCCGCATATGACGGTCT [A] CGACAACATAGCCTTCCCCC
m6A	1658092	1658092	68	+	33	GGAAGGCTATGTTGTCGTAG [A] CCGTCATATGCGGGTAGAGA
m6A	1659145	1659145	73	+	39	CGTCTGTGAAGTCGAAGTAG [A] CCTCGATTATCTGCAGGCTG
m6A	1659703	1659703	74	-	38	CCTGCCGAACGGAACCGTCT [A] CCAAGGCGAGATGCAGATAA
m6A	1659706	1659706	81	+	42	TCTGCATCTCGCCTTGGTAG [A] CGGTTCCGTTCGGCAGGACT
m6A	1660504	1660504	57	-	41	CGCTGAAGGTGTAAGCGTAT [A] CTTCGACGGCGACGGAATTC
m6A	1660507	1660507	60	+	40	TTCCGTCGCCGTCGAAGTAT [A] CGCTTACACCTTCAGCGAGG
m6A	1664277	1664277	86	-	53	CGTCAAGGGCAAGATGGTCT [A] CAGGTCGCTCCTGATAATCC
m6A	1664280	1664280	66	+	46	TTATCAGGAGCGACCTGTAG [A] CCATCTTGCCCTTGACGTAT
m6A	1674351	1674351	62	-	40	CAACATACTATGGAACGTCT [A] CGTTTTGAGCGCCACCTACA
m6A	1674354	1674354	67	+	41	AGGTGGCGCTCAAAACGTAG [A] CGTTCCATAGTATGTTGAGC
m6A	1675281	1675281	55	-	38	GGGCAGATGGAATGGAGTCT [A] CGTCAAAGACGCCGACCCCG
m6A	1675284	1675284	81	+	42	GGTCGGCGTCTTTGACGTAG [A] CTCCATTCCATCTGCCCTCC
m6A	1679099	1679099	107	-	61	CATCGTTTATGAATAGGTAT [A] CCGGCTCTTTTGCCCTCCCG
m6A	1679102	1679102	80	+	55	GAGGGCAAAAGAGCCGGTAT [A] CCTATTCATAAACGATGAAA
m6A	1679774	1679774	106	-	50	CCACGAGGTATGAGAGGTAG [A] CTATCTTCTCAGGCTCGAAG
m6A	1679777	1679777	66	+	47	CGAGCCTGAGAAGATAGTCT [A] CCTCTCATACCTCGTGGATG
m6A	1683246	1683246	89	+	52	AAGCTCCTGAACTTCGGTAG [A] CTCTACCACCTTTGGAACTT
m6A	1683929	1683929	60	-	37	GGTTAAGGAGAGCATCGTCG [A] CGTCATTGTAGAGCTCCTGG
m6A	1683932	1683932	92	+	57	GGAGCTCTACAATGACGTCG [A] CGATGCTCTCCTTAACCCTC
m6A	1684757	1684757	71	-	39	AGTCCCCTGCTACGACGTCG [A] CAGCTGGAAGGACGTCAGAA
m6A	1684760	1684760	64	+	58	TGACGTCCTTCCAGCTGTCG [A] CGTCGTAGCAGGGGACTATA
m6A	1685221	1685221	82	-	46	CTTCGGAGAGTTTGAGGTCG [A] CGCTATAGAACTGAAGAAAA
m6A	1685224	1685224	102	+	55	TCTTCAGTTCTATAGCGTCG [A] CCTCAAACTCTCCGAAGTCC
m6A	1685761	1685761	72	-	50	ATGAAATTCTCCCAAGGTCT [A] CCTATTGTTCCAATCACTCA
m6A	1685764	1685764	87	+	61	GTGATTGGAACAATAGGTAG [A] CCTTGGGAGAATTTCATAAG
m6A	1686636	1686636	59	-	46	GCCCTCGAACGCCAGCGTCT [A] CATCGACGGGAACTACAGGG
m6A	1686639	1686639	70	+	54	TGTAGTTCCCGTCGATGTAG [A] CGCTGGCGTTCGAGGGCCTG
m6A	1687431	1687431	98	-	50	CTCCTCTGTGGTGCCCGTAT [A] CATCAAGGTTAGGGACAAGT
m6A	1687434	1687434	79	+	58	TGTCCCTAACCTTGATGTAT [A] CGGGCACCACAGAGGAGTCG
m6A	1687995	1687995	75	-	52	GTACACCGGGATCAACGTAT [A] CGGCGAGTTCTACGGATTTA
m6A	1687998	1687998	73	+	58	ATCCGTAGAACTCGCCGTAT [A] CGTTGATCCCGGTGTACGCG
m6A	1688211	1688211	70	-	49	CATGTTCCCCCTGTTCGTCT [A] CGGGCCCTATGGAGACCCCG
m6A	1688214	1688214	82	+	56	GGTCTCCATAGGGCCCGTAG [A] CGAACAGGGGGAACATGTTC
m6A	1689085	1689085	88	-	51	AAAGAGGGTCGTCATCGTCG [A] CGACGTCAGCGACACAGGTA
m6A	1689088	1689088	71	+	51	CTGTGTCGCTGACGTCGTCG [A] CGATGACGACCCTCTTTCCA
m6A	1689885	1689885	71	-	51	CTCGCTCAGCGTTCAGGTCT [A] CAGCGTCGAGGGAGAAAAGA
m6A	1689888	1689888	70	+	44	TTTCTCCCTCGACGCTGTAG [A] CCTGAACGCTGAGCGAGCCG
m6A	1690257	1690257	85	-	48	ACCCATCTTTGCCCTCGTCT [A] CAAGAAGAGCGTCACCGTTG
m6A	1690260	1690260	92	+	47	CGGTGACGCTCTTCTTGTAG [A] CGAGGGCAAAGATGGGTTCT
m6A	1692429	1692429	88	-	51	CTACAGGCTCAGGCTGGTCT [A] CGAAGGGCTTTGACGTTTGG
m6A	1692432	1692432	83	+	45	AACGTCAAAGCCCTTCGTAG [A] CCAGCCTGAGCCTGTAGGCG
m6A	1693046	1693046	70	-	52	GGAGAAGCTCGGTGACGTCG [A] CGAGATATGGATGGTGGGCG
m6A	1693049	1693049	49	+	48	CCACCATCCATATCTCGTCG [A] CGTCACCGAGCTTCTCCCTG
m6A	1694323	1694323	79	-	55	AAAGGGAGAGTCCCATGTAT [A] CTAGATACCTAGATTTGGGG
m6A	1694326	1694326	88	+	57	CAAATCTAGGTATCTAGTAT [A] CATGGGACTCTCCCTTTTCG
m6A	1694741	1694741	45	-	52	ACAAGCCCATGGAAAAAAAG [A] GGTAGTATATATCCATCCCT
m6A	1694986	1694986	87	-	53	AATCAATGCGTACCTTGTAG [A] CCACAGCTAAAATCTCAAGA
m6A	1694989	1694989	97	+	50	TGAGATTTTAGCTGTGGTCT [A] CAAGGTACGCATTGATTATG
m6A	1697195	1697195	90	-	58	GGATTTGTGTTGCCAAGTAT [A] CCTATGATATACACTTGGAC
m6A	1697198	1697198	90	+	48	CAAGTGTATATCATAGGTAT [A] CTTGGCAACACAAATCCGAG
m6A	1698153	1698153	93	-	59	GATGACCCCGGCTTATGTAT [A] CAGGATCTTATCGATTTTTG
m6A	1698156	1698156	86	+	52	AAATCGATAAGATCCTGTAT [A] CATAAGCCGGGGTCATCCAG
m6A	1701184	1701184	83	-	54	TGAGGCCGACAGTATGGTAG [A] CTATCCTGATCGGAATGTCG
m6A	1701187	1701187	69	+	53	CATTCCGATCAGGATAGTCT [A] CCATACTGTCGGCCTCAAAA
m6A	1702115	1702115	99	-	61	ACTTCTCCCGATAAGGGTCT [A] CGGCCACGGTATAGGCAGGA
m6A	1702118	1702118	82	+	54	TGCCTATACCGTGGCCGTAG [A] CCCTTATCGGGAGAAGTGGA
m6A	1702490	1702490	88	-	59	GGTGCCGCCCAGCGCTGTAT [A] CCTCGAGACGATAAAAGCAA
m6A	1702493	1702493	86	+	52	CTTTTATCGTCTCGAGGTAT [A] CAGCGCTGGGCGGCACCGTG
m6A	1702583	1702583	96	-	65	AACTGCAAACCCCTTCGTAG [A] CAGATACCTTCGCGGGAAGT
m6A	1702586	1702586	68	+	50	TCCCGCGAAGGTATCTGTCT [A] CGAAGGGGTTTGCAGTTATG
m6A	1705596	1705596	81	-	45	GCACGTAATTGATAGTGTAG [A] CATTTCCATCAGCGTCAATT
m6A	1705599	1705599	64	+	46	TGACGCTGATGGAAATGTCT [A] CACTATCAATTACGTGCCTG
m6A	1705782	1705782	50	-	42	TGTTGTCAACGTACTGGTAG [A] CGTCGCCGTCGGTAGTGAAG
m6A	1705785	1705785	81	+	48	CACTACCGACGGCGACGTCT [A] CCAGTACGTTGACAACACCC
m6A	1705845	1705845	91	-	42	CTCCGTTAATGGTAACGTCG [A] CCGGGACGCTCGGGCCGTTG
m6A	1705848	1705848	75	+	48	CGGCCCGAGCGTCCCGGTCG [A] CGTTACCATTAACGGAGCTT
m6A	1706217	1706217	55	-	42	TTAGATGGCCATTGTAGTAG [A] CATAGACGGTTCCGGTGACG
m6A	1706220	1706220	74	+	44	CACCGGAACCGTCTATGTCT [A] CTACAATGGCCATCTAATAA
m6A	1707291	1707291	60	-	44	CGTTGTAGACCGGGTTGTAG [A] CCGGGAAGTACTTCTTGACT
m6A	1707294	1707294	64	+	49	CAAGAAGTACTTCCCGGTCT [A] CAACCCGGTCTACAACGCCG
m6A	1707303	1707303	54	-	42	CAGAGTAGTCGGCGTTGTAG [A] CCGGGTTGTAGACCGGGAAG
m6A	1707306	1707306	86	+	48	CCCGGTCTACAACCCGGTCT [A] CAACGCCGACTACTCTGAAG
m6A	1708458	1708458	76	-	42	TTGAGGTGGCGAACGGGTAG [A] CGGTCACGTAAGCGTAGCCG
[truncated: 191 more rows]

## Sheet: 2T-m4C
feature	start	end	score	strand	coverage	flanking sequence
m4C	1938	1938	43	+	40	GACGTCGTCTTAACTATACC [C] ACCAAGGGGCGCAAGAACTT
m4C	5179	5179	72	-	53	CCGGTTCCGTCCTGAAAAAA [C] GGCCACAGGTTTTAGAGTTG
m4C	53145	53145	42	-	52	CCCGAGAATTCCGGGGATTC [C] AGCAATCATATAATGACATG
m4C	76418	76418	48	-	61	CCTGAGAGCGACACGCCTAG [C] GCGCTCCATTATCGGAGCGT
m4C	77714	77714	44	-	56	CCTGCCCTCAGAACTTGAAG [C] GGTAGTTGAAGACAGGCCAA
m4C	113092	113092	42	-	52	ACTAACATACTTATATCCAA [C] AGTAACGCTAAGATCTCCCC
m4C	159268	159268	100	-	62	GAGCAGGCTCTTGGAAAAAG [C] GTGCACTCTAAAACTCGCCC
m4C	166038	166038	40	+	49	GGCAATGATTCCCGAGACAA [C] GTAGACGCCGCCAGCCCTGA
m4C	168386	168386	43	-	42	CGCTTCGCGACCTACAAGCG [C] GCCACCCTACTCTTTACGGA
m4C	181126	181126	46	-	52	CGGGCCATGCCTTCGTCAAG [C] ATCCACAACCTTGGCCCAGC
m4C	202077	202077	41	-	59	GGATGGTGCCGAGCTCAACG [C] TTGTTCCCTCAAACTCGTAA
m4C	233688	233688	43	-	57	TCCGAGTAATAGACGATGCT [C] ATGAACTTTATTCCGTGAAC
m4C	252195	252195	53	+	50	CGAGAGGAAGCTTCGCCGAC [C] TAAGAGCGAAGGCTATGACG
m4C	272813	272813	61	-	58	AGAATCCACGAGCTCCAGCG [C] GAGCTCCACGATGAGGTCAA
m4C	289618	289618	40	+	51	TTTTAGAGAAGAACGGCCAG [C] AGTACACGGCCGTTTACGAA
m4C	309068	309068	41	-	57	ATCATAATGTAATATTTTTG [C] AGAATCTACAATAATTCGTA
m4C	311951	311951	41	+	44	ATCATGGTGGATTTAATCGG [C] GTTAAGGACAAGGTCAAGCG
m4C	380823	380823	43	+	56	GGTCTCAGCAAGGCTGAGTT [C] AAGAATGTTAAAGACGTGAT
m4C	424488	424488	43	-	50	TGTATTTCCTATCGAAATTC [C] TGTTCTGAATTCAAAACCTT
m4C	447551	447551	40	-	40	GGAGGTTGATTTTAAGGTCG [C] CCCAGAGGAGAAAGTCAGGA
m4C	482947	482947	42	+	56	AGGGCACCGAGCTTTCTTGC [C] GTTCCGGGGGATTTAAGGGC
m4C	497756	497756	52	-	56	CATCACCTCCCCATCAGCCA [C] ATGTGCATGGCCTCAGCAGC
m4C	505765	505765	44	-	47	TTTTCTGCCGTATCTAGTTG [C] GGGAAGTGCAGATCCTCAAA
m4C	526467	526467	57	-	48	GAGGCCGAGTATCGTGAGAG [C] AGGAACTATGAGAAATCCCC
m4C	529769	529769	46	-	57	ATCAGTGCCCCTATAAAGAG [C] ACCAACAATGTTTTCATACT
m4C	531216	531216	59	-	57	TAGGCCCTCAACGTTGGCCG [C] AAGAAGGGGAATGGTAACGC
m4C	623553	623553	44	+	47	CTCATCGAGGACATAAAGTT [C] GGTTACTACGTAGTTGACTT
m4C	623799	623799	53	-	54	AGTATTCCTCCGTCGAAGCG [C] ATGTGAGGCCCACCCGAGCT
m4C	632142	632142	46	-	42	TCCCGAAGACTTACAACCCG [C] AGGAAATCGAACCCAAGTGG
m4C	674821	674821	41	-	43	ATCGAATTTACAAAAAGTCT [C] CCTCTCCTTTACTGGCTCTT
m4C	690113	690113	46	-	62	TCGAAGACACCGTTTAGGGG [C] CCGATGAACTTCTCGAAGAG
m4C	694420	694420	45	-	45	AAGGCCGACCGCTTCTATGA [C] TCTCTCGCCGAAGAAGGCGT
m4C	696979	696979	45	-	45	GATGGAAATTATTATAATCG [C] AGTTATACCAATCGGAGTTA
m4C	755967	755967	53	+	39	TCACGTGATCCCGGAAATTG [C] AAGGAGGATAAAAGAGGAGC
m4C	768106	768106	47	+	49	TTCTGGCCTTCTTTGCTCGG [C] TGGAACGTGAACTTTTTGAC
m4C	778924	778924	43	+	58	ATTAAGTGGGCATCAGTTGG [C] ATGAGCTTTATTAGCTCCTC
m4C	788945	788945	41	+	50	CTCGTACTTCGGATGTCCGG [C] AATCGTGAGGGCTAAAGTAG
m4C	826013	826013	45	+	47	GCCAGGATAGACAGAAAACG [C] GCTGACGATCTGCTCGAAGC
m4C	851636	851636	52	-	57	GTAGTATGTGCTCAAAATCG [C] AGTTGCAATGAGTGCAAGGT
m4C	867370	867370	40	-	66	GGGAAGCTTAAGCTCAGCCG [C] CAGCTCGAGGAAATGCTGGA
m4C	873110	873110	40	-	42	GCGATTCTCCTTCCGAAGCG [C] CGTTTAGTTCGCTTCACCAA
m4C	879351	879351	41	+	47	GATTATCGGCGAGAGAATCG [C] GTAGCCCTTAGGAACGAGCA
m4C	929645	929645	57	+	59	CCCAGGGGAACGGAGAAGCT [C] CGTGGCGCTGTTTGACTACA
m4C	976385	976385	42	-	44	GACGCGCGTTCTGAGGTCTA [C] TATAACAGCTTTTTCGAATA
m4C	1068487	1068487	46	+	65	GCTTTGAGACGACAAAATCG [C] AGTTCTCCCAGAGCTCACGC
m4C	1071741	1071741	47	+	59	CTTGTTGAGGAAGGGAAACT [C] GAAAACAGCTTTTTAAGGAA
m4C	1114575	1114575	44	+	63	TCAACTTTACTCTCCTTCCG [C] CCGATCAGTGCTTTGAGCCG
m4C	1137387	1137387	47	+	53	CTCCACAGAGCGCTTTAAAG [C] GGCCTACTGCAAGGATGCTT
m4C	1147720	1147720	65	+	50	TTAGTATGTGAAGAAAAATG [C] ACGAACCCCATCAAATTCCT
m4C	1154665	1154665	44	-	53	GAAACTATGCCTGCTTTTTC [C] AGCTTCGGCCCAAGCCAGCC
m4C	1156111	1156111	42	+	41	TACGAGACCATCTGGTACTA [C] TACTGAGGGCTTTCTACTCT
m4C	1159813	1159813	43	-	60	GCTCTTCTCTCAGGATTTTG [C] GGCCCCAGTGTCTCATGACG
m4C	1217070	1217070	50	-	55	TATCATGACCTCTCTCGGCG [C] GATGGTGGCAATATTCGCCA
m4C	1300103	1300103	41	-	46	CCTGGTCTCGAGTTGGAGAG [C] GTTAATTTCTTCGGCGAGGG
m4C	1301242	1301242	41	-	47	TCTTCCGTTCGTTTGAGGCG [C] TTCTTTTCTCTCTCAAGCTC
m4C	1307333	1307333	40	-	63	GCCTTGAGCTTCTCATCGCT [C] GCGCTCCCTGAGACGAGTAT
m4C	1311443	1311443	50	-	68	GTAGATCACCCACACAATCG [C] GACAAGGCCTAAAATGCCCA
m4C	1320607	1320607	53	-	58	AATAACCTTACGTAAAATTG [C] AGTTTCGATCATTTCTAGAA
m4C	1324902	1324902	61	+	59	CGTAAACAACCTCCCACGCG [C] TGGAGGGACTTGTAAGGGGC
m4C	1325660	1325660	43	+	61	AAATTCGAAATTGGAAAATT [C] AGAACAAGCTTTCCCGAAGA
m4C	1345215	1345215	41	+	39	AAGGCAGCAGCCAGAAAGTA [C] GAGAAGGCCGGCAACTATCT
m4C	1396861	1396861	61	+	63	AACCATCTCGATATCGTCCG [C] GGCGTCAACTTCCAGCCAAT
m4C	1403558	1403558	44	-	60	ATTTATACTGTTTGTAAAAC [C] AGCAAGGGCGTATTCTATGC
m4C	1407914	1407914	43	+	58	CTCACCACTATGACCAGCGG [C] GAGTCCGTGTGAAGGGCCAT
m4C	1441190	1441190	48	-	38	AGTAGGTTCTCCTCCAAATG [C] GGTTGTGTAGAACTTGATGA
m4C	1451986	1451986	42	-	69	CCTGTTTTAAACCAAAGGTT [C] AGGAATTCCGAGTTTTCGCA
m4C	1470695	1470695	40	-	55	GTTCCTGTGGTTGATTCCTC [C] GAGGTGAACTTCTCGGAGGC
m4C	1499574	1499574	40	+	52	AAAAATCAACGCCCCGAGGG [C] GTCAAGGAAGGGTTAAACCC
m4C	1499725	1499725	47	-	51	CACATAATCTTCCGCCAGCG [C] TTGCGAAGGAAGCTTTTAGA
m4C	1526558	1526558	46	-	69	AGGAGACACGATTCAAAATC [C] TCCAATTACTAAGAGAGCGT
m4C	1534586	1534586	47	-	58	TCCACCGGCGATGAACTTGT [C] TACCGGGACGTTTCCTCCGA
m4C	1542355	1542355	41	+	68	AATCGTGGACATCGTTAAAG [C] GTTCTCAGACTTTTTGGAGC
m4C	1562399	1562399	51	-	61	TTGTTTAACTTTCTGACTCG [C] AGTAAATACCAAATCTGCAT
m4C	1608692	1608692	59	+	48	TACATAAGCGACCAGATCGG [C] GTCGACGTGAGGGTTGAGAG
m4C	1619782	1619782	40	+	44	CGTATGGAGCTCCTGAACCT [C] AAGAGGCGCATTAAGTTAGC
m4C	1671142	1671142	58	-	49	CTTAACCGGCCTCTCGTTGG [C] GTAAACGACATCCTCCCTCC
m4C	1721390	1721390	57	-	53	AGTCTGGACAACCTTAAACG [C] TGGCTCAAGCATGAGAGGTT
m4C	1755506	1755506	44	+	47	GGATAGTCAAGAGGCTCGCG [C] GGGAGGAGGGCATCTCGGCC
m4C	1759256	1759256	63	+	54	CTATGCTATTGAGGAAATTG [C] AAGAAGATTGATTGAAGCCT
m4C	1767482	1767482	41	+	59	AACGAGTGAGCTGATTAAGT [C] ACGCTGGTCGTCGTACGGCG
m4C	1781998	1781998	41	+	63	ATACCATCTGAATGCCATGA [C] TGCTATGAACACCAGCACAA
m4C	1802653	1802653	61	+	53	GATGCCGTCGTCTATTATTG [C] GTAGACCTCTTCCTCACCAT
m4C	1835492	1835492	60	-	62	CAACCGGCACCCTTCGGGTG [C] TAGAAATATGAATCCATATC

## Sheet: 156T-m6A
feature	start	end	score	strand	coverage	flanking sequence
m6A	869	869	45	-	38	GGGTTATCTCCTCCGCGTAT [A] CCTTCTCCTTGGGTTTGCCA
m6A	872	872	53	+	29	CAAACCCAAGGAGAAGGTAT [A] CGCGGAGGAGATAACCCTTG
m6A	2854	2854	53	+	44	TCGAAGACGTCTTCGAAAAG [A] GGTTTCAGAAAAACGTGAGC
m6A	3011	3011	71	-	57	CCTCAACGCTTAGATCGTAG [A] CGTAGCCGTTGTAGTCCTCA
m6A	3014	3014	88	+	44	GGACTACAACGGCTACGTCT [A] CGATCTAAGCGTTGAGGAGA
m6A	7149	7149	51	-	44	CCTCGGCACCGTTGGTGTCG [A] CGTACATGACGTAGTACTTG
m6A	7152	7152	73	+	51	GTACTACGTCATGTACGTCG [A] CACCAACGGTGCCGAGGACT
m6A	10724	10724	46	-	42	GAGGATTGACGTGAACGTCG [A] CATACTCATCGACGGCAGCT
m6A	10727	10727	66	+	36	TGCCGTCGATGAGTATGTCG [A] CGTTCACGTCAATCCTCATC
m6A	12173	12173	86	-	43	CAACCCCGACTACCTCGTCT [A] CTCCCTGAACGTCTCCCTGC
m6A	14021	14021	60	-	35	CGGAAGGCGCGTCAGGGTCT [A] CGAGATAACTCCGAAGGGAA
m6A	14024	14024	42	+	29	CCTTCGGAGTTATCTCGTAG [A] CCCTGACGCGCCTTCCGTCC
m6A	14549	14549	62	-	36	GACGGACGAGATGAAGGTCG [A] CGAGTACGGACTGGTTCATG
m6A	14552	14552	49	+	30	GAACCAGTCCGTACTCGTCG [A] CCTTCATCTCGTCCGTCGTC
m6A	15973	15973	62	-	40	TAAGCTCTTCACCCTTGTCG [A] CGAGGACATCGAGGTTTATC
m6A	15976	15976	48	+	31	AAACCTCGATGTCCTCGTCG [A] CAAGGGTGAAGAGCTTATCA
m6A	16000	16000	91	-	42	TAATGATGATTATAGCGTAG [A] CGTTGATAAGCTCTTCACCC
m6A	16003	16003	60	+	31	TGAAGAGCTTATCAACGTCT [A] CGCTATAATCATCATTAATC
m6A	16912	16912	60	-	40	TCAGGACGCGGGTATTGTAG [A] CGCCGCCCTTTACGTAGATG
m6A	19085	19085	65	-	39	GTTCTACTACAACGTCGTCG [A] CTTCTTCAACTGGATACTAG
m6A	19088	19088	45	+	28	GTATCCAGTTGAAGAAGTCG [A] CGACGTTGTAGTAGAACGAT
m6A	21029	21029	62	-	35	AGAGTATCAAAACTGTGTAT [A] CAGCAGGGACAATCCAATAG
m6A	21032	21032	44	+	31	TTGGATTGTCCCTGCTGTAT [A] CACAGTTTTGATACTCTCTC
m6A	21471	21471	69	-	35	GGGCTGTCCAGCTCTAGTCT [A] CGACCCAGATACCAACAAGG
m6A	21474	21474	42	+	30	TGTTGGTATCTGGGTCGTAG [A] CTAGAGCTGGACAGCCCGTC
m6A	21840	21840	70	-	36	GCCTCTGGTCGATGCAGTCT [A] CAAGAACCTCGACGTTCTGG
m6A	21843	21843	55	+	34	GAACGTCGAGGTTCTTGTAG [A] CTGCATCGACCAGAGGCTGG
m6A	24249	24249	66	-	41	CCATGAAACCACCTCAGTAG [A] CGTGGGCGTCGGTGTTTCTC
m6A	24252	24252	64	+	36	AAACACCGACGCCCACGTCT [A] CTGAGGTGGTTTCATGGACT
m6A	27812	27812	76	-	45	GAATCTCCCTCGGACCGTAG [A] CGGCAGCCAAAATCTTGTTC
m6A	27815	27815	53	+	36	CAAGATTTTGGCTGCCGTCT [A] CGGTCCGAGGGAGATTCATC
m6A	28322	28322	62	-	39	CCTCGCGCTGCTTCTGGTAG [A] CGGCCTTTGCACCCTTTATG
m6A	28325	28325	58	+	39	AAAGGGTGCAAAGGCCGTCT [A] CCAGAAGCAGCGCGAGGCGC
m6A	28896	28896	62	-	41	CGCCGCTCTCCTCGTCGTAG [A] CCACCTTCGGCATCTTGGCG
m6A	28899	28899	86	+	40	CAAGATGCCGAAGGTGGTCT [A] CGACGAGGAGAGCGGCGAGG
m6A	29837	29837	87	-	49	CCTCGAGCGGGGTGAGGTCG [A] CTAAAACGATGTTGCCGTTC
m6A	29840	29840	63	+	36	CGGCAACATCGTTTTAGTCG [A] CCTCACCCCGCTCGAGGTCA
m6A	31189	31189	91	-	43	GATAGCGCTCCACCAGGTCT [A] CGGCGAGCTGATATTCAGAG
m6A	31192	31192	43	+	38	TGAATATCAGCTCGCCGTAG [A] CCTGGTGGAGCGCTATCACG
m6A	32430	32430	67	-	42	CACACCACACATGAGTGTCT [A] CGAGGTCGCCCAGAAGATGG
m6A	32433	32433	68	+	37	TCTTCTGGGCGACCTCGTAG [A] CACTCATGTGTGGTGTGGCT
m6A	32631	32631	61	-	40	CAACCTCGTTGGAATGGTCG [A] CGAGACTGACCTCCTCAAAG
m6A	32634	32634	59	+	36	TGAGGAGGTCAGTCTCGTCG [A] CCATTCCAACGAGGTTGCCG
m6A	34400	34400	45	-	38	CAAAGAAGGCCAAACCGTCG [A] CACCGGACAACCACTAATCG
m6A	34403	34403	66	+	40	TTAGTGGTTGTCCGGTGTCG [A] CGGTTTGGCCTTCTTTGATG
m6A	38556	38556	63	-	41	GCCAGAGCATCCGTGGGTCT [A] CGACCTCCAGGTGCCGGAGC
m6A	38559	38559	58	+	28	CCGGCACCTGGAGGTCGTAG [A] CCCACGGATGCTCTGGCTTG
m6A	39339	39339	73	-	41	AAAGCTGATTCAAAAAGTCT [A] CGAATACTTCAGAAAGCTCG
m6A	39342	39342	46	+	29	GCTTTCTGAAGTATTCGTAG [A] CTTTTTGAATCAGCTTTTCG
m6A	42212	42212	74	-	40	TCTCCTCGCTGACCGCGTAG [A] CCTTGATGAACTCGACGTTC
m6A	46149	46149	89	-	48	CCATCCAGCGGAGTTCGTCT [A] CCTTGCAGAGAAAAAGGGCC
m6A	46152	46152	60	+	44	CCTTTTTCTCTGCAAGGTAG [A] CGAACTCCGCTGGATGGACG
m6A	46302	46302	82	-	48	AACCCACCTGATGGTGGTCT [A] CAAGACGGCCCACGACTACG
m6A	46305	46305	70	+	41	AGTCGTGGGCCGTCTTGTAG [A] CCACCATCAGGTGGGTTCCG
m6A	46498	46498	78	-	53	GGCTGTGGATTTTGTCGTCG [A] CGGAGACAAGGCTGCACTCA
m6A	46501	46501	75	+	36	GTGCAGCCTTGTCTCCGTCG [A] CGACAAAATCCACAGCCTTT
m6A	47137	47137	78	-	47	TCAGGCCATAGAGCTCGTCT [A] CGCGCTTGAAAGGGCGGGAG
m6A	47140	47140	74	+	39	CCGCCCTTTCAAGCGCGTAG [A] CGAGCTCTATGGCCTGAGCG
m6A	48182	48182	74	-	39	GGCTGCAACGCTGCTTGTAT [A] CGCTCCGGGCTGGGATGCAT
m6A	48185	48185	59	+	31	CATCCCAGCCCGGAGCGTAT [A] CAAGCAGCGTTGCAGCCGCC
m6A	49010	49010	67	-	37	CGGGGAGGAGTTCGACGTCG [A] CAAGGCTTACGCCCTCATCT
m6A	49013	49013	49	+	34	TGAGGGCGTAAGCCTTGTCG [A] CGTCGAACTCCTCCCCGCGG
m6A	50575	50575	57	-	31	AAGGAATTGGGGCAAAGTCT [A] CGCTCCCATCAAAAGAGGAA
m6A	50578	50578	59	+	39	CTCTTTTGATGGGAGCGTAG [A] CTTTGCCCCAATTCCTTAGA
m6A	53835	53835	75	-	43	GCCGCCAGAAGTCGAGGTCT [A] CGGCGAGAGGCTAAGGCTAA
m6A	53838	53838	60	+	42	GCCTTAGCCTCTCGCCGTAG [A] CCTCGACTTCTGGCGGCTTT
m6A	54242	54242	68	-	41	CTTCGGGAGTGAATATGTAG [A] CGCCCATGCTTTACCACCGT
m6A	54245	54245	71	+	43	GTGGTAAAGCATGGGCGTCT [A] CATATTCACTCCCGAAGACC
m6A	55126	55126	63	-	49	GGGAACCCACGTGAAGGTCT [A] CGTCGTGACTTGGAACCACA
m6A	55129	55129	67	+	47	GGTTCCAAGTCACGACGTAG [A] CCTTCACGTGGGTTCCCTTC
m6A	55243	55243	68	-	45	CCCAGACAATAACAGTGTAT [A] CCTCCAAACCTACGAGCACA
m6A	55246	55246	72	+	46	GCTCGTAGGTTTGGAGGTAT [A] CACTGTTATTGTCTGGGTAG
m6A	55303	55303	99	-	44	CTTCTTCCGTTCCTTGGTCT [A] CAACGGGAACACTTACGATA
m6A	55306	55306	83	+	47	CGTAAGTGTTCCCGTTGTAG [A] CCAAGGAACGGAAGAAGTGG
m6A	55460	55460	75	-	44	GCGCCAAGATTCAAGAGTAT [A] CCCCCATCATCCACACCTTC
m6A	55780	55780	68	-	42	AATGAAGGGCGTTGACGTCT [A] CAACGCCATGCGCGAGAGGG
m6A	55783	55783	66	+	42	TCTCGCGCATGGCGTTGTAG [A] CGTCAACGCCCTTCATTCCC
m6A	58394	58394	48	-	39	AGGTACCTGTTGACTTGTAT [A] CGGATGGCCTCAAGGGCGTT
m6A	58397	58397	58	+	41	GCCCTTGAGGCCATCCGTAT [A] CAAGTCAACAGGTACCTCCA
m6A	58459	58459	48	-	36	GGAGGACCTGGAACGGGTAG [A] CCCTTATCTTGAAGTGGTAG
m6A	58462	58462	61	+	42	CCACTTCAAGATAAGGGTCT [A] CCCGTTCCAGGTCCTCCGTG
m6A	60890	60890	43	-	32	CGAGACCGATGTCGGCGTAG [A] CCCTCCGCCCCCTCCTGAAG
m6A	60893	60893	53	+	40	CAGGAGGGGGCGGAGGGTCT [A] CGCCGACATCGGTCTCGACG
m6A	61560	61560	57	-	33	TGTAGGCCCTGATGCCGTAG [A] CGAAGAGCGGCGGGACCTCG
m6A	61563	61563	67	+	40	GGTCCCGCCGCTCTTCGTCT [A] CGGCATCAGGGCCTACAGGC
m6A	63803	63803	63	-	35	TGCTGACGACGAGGGCGTAG [A] CACCGCCAGCGCGAACGTAC
m6A	63806	63806	67	+	36	CGTTCGCGCTGGCGGTGTCT [A] CGCCCTCGTCGTCAGCAGGG
m6A	64396	64396	49	-	38	CGAATTCCTTTCCGTTGTAG [A] CGTGAATGGTCATGCCGACC
m6A	64399	64399	67	+	31	CGGCATGACCATTCACGTCT [A] CAACGGAAAGGAATTCGTTC
m6A	67453	67453	60	-	39	AGAAGACCTCGGTACCGTCG [A] CCTTCTTTTGGGTAACGCCC
m6A	67456	67456	55	+	31	CGTTACCCAAAAGAAGGTCG [A] CGGTACCGAGGTCTTCTACC
m6A	68588	68588	60	-	40	TCGCCTTGAGCTTGTTGTCG [A] CCGCAGCGAGGAGCCTCCTG
m6A	68591	68591	43	+	27	GAGGCTCCTCGCTGCGGTCG [A] CAACAAGCTCAAGGCGAGCA
m6A	69425	69425	60	-	41	CATCTCTCTCACCTCAGTAG [A] CGTAGGCTATCAGCCTTCCG
m6A	69428	69428	45	+	29	AAGGCTGATAGCCTACGTCT [A] CTGAGGTGAGAGAGATGCCG
m6A	72963	72963	76	-	49	CGCCGAGCTGGGTGGTGTCG [A] CGATGATCTTCCCCTCCTCC
m6A	72966	72966	81	+	31	GGAGGGGAAGATCATCGTCG [A] CACCACCCAGCTCGGCGTCG
m6A	72984	72984	89	-	47	CAGTTCCAAGAACCTTGTCG [A] CGCCGAGCTGGGTGGTGTCG
m6A	72987	72987	63	+	30	CACCACCCAGCTCGGCGTCG [A] CAAGGTTCTTGGAACTGGAA
m6A	77274	77274	82	-	43	TCTACCAGGGGCTTCAGTAT [A] CCAAAGCCTGCGTTGTTTAT
m6A	77277	77277	68	+	34	AACAACGCAGGCTTTGGTAT [A] CTGAAGCCCCTGGTAGAGCA
m6A	78746	78746	59	-	49	TCGGCATGAAGACCTTGTCG [A] CGTCAACCGCTATTCCCTTG
m6A	78749	78749	45	+	35	GGGAATAGCGGTTGACGTCG [A] CAAGGTCTTCATGCCGAGGG
m6A	78876	78876	71	-	48	AAGCAAGAGTAAGAGAGTAG [A] CCGGAGAAGACAAACGTTCA
m6A	78879	78879	52	+	32	ACGTTTGTCTTCTCCGGTCT [A] CTCTCTTACTCTTGCTTTTT
m6A	84966	84966	93	-	44	TCTTGAGGTCACCAGAGTAG [A] CCATACCCGGCCCCTCTGCC
m6A	84969	84969	65	+	45	AGAGGGGCCGGGTATGGTCT [A] CTCTGGTGACCTCAAGAGCG
m6A	85122	85122	71	-	48	TCGTGAGGTACTTGTAGTAG [A] CGAAGCCCGGCTGCCACTTG
m6A	85125	85125	59	+	42	GTGGCAGCCGGGCTTCGTCT [A] CTACAAGTACCTCACGAAGA
m6A	86257	86257	71	-	40	CCTTCGGAATTCCAACGTAG [A] CCTTAAGCCTCTTGAAGGCC
m6A	86260	86260	93	+	39	CTTCAAGAGGCTTAAGGTCT [A] CGTTGGAATTCCGAAGGAGT
m6A	87403	87403	58	-	38	CCGAGCTTGTAATAACGTCT [A] CCTCAACGGAGTACTTCCCG
m6A	87406	87406	90	+	51	GAAGTACTCCGTTGAGGTAG [A] CGTTATTACAAGCTCGGGCT
m6A	87502	87502	66	-	37	CGGGCCCTATTATCTCGTCG [A] CCTCGCTGACAGCCCGATGG
m6A	87505	87505	88	+	53	TCGGGCTGTCAGCGAGGTCG [A] CGAGATAATAGGGCCCGAGC
m6A	88794	88794	54	-	29	TAAGGAAGTTCTCGGTGTCG [A] CGAGAGCAACTATCGGAACG
m6A	88797	88797	75	+	47	TCCGATAGTTGCTCTCGTCG [A] CACCGAGAACTTCCTTAGCT
m6A	90705	90705	53	-	37	GGTTAAATTTCACCAAGTAG [A] CAAGGGCAAAAGCAGAGATG
m6A	90708	90708	95	+	46	CTCTGCTTTTGCCCTTGTCT [A] CTTGGTGAAATTTAACCTCA
m6A	91582	91582	55	-	31	CACCAAGTTCATAGAAGTAG [A] CTATGACAAGAAGCTCGTCG
m6A	91585	91585	43	+	37	CGAGCTTCTTGTCATAGTCT [A] CTTCTATGAACTTGGTGTGA
m6A	91879	91879	48	-	34	CATCCGCGACCTGCCGGTAT [A] CCTTGTGGACAGGATCGGCA
m6A	91882	91882	48	+	39	CGATCCTGTCCACAAGGTAT [A] CCGGCAGGTCGCGGATGAAT
m6A	92242	92242	68	-	40	GGGGGTGATGGCCATGGTCT [A] CGTAGCTGTTCTGGCAAACA
m6A	92245	92245	69	+	40	TTGCCAGAACAGCTACGTAG [A] CCATGGCCATCACCCCCCAA
m6A	92914	92914	62	-	40	TACGCTTAATCCGATTGTAG [A] CAGTGCCAACGGCAATTTTA
m6A	92917	92917	75	+	32	AATTGCCGTTGGCACTGTCT [A] CAATCGGATTAAGCGTATGG
m6A	93088	93088	53	-	43	ACTCACCGGTTATGTCGTAG [A] CCATTATCACCCTGTCGTTT
m6A	93091	93091	61	+	33	CGACAGGGTGATAATGGTCT [A] CGACATAACCGGTGAGTTCG
m6A	94485	94485	52	-	40	TGGGAATAAAATGGAAGTCT [A] CGTCAAGAAAGACTCCTTCT
m6A	94488	94488	63	+	35	AGGAGTCTTTCTTGACGTAG [A] CTTCCATTTTATTCCCATGT
m6A	94993	94993	61	-	45	TAAGGAAATATACCGCGTCT [A] CGGCGAGTACGACATAATCC
m6A	94996	94996	67	+	44	TTATGTCGTACTCGCCGTAG [A] CGCGGTATATTTCCTTAATG
m6A	95041	95041	84	-	45	CGGGACTGAGGAAAAGGTCT [A] CAACGCCCTGGCGGGGGAAA
m6A	95044	95044	104	+	43	CCCCCGCCAGGGCGTTGTAG [A] CCTTTTCCTCAGTCCCGGGC
m6A	95889	95889	69	-	54	CTTCAGAGAGAAGGGCGTCG [A] CATAATCATCGTGGATTCAG
m6A	95892	95892	76	+	50	AATCCACGATGATTATGTCG [A] CGCCCTTCTCTCTGAAGTGC
m6A	96201	96201	79	-	55	GCACATAATTAAAATAGTCT [A] CGAGGAACTGACGAAGTTCC
m6A	96204	96204	65	+	47	ACTTCGTCAGTTCCTCGTAG [A] CTATTTTAATTATGTGCTCC
m6A	98522	98522	88	-	49	TATTGCCTTTCTTGAGGTAG [A] CGCGAAGTATTTTCAGAAGG
m6A	98525	98525	65	+	43	TCTGAAAATACTTCGCGTCT [A] CCTCAAGAAAGGCAATATGC
m6A	100968	100968	83	-	46	GTCTCTCAACCTGGCCGTAG [A] CGATATTTATGCCAGCCTCC
m6A	100971	100971	72	+	37	GGCTGGCATAAATATCGTCT [A] CGGCCAGGTTGAGAGACTCC
m6A	101025	101025	74	-	45	CGTCGAGCTCATTACCGTCG [A] CCAGCTTAACCTTCTCGACC
m6A	101028	101028	40	+	33	CGAGAAGGTTAAGCTGGTCG [A] CGGTAATGAGCTCGACGCTG
m6A	102281	102281	82	+	39	AACTCATTTTCCTTTAGTAT [A] CCTTGTGTGAATATTACATA
m6A	107979	107979	99	-	50	AGAGTGCATCAAGAACGTAT [A] CACAGGCATAACCCAAAACG
m6A	107982	107982	96	+	52	TTTGGGTTATGCCTGTGTAT [A] CGTTCTTGATGCACTCTTTC
m6A	111557	111557	59	-	61	AGTTAGAAGCCTGAAAAATG [A] GGAAACGATGGTTAGGGTCT
m6A	112850	112850	108	-	64	CCTCGTCCCATTTGTAGTAG [A] CTACATCATCAGATCCTCTA
m6A	112853	112853	89	+	50	AGGATCTGATGATGTAGTCT [A] CTACAAATGGGACGAGGCGG
m6A	116252	116252	60	-	46	CCACATCTACCGCGACGTCT [A] CAAGGTGCCCGAGGAGATAC
m6A	116255	116255	61	+	45	TCTCCTCGGGCACCTTGTAG [A] CGTCGCGGTAGATGTGGATG
m6A	120557	120557	58	-	30	TAACCGGGTGGTGCGGGTCG [A] CCATGATGACCTCAAACCAC
m6A	120560	120560	42	+	38	GTTTGAGGTCATCATGGTCG [A] CCCGCACCACCCGGTTATAA
m6A	123877	123877	57	-	38	CCTCGGTTTCATCACAGTAG [A] CCTCAAGCCGGAGCATTAGG
m6A	123880	123880	81	+	40	AATGCTCCGGCTTGAGGTCT [A] CTGTGATGAAACCGAGGAAG
m6A	126491	126491	79	+	49	ACGGCCAGCTTAAGTGGTAG [A] CCGCGGAGCCAGTTCCTCTT
m6A	126516	126516	85	-	51	CAAAGGTGCATTCATGGTCT [A] CGGAAAGAGGAACTGGCTCC
m6A	126519	126519	50	+	45	GCCAGTTCCTCTTTCCGTAG [A] CCATGAATGCACCTTTGCCG
m6A	127497	127497	56	-	43	TCCGAAGCCAAACATCGTCT [A] CAAAGACGGCAACATGCACG
m6A	127500	127500	77	+	47	GCATGTTGCCGTCTTTGTAG [A] CGATGTTTGGCTTCGGATCC
m6A	130456	130456	59	-	45	CCCTGCCCTGGACGGGGTAG [A] CCGTCATCGGGATAATACCG
m6A	130459	130459	73	+	48	TATTATCCCGATGACGGTCT [A] CCCCGTCCAGGGCAGGGGCG
m6A	134981	134981	51	-	33	GCCACTTCATGGCGTCGTAG [A] CCCTCTGGACAGCGACGACG
m6A	134984	134984	62	+	43	CGTCGCTGTCCAGAGGGTCT [A] CGACGCCATGAAGTGGCGCG
m6A	136280	136280	67	-	45	CGGGACTGGGATTCTCGTCT [A] CGGAAAGGTGGTTTCTCTCA
m6A	136283	136283	84	+	56	GAGAAACCACCTTTCCGTAG [A] CGAGAATCCCAGTCCCGAGA
m6A	136862	136862	96	-	52	TCTATTTGGTATAGCTGTCT [A] CCTGCTCACGCTGAAGCCCT
m6A	136865	136865	72	+	60	GCTTCAGCGTGAGCAGGTAG [A] CAGCTATACCAAATAGACCT
m6A	137688	137688	84	-	55	CTTCGGGCTGACGACGGTCT [A] CTCTGGGAGGATACTGTTTA
m6A	137691	137691	86	+	58	ACAGTATCCTCCCAGAGTAG [A] CCGTCGTCAGCCCGAAGACC
m6A	137963	137963	94	-	50	CATAGTCCTAGGATACGTAG [A] CCACCTCTATGTAATGTTCA
m6A	137966	137966	107	+	64	ACATTACATAGAGGTGGTCT [A] CGTATCCTAGGACTATGTCG
m6A	143281	143281	75	-	43	GTTGCTTCCACCGTAGGTAG [A] CTCCATGACGAGGGTCTCAA
m6A	143284	143284	69	+	49	AGACCCTCGTCATGGAGTCT [A] CCTACGGTGGAAGCAACGAC
m6A	145943	145943	44	-	38	AAGAGGTTGGAACACCGTAG [A] CGTCCTCAAGCTCCTCCTCC
m6A	145946	145946	58	+	37	GGAGGAGCTTGAGGACGTCT [A] CGGTGTTCCAACCTCTTATC
m6A	146042	146042	73	-	39	CAACCTCATCAGCGCCGTCG [A] CGGCTATGTCTATAGCATCA
m6A	146045	146045	46	+	37	TGCTATAGACATAGCCGTCG [A] CGGCGCTGATGAGGTTGACC
m6A	147174	147174	52	-	35	GATTCCCGCCTTTGTAGTCT [A] CGAACTGATTGACGACATAA
m6A	147177	147177	58	+	37	TGTCGTCAATCAGTTCGTAG [A] CTACAAAGGCGGGAATCTTA
m6A	149393	149393	61	-	37	TTCGTCTTCTACTTTGGTAT [A] CTAGCAGACGTCACTCCACC
m6A	149928	149928	76	-	36	GTTTATGACGGACCTAGTAG [A] CTTCAACGAAAAACTCTATA
m6A	149931	149931	78	+	49	AGAGTTTTTCGTTGAAGTCT [A] CTAGGTCCGTCATAAACGCT
m6A	150291	150291	53	-	39	CGTGTATTATTCCGGCGTCT [A] CATCTTCATAGACCTCGAGA
m6A	150294	150294	76	+	50	CGAGGTCTATGAAGATGTAG [A] CGCCGGAATAATACACGAGA
m6A	157431	157431	70	-	41	TTCTCGATTCTCGCGGGTAT [A] CCAAGAGCCTGCATCTCACC
m6A	157434	157434	70	+	39	GAGATGCAGGCTCTTGGTAT [A] CCCGCGAGAATCGAGAAGGG
m6A	157598	157598	64	-	42	CGAGGACTTCCGGAGTGTAG [A] CAATTCCGTCCTCGTAGGCA
m6A	157601	157601	76	+	40	CTACGAGGACGGAATTGTCT [A] CACTCCGGAAGTCCTCGCTA
m6A	165554	165554	50	-	31	TATCATCCTTGGAAACGTAG [A] CGGGCCTGCCTGGCTCGAAC
m6A	165557	165557	70	+	42	CGAGCCAGGCAGGCCCGTCT [A] CGTTTCCAAGGATGATATGG
m6A	166043	166043	63	+	47	TGATTCCCGAGACAACGTAG [A] CGCCGCCAGCCCTGAAGACT
m6A	167655	167655	54	-	29	CAGACTTGAGATCCTCGTCT [A] CCTCGATGAACTTAAGCCCG
m6A	167658	167658	71	+	50	GCTTAAGTTCATCGAGGTAG [A] CGAGGATCTCAAGTCTGCTT
m6A	168252	168252	64	-	34	AGAGTTCCTAAAGAAAGTCT [A] CGAGGCCTCTCAGATGCCCG
m6A	168255	168255	79	+	45	GCATCTGAGAGGCCTCGTAG [A] CTTTCTTTAGGAACTCTTTG
m6A	168318	168318	73	-	37	CAACCCAGAGAGGCCAGTCT [A] CATAGTCTTTGGTGGAAAGG
m6A	168321	168321	68	+	45	TTCCACCAAAGACTATGTAG [A] CTGGCCTCTCTGGGTTGTTC
m6A	172064	172064	62	-	33	TCATGGACTTTGGTCTGTAG [A] CTGTGAGCGGAAGTAGTCTA
m6A	172067	172067	66	+	44	ACTACTTCCGCTCACAGTCT [A] CAGACCAAAGTCCATGATAC
m6A	173013	173013	55	-	38	TAACGCCGCCGTAGTAGTAG [A] CGTAAGCCAGAGGAAGACCC
m6A	173016	173016	62	+	50	TCTTCCTCTGGCTTACGTCT [A] CTACTACGGCGGCGTTAGGG
m6A	176949	176949	67	-	47	CTCCCTGCCGATGGTTGTCG [A] CATGACTACCGAAGAAAAGC
m6A	176952	176952	54	+	30	TTTCTTCGGTAGTCATGTCG [A] CAACCATCGGCAGGGAGTTG
m6A	185073	185073	46	-	43	GTGGAGTACTATGAAAAGCT [A] GAAAACCTTGTAAAAAGGCT
m6A	188937	188937	62	-	52	CGAACCAGTCGTTTTTGTCG [A] CGTGGGTGTATATGTAAACA
m6A	188940	188940	74	+	45	TTACATATACACCCACGTCG [A] CAAAAACGACTGGTTCGACA
m6A	192544	192544	92	-	60	CATCAAGGCTCGCCTCGTAG [A] CTGGCCACGTTATGTAGCCG
m6A	192547	192547	104	+	64	CTACATAACGTGGCCAGTCT [A] CGAGGCGAGCCTTGATGAGA
m6A	195274	195274	107	-	59	CGAGGGCGCGCATGACGTAG [A] CGAACTTAACAGGTCTCGGA
m6A	195277	195277	93	+	59	GAGACCTGTTAAGTTCGTCT [A] CGTCATGCGCGCCCTCGGTC
m6A	197830	197830	81	-	56	CTCCACATACCGGACAGTAG [A] CCTTTCCTCTGCGTTTATCC
m6A	197833	197833	59	+	48	TAAACGCAGAGGAAAGGTCT [A] CTGTCCGGTATGTGGAGAGG
m6A	198702	198702	87	-	46	TGTTGATACGGATTATGTCG [A] CGAGCTTGTGTGTGAGGTCG
m6A	198705	198705	71	+	47	CCTCACACACAAGCTCGTCG [A] CATAATCCGTATCAACAACA
m6A	201041	201041	94	-	57	TGTGCTTCTCGTCGAGGTAG [A] CGGTCATGATTGGCGTGGAC
m6A	201044	201044	56	+	49	CACGCCAATCATGACCGTCT [A] CCTCGACGAGAAGCACAGAT
m6A	202134	202134	109	-	49	TTTTGCTCTCACCCGGGTCT [A] CCACTGCCAGAGCCGAGACA
m6A	202137	202137	87	+	47	CTCGGCTCTGGCAGTGGTAG [A] CCCGGGTGAGAGCAAAATCC
m6A	206200	206200	63	-	41	GATAAACGACTACGAGGTCT [A] CTTCTACCGCTTCCTCGGAA
m6A	206203	206203	55	+	28	CGAGGAAGCGGTAGAAGTAG [A] CCTCGTAGTCGTTTATCTCT
m6A	210025	210025	51	-	32	CATGGCTGTCATCAGCGTCT [A] CACGCACTCTAATCCCAAGG
m6A	210028	210028	45	+	32	TGGGATTAGAGTGCGTGTAG [A] CGCTGATGACAGCCATGTTG
m6A	210690	210690	57	-	34	TGAGATTCGAGAAGCTGTCG [A] CAAAATGGCGAGAATCAGAC
m6A	210693	210693	51	+	29	TGATTCTCGCCATTTTGTCG [A] CAGCTTCTCGAATCTCATCG
m6A	212294	212294	65	-	38	GAAAGCCGAGAGTTCCGTAG [A] CAGCCGAATACTGAGCTATG
m6A	212297	212297	64	+	34	AGCTCAGTATTCGGCTGTCT [A] CGGAACTCTCGGCTTTCTTG
m6A	212703	212703	58	-	38	GGATCTTGATAGCCTTGTCG [A] CTTCTTTCTTATCTATCCCG
m6A	212706	212706	46	+	32	GATAGATAAGAAAGAAGTCG [A] CAAGGCTATCAAGATCCTCA
m6A	212856	212856	47	-	38	ACTGGGGCGAATTCCAGTAG [A] CCCTCAAAGTGGAGTGGAGG
m6A	212859	212859	60	+	37	CCACTCCACTTTGAGGGTCT [A] CTGGAATTCGCCCCAGTCGA
m6A	214625	214625	74	-	42	TCAGCTGGGGCCTCTCGTAG [A] CATAAATCATGGTTTCTTTC
m6A	214628	214628	73	+	40	AGAAACCATGATTTATGTCT [A] CGAGAGGCCCCAGCTGAGGG
m6A	214817	214817	43	+	43	AGTTGAGTTGATGAAAAACG [A] GTTCTACTACTGGAAGAACC
m6A	215339	215339	48	+	46	CCGCAAGGTTCAGGAGATGC [A] GAGAGCGATGCTCGAACAGA
m6A	216535	216535	45	-	43	CAAACCCGAGGAGGAATCCG [A] GGTTGAGGAAAATCCTCTTC
m6A	219839	219839	61	+	30	TCCCGAGATCATTCCAGTAG [A] CGTTGAGAGGGACGACGGCG
m6A	220790	220790	76	+	46	ATGCAAGCTGATAGTCGTCG [A] CTTTAGCAATGCCATCCTCC
m6A	221411	221411	84	+	46	TAAACTCAGGCCTTATGTAG [A] CGTTTGGATTGTAGTCATCA
m6A	222295	222295	69	+	49	CCCAGTATGGTGGAACGTAG [A] CGACTGTTCCCGGCTCCATT
m6A	225917	225917	51	-	41	CCTTTCCTAGCTCTTCGTAG [A] CCTCCTTGGCTTTCTCCAGC
m6A	225962	225962	66	-	40	ATATGACGTATGCCCTGTAG [A] CCTCGACGTGGAGGACTTCC
m6A	226241	226241	79	-	42	ACATATCCATGTGAAGGTAT [A] CCATCTCGAACTCGTCGTCA
m6A	226244	226244	63	+	34	CGACGAGTTCGAGATGGTAT [A] CCTTCACATGGATATGTTCG
m6A	227629	227629	90	-	44	CCAGCTGGCTGCAATGGTCT [A] CTGGAGCTTCGGCGATCTTG
m6A	227632	227632	56	+	39	GATCGCCGAAGCTCCAGTAG [A] CCATTGCAGCCAGCTGGAGC
m6A	228297	228297	73	-	46	CCTCCTCGGGAAGCCCGTCT [A] CAGCGTCATGGCCGAGCAGT
m6A	228300	228300	58	+	41	GCTCGGCCATGACGCTGTAG [A] CGGGCTTCCCGAGGAGGAAG
m6A	228456	228456	75	-	45	TGTCAGAGAGGGCAACGTCT [A] CGGAATCCTCCCGTACAACT
m6A	228459	228459	78	+	43	TGTACGGGAGGATTCCGTAG [A] CGTTGCCCTCTCTGACAGCC
m6A	229714	229714	79	-	47	ATGGGAGGGCGTTAGGGTCT [A] CACCGATGCTGAGAAGCTGA
m6A	229717	229717	69	+	39	GCTTCTCAGCATCGGTGTAG [A] CCCTAACGCCCTCCCATGTG
m6A	233373	233373	101	-	50	TTTTTATCCCGCTTATGTAG [A] CTCCCCTACCCTGTACGACT
m6A	233376	233376	67	+	41	CGTACAGGGTAGGGGAGTCT [A] CATAAGCGGGATAAAAATCG
m6A	234981	234981	98	-	56	GAAAGCCATAGAGAGAGTCG [A] CACTTGCTACCTGCCGATAG
m6A	234984	234984	53	+	40	TCGGCAGGTAGCAAGTGTCG [A] CTCTCTCTATGGCTTTCCTT
m6A	241925	241925	89	-	41	TGACAAGAAGAACAAGGTCT [A] CCGCTGGAAGGTTAGAGCCC
m6A	241928	241928	63	+	45	CTCTAACCTTCCAGCGGTAG [A] CCTTGTTCTTCTTGTCAGTC
m6A	242141	242141	94	-	44	GGACTTCAAGGTTCCAGTCT [A] CAAGGAGGGCGACGTCTTGG
m6A	242144	242144	68	+	45	AGACGTCGCCCTCCTTGTAG [A] CTGGAACCTTGAAGTCCAAA
m6A	243818	243818	77	-	48	CTTGCTGGCTTACGCGGTCT [A] CGTTGAGGGCGGATTCGTTC
m6A	243821	243821	63	+	38	CGAATCCGCCCTCAACGTAG [A] CCGCGTAAGCCAGCAAGATG
m6A	244575	244575	96	-	50	TCTCGCCAGGGGCCTCGTCT [A] CACCGGCAGGGAGAAGAAGC
m6A	244578	244578	57	+	36	TCTTCTCCCTGCCGGTGTAG [A] CGAGGCCCCTGGCGAGAACG
m6A	244602	244602	86	-	51	CTCTGCTCTGATGTCCGTCT [A] CCTCGTTCTCGCCAGGGGCC
m6A	244605	244605	54	+	35	CCCTGGCGAGAACGAGGTAG [A] CGGACATCAGAGCAGAGAGA
m6A	247473	247473	93	-	49	AAACAAGCAGCACCCCGTCT [A] CTCTGATAAGGGCAGGTTCT
m6A	247476	247476	57	+	36	ACCTGCCCTTATCAGAGTAG [A] CGGGGTGCTGCTTGTTTCTC
m6A	247593	247593	54	-	50	TTCTTCCCTCGGTGAGGTCT [A] CGGCGTTATAATCGACCCAA
m6A	247596	247596	54	+	37	GGTCGATTATAACGCCGTAG [A] CCTCACCGAGGGAAGAAGTT
m6A	254753	254753	61	-	47	CCAGCTCCTCTATGCCGTAT [A] CCTTGCTTAAAATTCCCATT
m6A	254756	254756	78	+	43	GGGAATTTTAAGCAAGGTAT [A] CGGCATAGAGGAGCTGGAAG
m6A	257366	257366	80	-	50	CGGCGCTCTGGGCGGCGTCG [A] CTACGAATATCGCGCCTTCA
m6A	257369	257369	77	+	46	AGGCGCGATATTCGTAGTCG [A] CGCCGCCCAGAGCGCCGGCC
m6A	257927	257927	81	-	57	CCTCTTCGAGGCTGTTGTAG [A] CATGGAATGAAGCCCTCACC
m6A	257930	257930	68	+	45	GAGGGCTTCATTCCATGTCT [A] CAACAGCCTCGAAGAGGTCG
m6A	258373	258373	50	-	63	GGGAACCCTTCTTGGTGTCG [A] CGTAGTCCAGGTGAAGGACG
m6A	258376	258376	86	+	52	CCTTCACCTGGACTACGTCG [A] CACCAAGAAGGGTTCCCTCT
m6A	260441	260441	77	-	55	GACATACTTTGAGAGTGTCT [A] CCTGTATGAAGCTAAAATAA
m6A	260444	260444	106	+	58	TTTTAGCTTCATACAGGTAG [A] CACTCTCAAAGTATGTCTGA
m6A	260616	260616	95	-	56	GGGGAGCCATGTGCGAGTAT [A] CCTACGAAAACGGTAAAAAG
m6A	260619	260619	95	+	60	TTTACCGTTTTCGTAGGTAT [A] CTCGCACATGGCTCCCCCAA
m6A	262954	262954	61	-	43	CACCTTCGCCTATTAGGTAG [A] CCATTTGTGCAGCGAGTCCG
m6A	262957	262957	66	+	41	ACTCGCTGCACAAATGGTCT [A] CCTAATAGGCGAAGGTGAAA
m6A	268661	268661	50	-	40	CTCGATGAGGACGTAGGTAT [A] CGGCAGGCCAAATGAAAAAT
m6A	268664	268664	78	+	43	TTTCATTTGGCCTGCCGTAT [A] CCTACGTCCTCATCGAGGGC
m6A	272445	272445	59	-	36	GCTGACGAGTAAGGAAGTCT [A] CCGCACGAGCGTAAGCATTA
m6A	272448	272448	43	+	42	TGCTTACGCTCGTGCGGTAG [A] CTTCCTTACTCGTCAGCCTG
m6A	272778	272778	63	-	38	GGTCAAGTACGTGACGGTCT [A] CGTCCGCCAGACGGTATGTC
m6A	272781	272781	41	+	38	ATACCGTCTGGCGGACGTAG [A] CCGTCACGTACTTGACCTCA
m6A	275317	275317	86	-	47	CAACCCTGCCGGAAACGTCT [A] CGAGTACACCTGGGTTATCC
m6A	275320	275320	41	+	32	TAACCCAGGTGTACTCGTAG [A] CGTTTCCGGCAGGGTTGGCT
m6A	275572	275572	68	-	43	CTACATAGCTGTCACCGTCG [A] CATTCCGGTGAACCCGAACG
m6A	275575	275575	50	+	35	TCGGGTTCACCGGAATGTCG [A] CGGTGACAGCTATGTAGCCG
m6A	275884	275884	81	-	42	GTACCTTTACAGGGGAGTCT [A] CATAAGGAACGAGTATCCGG
m6A	275887	275887	51	+	32	GATACTCGTTCCTTATGTAG [A] CTCCCCTGTAAAGGTACGGG
m6A	276442	276442	66	-	43	AACCGTCGGCAACTACGTAG [A] CAACGAGAGGGAGTCCTTCT
m6A	276445	276445	48	+	34	AGGACTCCCTCTCGTTGTCT [A] CGTAGTTGCCGACGGTTATG
m6A	278734	278734	71	-	39	GAGCCCTCAGTATTGTGTAT [A] CAGACACCAGCACCAAAGTG
m6A	278737	278737	71	+	40	TTTGGTGCTGGTGTCTGTAT [A] CACAATACTGAGGGCTCCCA
m6A	280518	280518	86	-	44	CACCAAAGAAGCCCTGGTAG [A] CCTTTTTCCAGATGACAACA
m6A	280521	280521	90	+	48	TGTCATCTGGAAAAAGGTCT [A] CCAGGGCTTCTTTGGTGAGG
m6A	281369	281369	42	+	45	CGATAGCCTCAGGCCTCGCT [A] GGTACTATCAACTGACGGGC
m6A	282467	282467	45	-	40	GAACGTCGTCCTCGCCGTAG [A] CGTCGAGGTAGGTCTCCTGC
m6A	282470	282470	68	+	43	GGAGACCTACCTCGACGTCT [A] CGGCGAGGACGACGTTCTCG
m6A	282575	282575	55	-	39	GGACGACGGCGCTGAGGTAG [A] CCTTGCTGTGGTCAAAGCCC
m6A	282578	282578	81	+	41	CTTTGACCACAGCAAGGTCT [A] CCTCAGCGCCGTCGTCCAGA
m6A	283358	283358	56	-	39	CGACACCCCTGGTACCGTCG [A] CGGTAACGAGCATGCCGTCC
m6A	283361	283361	80	+	45	CGGCATGCTCGTTACCGTCG [A] CGGTACCAGGGGTGTCGTCT
m6A	283382	283382	79	+	47	CGGTACCAGGGGTGTCGTCT [A] CGAGGGCATAGTCAAGAGCC
m6A	287622	287622	103	-	49	GGGAGTCCTCAAAAGAGTAG [A] CACCTTCCCAGCGTTCGTCC
m6A	287625	287625	91	+	43	CGAACGCTGGGAAGGTGTCT [A] CTCTTTTGAGGACTCCCCAT
m6A	288350	288350	79	-	41	GCTCGGCAACCCCCGCGTCT [A] CGGGTCAAAAGGAATAACCA
m6A	288353	288353	78	+	43	TTATTCCTTTTGACCCGTAG [A] CGCGGGGGTTGCCGAGCCTG
m6A	293678	293678	67	-	47	GTATCCTGACGTCCCTGTCG [A] CCTTGGCAAGCTCCTCCTTC
m6A	293681	293681	84	+	54	GGAGGAGCTTGCCAAGGTCG [A] CAGGGACGTCAGGATACTCG
m6A	295974	295974	53	+	62	GATAGAGATCGCTGTGATTG [A] CTTAACGAGCAATTGGACCC
m6A	296296	296296	89	-	52	GTTCAACGGCCACATCGTAG [A] CGATGACCACGTACATGAGC
m6A	296299	296299	111	+	63	CATGTACGTGGTCATCGTCT [A] CGATGTGGCCGTTGAACGGG
m6A	297977	297977	70	-	39	GATTCGGATTGGAGGATGCA [A] TATTAGAAGACATGTTGACT
m6A	298328	298328	63	-	41	ACTTGGTAAGGTAAAAGTCG [A] CATTCAAGGAGTTTCAACAG
m6A	298331	298331	96	+	55	TTGAAACTCCTTGAATGTCG [A] CTTTTACCTTACCAAGTCCC
m6A	299573	299573	70	-	42	TCAAAAAATTAGGAATGTAT [A] CTCTCCAGTTTTTGGTGTTC
m6A	299576	299576	85	+	55	CACCAAAAACTGGAGAGTAT [A] CATTCCTAATTTTTTGAAGG
m6A	299597	299597	54	+	54	CATTCCTAATTTTTTGAAGG [A] GGTGTATACCAGTACTCGGG
m6A	299602	299602	67	-	42	TCACACCCGAGTACTGGTAT [A] CACCTCCTTCAAAAAATTAG
m6A	299605	299605	82	+	53	ATTTTTTGAAGGAGGTGTAT [A] CCAGTACTCGGGTGTGAAAT
m6A	300287	300287	56	-	49	CCTTGATGATGTGCTCAGCG [A] CCTAAAGCAATCTTTGTCCG
m6A	300798	300798	44	-	49	TTATATCCACATTAGAAACG [A] GTGTTCCGTTTATTTTGCCA
m6A	302574	302574	52	-	44	CCTCTGGGGCGTCATCGTCT [A] CAAGATGCTCCCGCTCGGCA
m6A	302577	302577	99	+	44	CGAGCGGGAGCATCTTGTAG [A] CGATGACGCCCCAGAGGTCG
m6A	303842	303842	60	-	39	TGCTCGAAGGGCTCAGGTCG [A] CTATACCGAGCTTGTACAGA
m6A	303845	303845	87	+	53	GTACAAGCTCGGTATAGTCG [A] CCTGAGCCCTTCGAGCAAAA
m6A	311570	311570	64	-	37	CGTTTTAATCTTAGAGGTCT [A] CTTTTTAAAGTTTGGCGTCA
m6A	311573	311573	47	+	36	CGCCAAACTTTAAAAAGTAG [A] CCTCTAAGATTAAAACGAAA
m6A	311902	311902	50	-	34	CATATCTCCTGGCGACGTCG [A] CAGCGTCCTTGATGGTCTTG
m6A	311905	311905	80	+	43	GACCATCAAGGACGCTGTCG [A] CGTCGCCAGGAGATATGGAA
m6A	312905	312905	56	-	31	ACGATTCCATCTGCGCGTAT [A] CTGTTGACTATCCTCGCTCC
m6A	312908	312908	84	+	43	GCGAGGATAGTCAACAGTAT [A] CGCGCAGATGGAATCGTAAA
m6A	313393	313393	43	-	31	CCCAGTGCCAGTTGAAGTCT [A] CTCGGTCAAGGAGGCGCAGG
m6A	313396	313396	83	+	46	GCGCCTCCTTGACCGAGTAG [A] CTTCAACTGGCACTGGGGCA
m6A	313676	313676	61	-	34	TTCTAGAGAGCTTATCGTAG [A] CCTGCGGAAGGAAGAGCATT
m6A	313679	313679	79	+	46	GCTCTTCCTTCCGCAGGTCT [A] CGATAAGCTCTCTAGAAAGC
m6A	319226	319226	74	-	47	CAATGGCAGGTATACCGTAT [A] CCTTGATCCCAGTGAGAGGC
m6A	319229	319229	91	+	46	TCTCACTGGGATCAAGGTAT [A] CGGTATACCTGCCATTGACG
m6A	319233	319233	107	-	48	GTGACGTCAATGGCAGGTAT [A] CCGTATACCTTGATCCCAGT
m6A	319236	319236	74	+	49	GGGATCAAGGTATACGGTAT [A] CCTGCCATTGACGTCACAGC
m6A	327842	327842	43	+	36	CGGCGTAGCGGGAGACGACG [A] GAGGAGGATGGAGATACTCG
m6A	331865	331865	74	-	45	CGACATGGCTCTCATAGTCG [A] CCTGGGAGAGAGCGCTGCAG
m6A	331868	331868	96	+	55	CAGCGCTCTCTCCCAGGTCG [A] CTATGAGAGCCATGTCGTCC
m6A	332202	332202	45	+	50	GTAGTGACCGTGGGTGATGA [A] TATGTAATTGATTTTTCTTG
m6A	333236	333236	60	-	36	AGATCACCCCCAGGATGTAG [A] CAATCACCGCGATTGAACCG
m6A	333239	333239	73	+	46	TTCAATCGCGGTGATTGTCT [A] CATCCTGGGGGTGATCTTTT
m6A	335822	335822	54	-	41	CGAGAAGTTCAGGGGAGTCT [A] CCTCTATCAGGCAAGGATGA
m6A	335825	335825	83	+	48	TCCTTGCCTGATAGAGGTAG [A] CTCCCCTGAACTTCTCGCTG
m6A	336671	336671	69	-	39	GGTCTTTGACGGAGACGTAT [A] CAAGGGTGTCCTTACTCAAG
m6A	336674	336674	74	+	53	GAGTAAGGACACCCTTGTAT [A] CGTCTCCGTCAAAGACCAGA
m6A	339367	339367	63	-	32	CAAGGCGAACCATAGTGTAG [A] CAGTTCCGATGAGAAGGAAT
m6A	339370	339370	71	+	43	CCTTCTCATCGGAACTGTCT [A] CACTATGGTTCGCCTTGGGA
m6A	339728	339728	64	+	45	CGAGCGGGAGCGGGAAGTCG [A] CGCTCTGTCTGACGCTTAAC
m6A	343765	343765	49	-	35	CGTCGATGAAATCTACGTCG [A] CAAGCTCGGCAACGTTATAG
m6A	343768	343768	45	+	32	TAACGTTGCCGAGCTTGTCG [A] CGTAGATTTCATCGACGTAG
m6A	344431	344431	73	-	45	TTCGGGAATAACGGTTGTAG [A] CCTTGAGAAAACGGGCTATG
m6A	344434	344434	44	+	27	AGCCCGTTTTCTCAAGGTCT [A] CAACCGTTATTCCCGAAGAG
m6A	345103	345103	68	-	42	CAGTGTGAAGACCTTTGTCG [A] CTACGCCCTCAGGATCGACG
m6A	345106	345106	63	+	33	CGATCCTGAGGGCGTAGTCG [A] CAAAGGTCTTCACACTGACA
m6A	347957	347957	57	-	38	CCTTGCCGTACTTGTCGTAG [A] CCTTTCTTTCCCGGAAGTTT
m6A	347960	347960	63	+	43	CTTCCGGGAAAGAAAGGTCT [A] CGACAAGTACGGCAAGGAAG
m6A	348105	348105	84	-	42	CACCTCCACGAACGCTGTAT [A] CTGGATTCCAGCCCGCTGAT
m6A	348108	348108	70	+	43	AGCGGGCTGGAATCCAGTAT [A] CAGCGTTCGTGGAGGTGATG
m6A	349115	349115	70	-	40	GGGTGCCAAGATTCGCGTCG [A] CGTTGATGACACCTCCGACA
m6A	349118	349118	61	+	39	CGGAGGTGTCATCAACGTCG [A] CGCGAATCTTGGCACCCTCG
m6A	351928	351928	42	-	31	CGGATGGATCCATGTCGTAG [A] CCACCGCAACCGGCAGGATG
m6A	352387	352387	66	-	32	TTTAAGGGTTTTGGATGTAG [A] CTAGAAATTAGAAAAGAGTG
m6A	352390	352390	41	+	27	TCTTTTCTAATTTCTAGTCT [A] CATCCAAAACCCTTAAATCC
m6A	352670	352670	51	-	33	ACGCCAGAACCGGACCGTAG [A] CATAGGGCCAAGGATAGGGC
m6A	352673	352673	57	+	30	CTATCCTTGGCCCTATGTCT [A] CGGTCCGGTTCTGGCGTACC
m6A	352931	352931	61	-	35	ACTGGTCGAACATACCGTAG [A] CTGCTGAAACGTAAATAGTT
m6A	352934	352934	55	+	33	TATTTACGTTTCAGCAGTCT [A] CGGTATGTTCGACCAGTTAG
m6A	354514	354514	76	-	34	GGACACCCTCTACGTCGTCG [A] CAACGTTGATAGGGAGAACG
m6A	354517	354517	58	+	36	TCTCCCTATCAACGTTGTCG [A] CGACGTAGAGGGTGTCCTTG
m6A	357033	357033	42	-	37	CCGAAGGCAGGAGAGAGTAG [A] CCTCGCGCTTTATCGCCCTA
m6A	357036	357036	77	+	37	GGCGATAAAGCGCGAGGTCT [A] CTCTCTCCTGCCTTCGGAGA
m6A	357735	357735	82	-	43	GCCCTCAAGATATTTGGTAG [A] CCGATACTTATTGGCGTTTC
m6A	361026	361026	72	+	47	CGGCGTTCTAGGGGTTGTCT [A] CCTTGGTGTTCCGCTGAGCG
m6A	367344	367344	43	-	34	GACCAGAAACGTCTTCGTCG [A] CGTCACTGGCTGGGACTTGA
m6A	367347	367347	44	+	40	AGTCCCAGCCAGTGACGTCG [A] CGAAGACGTTTCTGGTCTCA
m6A	367434	367434	76	-	36	ATATTACCCGCTCCTCGTCG [A] CAGCGAGGGCAATGTCCTTT
m6A	367437	367437	77	+	44	GGACATTGCCCTCGCTGTCG [A] CGAGGAGCGGGTAATATGGC
m6A	367728	367728	63	-	36	TATCAGGCCCTACGGTGTCT [A] CGCCATCGTTGAGGGCCTCA
m6A	367731	367731	71	+	41	GGCCCTCAACGATGGCGTAG [A] CACCGTAGGGCCTGATATCT
m6A	368361	368361	63	-	37	TTCAGGCATCTCTTGGGTAT [A] CTCAAGCGCTTCGCCGTTGA
m6A	368364	368364	66	+	43	ACGGCGAAGCGCTTGAGTAT [A] CCCAAGAGATGCCTGAAGTT
m6A	376119	376119	82	-	38	TGAAAGCGAGGTCTGGGTCG [A] CGACGAGATGGAGGAGAAGG
m6A	376122	376122	40	+	39	TCTCCTCCATCTCGTCGTCG [A] CCCAGACCTCGCTTTCAGTC
m6A	380201	380201	75	-	45	TTCTCTCGATGATATCGTCT [A] CTATTAGAAAGTTCTGTCCA
m6A	380204	380204	65	+	39	ACAGAACTTTCTAATAGTAG [A] CGATATCATCGAGAGAAACG
m6A	384819	384819	109	-	48	CAACGATGCCACTGTAGTCT [A] CGACGGCAAGGAATGGTCAA
m6A	384822	384822	98	+	54	ACCATTCCTTGCCGTCGTAG [A] CTACAGTGGCATCGTTGGTG
m6A	386706	386706	46	-	47	AAGCTCATGAAAGAATTCGG [A] GGGCTAGCAGTCTATCCAAA
m6A	395947	395947	76	-	45	TCTCATTCTCATGGACGTAG [A] CCGGGATGGATGTCATTATT
m6A	395950	395950	51	+	38	AATGACATCCATCCCGGTCT [A] CGTCCATGAGAATGAGACTC
m6A	396081	396081	72	-	46	AAGTGCTTTAAGCTTCGTCG [A] CTTTCCAAGGATGTCTTTAA
m6A	396084	396084	52	+	38	AAGACATCCTTGGAAAGTCG [A] CGAAGCTTAAAGCACTTCCG
m6A	399914	399914	75	-	44	TGGCATTGGTGCTGGAGTCT [A] CTACGTGATAGGAAGTTTCA
m6A	399917	399917	66	+	35	AACTTCCTATCACGTAGTAG [A] CTCCAGCACCAATGCCAAAG
m6A	405513	405513	77	-	43	GCCGGGTGGAATACTCGTCT [A] CTCAACCTGTTCCCTCGAGC
m6A	405516	405516	43	+	31	CGAGGGAACAGGTTGAGTAG [A] CGAGTATTCCACCCGGCTTG
m6A	406762	406762	68	-	45	TCAGGGGCTTAAGGTCGTCT [A] CGTCGGCGACGGAAACAACG
m6A	406765	406765	64	+	32	TGTTTCCGTCGCCGACGTAG [A] CGACCTTAAGCCCCTGAATC
m6A	410321	410321	90	-	52	GAGTAGCTGCTACGAGGTAG [A] CAAGGATGACCGCGAGGATT
m6A	410324	410324	48	+	43	CCTCGCGGTCATCCTTGTCT [A] CCTCGTAGCAGCTACTCACA
m6A	412950	412950	62	-	41	GGAAGCCCCTGCCGCGGTAG [A] CCTTATATGGATCGTAGCCG
m6A	412953	412953	88	+	42	CTACGATCCATATAAGGTCT [A] CCGCGGCAGGGGCTTCCTCG
m6A	415262	415262	92	-	53	CATCATGGATATAGAGGTAT [A] CTGGCTCCTCTGCCTTCCCC
m6A	423413	423413	59	-	37	GATGACCTTCATCAAGGTCG [A] CCCCGACGACTGGGGCTACC
m6A	423416	423416	65	+	40	AGCCCCAGTCGTCGGGGTCG [A] CCTTGATGAAGGTCATCTTT
m6A	424385	424385	48	-	43	AAATCCATTTTAAGAGCACA [A] CCCAACACAGTTTTTAACTC
m6A	427614	427614	60	-	47	CACCCTCCAAGTCGTAGTAG [A] CCTTCCAGAGCGGGTAGAAG
m6A	429325	429325	90	-	47	CCTTGACTTCACCCTCGTAG [A] CCTTCCTCTCCTCACTGATT
m6A	429328	429328	56	+	35	CAGTGAGGAGAGGAAGGTCT [A] CGAGGGTGAAGTCAAGGAGA
m6A	429739	429739	68	-	44	ACTTCTTGACCATTTCGTCG [A] CCTTCTCTCTGATGTCGTCG
m6A	429742	429742	57	+	36	CGACATCAGAGAGAAGGTCG [A] CGAAATGGTCAAGAAGTGGA
m6A	431373	431373	88	-	44	GATAAGGGATTTTCCAGTCG [A] CAGGATAATCTACATGGCCC
m6A	431376	431376	80	+	48	CCATGTAGATTATCCTGTCG [A] CTGGAAAATCCCTTATCTGA
m6A	431613	431613	65	-	42	CATCTTTACGGAGGAAGTCT [A] CCGGAAAAAGCTGCCCAAAG
m6A	431616	431616	66	+	42	TGGGCAGCTTTTTCCGGTAG [A] CTTCCTCCGTAAAGATGAAG
m6A	433564	433564	59	-	35	TACCTGGTTTTAACATGTAT [A] CATCCACAAGGCTTTTTTAG
m6A	433567	433567	71	+	45	AAAAAGCCTTGTGGATGTAT [A] CATGTTAAAACCAGGTAATA
m6A	435090	435090	68	-	46	GAAGATAGTATGAGATGTAT [A] CGGCCGCTATGAATGACGCC
m6A	435093	435093	43	+	45	GTCATTCATAGCGGCCGTAT [A] CATCTCATACTATCTTCTGG
m6A	435308	435308	76	-	42	GCAAGGAAGGAGAGTCGTCG [A] CACTATAACACCGAGGGTAA
m6A	435311	435311	59	+	42	CCCTCGGTGTTATAGTGTCG [A] CGACTCTCCTTCCTTGCTCT
m6A	437067	437067	47	-	57	GAAAGAGATGGGGCCGAAGG [A] CGTCTTCATCAAGGGCGGAA
m6A	437274	437274	101	-	55	CCTTAAGCACGGCTTTGTCT [A] CATCGCGACCGGAACAACCG
m6A	437277	437277	80	+	48	TTGTTCCGGTCGCGATGTAG [A] CAAAGCCGTGCTTAAGGGCG
m6A	439229	439229	75	-	50	CTATCTCGATTATGGAGTAG [A] CGTTGTTGCACTGGCCGAAG
m6A	439232	439232	82	+	48	CGGCCAGTGCAACAACGTCT [A] CTCCATAATCGAGATAGCCG
m6A	441727	441727	64	-	42	GAACGTCCTTCGGCAGGTAT [A] CAAGGCTTCCTTTCTTAACC
m6A	441730	441730	65	+	45	TAAGAAAGGAAGCCTTGTAT [A] CCTGCCGAAGGACGTTCCCC
m6A	442399	442399	67	-	45	TCGGTGTCGTTGAAACGTAG [A] CCTTTGGATCCTCAGAGCCG
m6A	442402	442402	57	+	43	CTCTGAGGATCCAAAGGTCT [A] CGTTTCAACGACACCGAGGG
m6A	443233	443233	58	-	40	GGCTCAGAGTACCTGAGTCG [A] CGGTAAGGCTCCGCGTGAAG
m6A	443236	443236	62	+	42	CACGCGGAGCCTTACCGTCG [A] CTCAGGTACTCTGAGCCTCC
m6A	444469	444469	66	-	37	CTCAAGACGCTTTTTCGTAT [A] CTTTCCGAGCTTTTTGGCTC
m6A	444472	444472	78	+	38	CCAAAAAGCTCGGAAAGTAT [A] CGAAAAAGCGTCTTGAGAAG
m6A	446423	446423	62	-	35	CGTGTTTATACTGGCAGTAT [A] CTTCCAGAAGCAGGCGTGGG
m6A	446426	446426	59	+	37	ACGCCTGCTTCTGGAAGTAT [A] CTGCCAGTATAAACACGGCG
m6A	447254	447254	46	-	38	CTTCTGTGAGTTCTGTGTCG [A] CGTCTGTCCACCTGGAGCGC
m6A	447257	447257	71	+	41	CTCCAGGTGGACAGACGTCG [A] CACAGAACTCACAGAAGGTA
m6A	448330	448330	63	-	40	CAGCTTCAAGCTCGGTGTCT [A] CACTGCCGGTCAGTGGGCTG
m6A	448333	448333	82	+	39	CCCACTGACCGGCAGTGTAG [A] CACCGAGCTTGAAGCTGAGA
m6A	448925	448925	79	-	41	CCACGACTTCTTTGGAGTCT [A] CTTCGAGGGCAATGAGAAGA
m6A	448928	448928	60	+	37	TCTCATTGCCCTCGAAGTAG [A] CTCCAAAGAAGTCGTGGGCG
m6A	449108	449108	58	-	41	GCTCCAGATAACGACCGTCG [A] CTGGCCCAACGACGGTGAGC
m6A	449111	449111	54	+	37	CACCGTCGTTGGGCCAGTCG [A] CGGTCGTTATCTGGAGCATG
m6A	450893	450893	82	-	46	GACCATGAGGAACTACGTCT [A] CAATGGAAACGTCCAGAGCT
m6A	450896	450896	75	+	47	TCTGGACGTTTCCATTGTAG [A] CGTAGTTCCTCATGGTCTCG
m6A	451109	451109	67	-	42	GCTCATTGCGGCCATAGTCT [A] CTTCATGGGGGCAGGCGTGA
m6A	451112	451112	71	+	45	CGCCTGCCCCCATGAAGTAG [A] CTATGGCCGCAATGAGCATG
m6A	451394	451394	60	-	43	AAGTGCCGTAGGTTTCGTCT [A] CCTCATCAGGTTCACCTACG
m6A	451397	451397	65	+	39	AGGTGAACCTGATGAGGTAG [A] CGAAACCTACGGCACTTCCA
m6A	452342	452342	43	-	34	GATGAGCCTCACCGGCGTCT [A] CGGCATCTTCATAGCCTACG
m6A	452345	452345	77	+	41	AGGCTATGAAGATGCCGTAG [A] CGCCGGTGAGGCTCATCAGG
m6A	452779	452779	61	-	35	GGTGGTCGTCATAGGAGTCT [A] CCCGGACTACGTTTGGGAGC
m6A	452782	452782	55	+	41	CCCAAACGTAGTCCGGGTAG [A] CTCCTATGACGACCACCAAA
m6A	454494	454494	66	-	44	TGAGCGAATGATAAGCGTCT [A] CTACTTTGGTGCGATAGCGC
m6A	454497	454497	81	+	52	CTATCGCACCAAAGTAGTAG [A] CGCTTATCATTCGCTCACCT
m6A	454615	454615	74	-	43	GGCTGGGACAACGTCGGTAG [A] CTGCTGAGCGGTGGCTTCAT
m6A	454618	454618	74	+	47	AAGCCACCGCTCAGCAGTCT [A] CCGACGTTGTCCCAGCCAAA
m6A	455577	455577	65	-	41	GTGGGAAGGCAGCATCGTCG [A] CAAGTACAGTGAGCACCTCG
m6A	455580	455580	72	+	47	GGTGCTCACTGTACTTGTCG [A] CGATGCTGCCTTCCCACAGT
m6A	455957	455957	71	-	44	CCTCGACGTTGCCCTGGTAT [A] CGCGATTCTGGCCTTCGGTG
m6A	455960	455960	42	+	41	CGAAGGCCAGAATCGCGTAT [A] CCAGGGCAACGTCGAGGAAT
m6A	470415	470415	45	-	35	GCTGGATGGGTGGGCATTCT [A] GTGACTTTCTTAAACCTCAT
m6A	472742	472742	63	-	36	TGGAGCCAAAGTCAGCGTCT [A] CACAACCCTCAACCCAGCGG
m6A	472745	472745	93	+	37	CTGGGTTGAGGGTTGTGTAG [A] CGCTGACTTTGGCTCCAGCT
m6A	473081	473081	48	-	38	TACTGGAGATGTCATGGTAG [A] CACCTCCGATGATGTCACTA
m6A	473084	473084	65	+	36	TGACATCATCGGAGGTGTCT [A] CCATGACATCTCCAGTAAAA
m6A	480450	480450	83	-	50	ATGGTATAATCAAAAAGTAT [A] CTATAATCCCTGACTATGAT
m6A	480453	480453	73	+	40	ATAGTCAGGGATTATAGTAT [A] CTTTTTGATTATACCATTTC
m6A	484266	484266	71	-	37	GCATGGTGGTGCGCATGTAG [A] CCTCGTAACCGTAACCCCTG
m6A	484269	484269	77	+	39	GGGTTACGGTTACGAGGTCT [A] CATGCGCACCACCATGCCGG
m6A	488536	488536	41	-	34	ACCGCGTGGAATCCTCGTCT [A] CGCCCTAGAAGTCAAGGACG
m6A	488539	488539	54	+	31	CCTTGACTTCTAGGGCGTAG [A] CGAGGATTCCACGCGGTGCC
m6A	488947	488947	67	-	34	CAGGCCGAGGGGAGACGTCT [A] CGGCATATACGGCGACGCCA
m6A	498255	498255	43	-	34	TCCCAACACCTTCCATGTCT [A] CGGCAGCTATCCTCTCGCGT
m6A	499055	499055	62	-	33	AAGCCACTGCGAACCTGTCG [A] CTTCAGTTCCAGTTCCGTGA
m6A	500412	500412	55	-	32	ACCTGGTCCAAGAATAGTCT [A] CGGCCTCGAGGAGATAGCCG
m6A	500415	500415	49	+	32	CTATCTCCTCGAGGCCGTAG [A] CTATTCTTGGACCAGGTCTT
m6A	500463	500463	51	-	31	AGTGAAGAACGGTAGGGTCT [A] CACAATCAGCGACGACAATC
m6A	500466	500466	57	+	33	TGTCGTCGCTGATTGTGTAG [A] CCCTACCGTTCTTCACTGCG
m6A	500922	500922	91	-	40	CCCAGACCTCATCCTCGTAG [A] CAGCTTCTCGATGCCAATCC
m6A	500925	500925	72	+	39	TTGGCATCGAGAAGCTGTCT [A] CGAGGATGAGGTCTGGGTTG
m6A	501324	501324	69	-	39	CATGACTGTCCAGGATGTCT [A] CAAGGGCGAGCTTGCCAACA
m6A	501327	501327	78	+	46	TGGCAAGCTCGCCCTTGTAG [A] CATCCTGGACAGTCATGCCG
m6A	501735	501735	72	-	34	GCCGGATCTCATCCTCGTAG [A] CAGCTTCTCGATGCCAATCC
m6A	501738	501738	80	+	51	TTGGCATCGAGAAGCTGTCT [A] CGAGGATGAGATCCGGCTTG
m6A	503221	503221	53	-	38	TGAAGCCCTGAAAGACGTCG [A] CATACTGATAATCGGCCAGC
m6A	503224	503224	51	+	46	GGCCGATTATCAGTATGTCG [A] CGTCTTTCAGGGCTTCATAG
m6A	505429	505429	88	-	51	GAGCCTGGATGTATGGGTCG [A] CGGGGAGTGGTTCTACACCT
m6A	505432	505432	63	+	42	TGTAGAACCACTCCCCGTCG [A] CCCATACATCCAGGCTCTTT
m6A	508296	508296	83	-	53	GGGCTCAACGGTCTATGTCG [A] CATCGAGGCCAGCTTCCTGA
m6A	508299	508299	59	+	36	GGAAGCTGGCCTCGATGTCG [A] CATAGACCGTTGAGCCCTTG
m6A	512770	512770	43	-	41	ATCCTGCTAGCAAAGAAAGG [A] GCGATAGGAGAAAAGGTCAA
m6A	514283	514283	72	-	38	TTTCGGCATGAATTAGGTAG [A] CTAATATTCCTATCAGTCAT
m6A	514286	514286	79	+	47	ACTGATAGGAATATTAGTCT [A] CCTAATTCATGCCGAAAATT
m6A	515024	515024	73	-	41	GATTCTGGACTTCGCTGTCG [A] CTATGGCAGCGGCGATGGTG
m6A	515027	515027	64	+	41	CATCGCCGCTGCCATAGTCG [A] CAGCGAAGTCCAGAATCTGG
m6A	515384	515384	69	-	43	GGCTGAGTATCCTGACGTAG [A] CCTCTTCAACTCCCTCGACC
m6A	516162	516162	48	+	39	TGCTCGGGTTGTGCGCGAGG [A] GTTCTCGGGTAGGAACGTTG
m6A	516662	516662	68	-	42	TTCTATCGCTGTACCAGTAT [A] CCACGAAGTTCAGAAGAATG
m6A	516665	516665	72	+	42	TCTTCTGAACTTCGTGGTAT [A] CTGGTACAGCGATAGAATCG
m6A	519826	519826	84	-	45	TGCCGAGTTCGAGGAGGTAG [A] CGACGTCCCGGGCTTCGTCG
m6A	519829	519829	64	+	41	CGAAGCCCGGGACGTCGTCT [A] CCTCCTCGAACTCGGCACCC
m6A	519901	519901	55	-	43	ATTCAAGCTTGAGCACGTCT [A] CCTTGGGCCGGACTACTCAA
m6A	519904	519904	67	+	42	AGTAGTCCGGCCCAAGGTAG [A] CGTGCTCAAGCTTGAATGGT
m6A	520603	520603	40	+	39	AGGCACTCGCAGAGTGAGCT [A] AGTGATGCTCAACGAAGAGA
m6A	521926	521926	57	-	35	TGGCCTGAGGGTGCATGTAG [A] CGAGCGCGACATAAGGCCTG
m6A	521929	521929	49	+	36	GCCTTATGTCGCGCTCGTCT [A] CATGCACCCTCAGGCCAGCT
m6A	522499	522499	68	-	32	CGACCTTCCATTCAAGGTCT [A] CCAGATAGTTAACACTTACC
m6A	522502	522502	52	+	35	AAGTGTTAACTATCTGGTAG [A] CCTTGAATGGAAGGTCGGCA
m6A	523257	523257	44	-	39	CGGTGGCGGCCTTCACGTCG [A] CGTGGTCGTAGCCGGCGGAG
m6A	523374	523374	72	-	39	GTATGAACCTGTCGGTGTAG [A] CTATCCTCCTTAGGAGGGCT
m6A	523377	523377	79	+	33	CCTCCTAAGGAGGATAGTCT [A] CACCGACAGGTTCATACGCG
m6A	524149	524149	73	-	37	TGAGGTTTCCGATAGTGTCT [A] CGGTGCAGTCCGCGTAGGGC
m6A	524152	524152	61	+	34	CTACGCGGACTGCACCGTAG [A] CACTATCGGAAACCTCATCG
m6A	524599	524599	62	-	37	GGCCGTTGAGGTCGTGGTCG [A] CCAGGTCCTTAATAGCCTCG
m6A	524602	524602	52	+	34	GGCTATTAAGGACCTGGTCG [A] CCACGACCTCAACGGCCGCT
m6A	525431	525431	44	+	40	GAAAACGGCAGAGCCAACGG [A] AGTAAGGCTTGAAGACGTTA
m6A	527267	527267	55	-	43	TTAGCGCAGTGATTATGTAG [A] CTACCCAGCCCTTCTCCTCG
m6A	527270	527270	95	+	46	GGAGAAGGGCTGGGTAGTCT [A] CATAATCACTGCGCTAAAGA
m6A	527981	527981	57	-	41	GAGTTAGGTTGCTCACGTCG [A] CCCCCTGGTTCTGGGCGAAC
m6A	527984	527984	45	+	42	CGCCCAGAACCAGGGGGTCG [A] CGTGAGCAACCTAACTCAGC
m6A	528299	528299	75	-	44	GGGCCTTCACCTCATTGTAG [A] CCGCGGCGAAGGCATCGAGT
m6A	528302	528302	77	+	36	CGATGCCTTCGCCGCGGTCT [A] CAATGAGGTGAAGGCCCTTG
m6A	528422	528422	58	-	43	CCTCGAGCTCCCTTTCGTAG [A] CCTTCATTCTGATGAACTCA
m6A	528425	528425	61	+	39	GTTCATCAGAATGAAGGTCT [A] CGAAAGGGAGCTCGAGGAGA
m6A	528671	528671	57	-	42	GGGCAAGGATAAACTCGTCG [A] CCTTGTGGAGCATGTTCAGG
m6A	528674	528674	67	+	45	GAACATGCTCCACAAGGTCG [A] CGAGTTTATCCTTGCCCATT
m6A	528806	528806	84	-	43	AACCAGAGACGAGACGGTAT [A] CTCTCCACTAACCACCGGAA
m6A	528809	528809	84	+	45	CGGTGGTTAGTGGAGAGTAT [A] CCGTCTCGTCTCTGGTTCTG
m6A	528834	528834	60	-	41	TAACGTAGCCGTCCTCGTAG [A] CGGTCAGAACCAGAGACGAG
m6A	528837	528837	66	+	47	GTCTCTGGTTCTGACCGTCT [A] CGAGGACGGCTACGTTAAGG
m6A	529305	529305	70	-	37	CCTTCCTTCTGAGGAGGTAT [A] CGGCTATACCCCCAATCACG
m6A	529308	529308	66	+	46	GATTGGGGGTATAGCCGTAT [A] CCTCCTCAGAAGGAAGGGCA
m6A	531955	531955	81	+	41	GCAGGGCCTTGTGAGGGTCT [A] CAAGAAGAAGAGGGAAAACT
m6A	533990	533990	49	-	41	AAGCCCAAGGGAGATAGTCG [A] CTACTACCACGAGCACATCA
m6A	533993	533993	65	+	34	TGTGCTCGTGGTAGTAGTCG [A] CTATCTCCCTTGGGCTTTTC
m6A	537482	537482	58	-	41	AACACCGATAGTCGTTGTCG [A] CGTCCAGAGAAGTGGTCCGA
m6A	537485	537485	82	+	36	GACCACTTCTCTGGACGTCG [A] CAACGACTATCGGTGTTTCC
m6A	538626	538626	59	-	43	GTGGACTACCGCCCACGTCT [A] CCAGCTCATAGAGAGCATTA
m6A	538629	538629	61	+	42	TGCTCTCTATGAGCTGGTAG [A] CGTGGGCGGTAGTCCACCTT
m6A	542214	542214	61	-	37	TGAGGGTCTTTCTCCAGTCG [A] CCTCGAGGCTTATCGCTATG
m6A	542217	542217	60	+	42	AGCGATAAGCCTCGAGGTCG [A] CTGGAGAAAGACCCTCAGCG
m6A	544543	544543	62	-	35	CCAAGTCGATGGGGAGGTCT [A] CATCGGCTCGCCCTACGAGG
m6A	544546	544546	60	+	36	CGTAGGGCGAGCCGATGTAG [A] CCTCCCCATCGACTTGGAAT
m6A	545419	545419	58	-	39	TGTACTGGTAGATAACGTCG [A] CCTTCTTGTTGGTGCTCATC
m6A	545422	545422	57	+	38	GAGCACCAACAAGAAGGTCG [A] CGTTATCTACCAGTACACCG
m6A	545686	545686	58	-	39	CCGCTTTAACGGCGGTGTAG [A] CACCGACGTCAACTCTCTTC
m6A	545689	545689	72	+	39	GAGAGTTGACGTCGGTGTCT [A] CACCGCCGTTAAAGCGGCCG
m6A	546575	546575	61	-	36	CGTCGAGGATAAGTATGTCG [A] CATCCCTGAAGAGCATCTTG
m6A	546578	546578	41	+	44	GATGCTCTTCAGGGATGTCG [A] CATACTTATCCTCGACGAGC
m6A	548891	548891	87	-	46	TGTGGTCTCCCTTGAGGTAG [A] CCGTGATGAAGCCGTGGAGC
m6A	548894	548894	79	+	47	CCACGGCTTCATCACGGTCT [A] CCTCAAGGGAGACCACATCA
m6A	551434	551434	73	-	48	CATGGCCAAGCTCGTGGTAG [A] CGAAGCCGAGATAGATGAGC
m6A	551437	551437	58	+	34	CATCTATCTCGGCTTCGTCT [A] CCACGAGCTTGGCCATGACA
m6A	553669	553669	55	-	55	GCAGAAAGCCGGTGATGAGG [A] GGCACTCATAGAGCTCCTTG
m6A	554192	554192	46	-	59	GCACCGGCCATGAGTGGGTC [A] GGTACTGGCTCCATACAGGC
m6A	554518	554518	104	-	56	CGAGGGGAACGATGGGGTAT [A] CTTCGAGGTCAGGAAGTTCA
m6A	554521	554521	76	+	39	ACTTCCTGACCTCGAAGTAT [A] CCCCATCGTTCCCCTCGTAG
m6A	555747	555747	84	-	62	GTGGCTTGAGAAGCTCGTCG [A] CGCTTGGCTTGAACTTGACT
m6A	555750	555750	84	+	40	CAAGTTCAAGCCAAGCGTCG [A] CGAGCTTCTCAAGCCACCGG
m6A	560828	560828	43	-	36	CTGTGGGAGCCAGCTGAGCA [A] CGTCCTGCGGATGATAGCCC
m6A	561554	561554	66	-	36	AAAACCCGCTGTCCTTGTAG [A] CAATAGGAGGGAGTTTGAAG
m6A	561557	561557	73	+	41	CAAACTCCCTCCTATTGTCT [A] CAAGGACAGCGGGTTTTCCA
m6A	562525	562525	61	-	41	GAGGAGCTGAGCGGCGGTAG [A] CGTTTCCGTCTCTTCAATGA
m6A	562528	562528	66	+	38	TTGAAGAGACGGAAACGTCT [A] CCGCCGCTCAGCTCCTCACC
m6A	564036	564036	81	-	40	CCGGAACCTCGGCCGAGTAG [A] CCTTCTCCCACTTTTCGGGC
m6A	564039	564039	68	+	35	CGAAAAGTGGGAGAAGGTCT [A] CTCGGCCGAGGTTCCGGCAC
m6A	564087	564087	56	-	39	CTTCCTTCGTGAGAATGTAG [A] CCTTTCCATCGACAACTTCT
m6A	564090	564090	66	+	32	AGTTGTCGATGGAAAGGTCT [A] CATTCTCACGAAGGAAGGAA
m6A	564255	564255	66	-	41	TCTTGCCATCAAGTGAGTAG [A] CCTCAAGTCTGTGACTGGCA
m6A	564258	564258	54	+	35	CAGTCACAGACTTGAGGTCT [A] CTCACTTGATGGCAAGAAGC
m6A	566235	566235	54	-	37	CCCGCTCCTGAAGGAGGTCT [A] CCGCGAGATAATGGAGGACA
m6A	566238	566238	85	+	34	CCTCCATTATCTCGCGGTAG [A] CCTCCTTCAGGAGCGGGAAG
m6A	566709	566709	42	+	54	AATAGCGCGCCTGCTCGCGG [A] AGTAGGATAAAATTGCTCTC
m6A	568844	568844	79	-	43	TACGTTGGAGTTCTCCGTAG [A] CTACCGAGTCCAGAGAAAGA
m6A	568847	568847	93	+	56	TTCTCTGGACTCGGTAGTCT [A] CGGAGAACTCCAACGTAATC
m6A	571237	571237	60	-	40	CCTTGGCCATTGGGGCGTAG [A] CGACCTTTCCGAGCTTTTTG
m6A	571240	571240	55	+	39	AAAGCTCGGAAAGGTCGTCT [A] CGCCCCAATGGCCAAGGTCT
m6A	571258	571258	107	-	45	TCTTAGGCATCTCGGTGTAG [A] CCTTGGCCATTGGGGCGTAG
m6A	571261	571261	59	+	38	CGCCCCAATGGCCAAGGTCT [A] CACCGAGATGCCTAAGACTC
m6A	572065	572065	58	-	40	TTCCAAGCGTTCCCCAGTCG [A] CAGACAGGCCAAGCGCAAGG
m6A	572068	572068	74	+	39	TGCGCTTGGCCTGTCTGTCG [A] CTGGGGAACGCTTGGAAGGA
m6A	572282	572282	77	-	38	AAGCCCAAGCTTTCTAGTAT [A] CCTGCCACGTTGGAGAGTTC
m6A	572285	572285	68	+	38	CTCTCCAACGTGGCAGGTAT [A] CTAGAAAGCTTGGGCTTCGA
m6A	573039	573039	75	-	40	CAAGGAAAGTCCCGATGTCG [A] CACCAATCCTCTCCTGGAAC
m6A	573042	573042	71	+	45	CCAGGAGAGGATTGGTGTCG [A] CATCGGGACTTTCCTTGACA
m6A	577409	577409	52	-	35	GCTCGTTCTGGAGCTCGTCT [A] CGACGTCCACCCGTCGTGGA
m6A	577412	577412	70	+	52	ACGACGGGTGGACGTCGTAG [A] CGAGCTCCAGAACGAGCGAT
m6A	577928	577928	90	-	41	CAGGCTTGTGGCAAAGGTCG [A] CACCGTTGCCCTCCAGACTG
m6A	577931	577931	60	+	44	TCTGGAGGGCAACGGTGTCG [A] CCTTTGCCACAAGCCTGGAC
m6A	578779	578779	68	-	48	AGGCAGGGTACCAGGTGTAG [A] CCTTCACATCGTCGCTGAAG
m6A	578782	578782	66	+	42	CAGCGACGATGTGAAGGTCT [A] CACCTGGTACCCTGCCTTCA
m6A	579133	579133	59	-	44	TGGTGGTCTTCGGGGAGTAG [A] CCTCGCCGCGCTTGACGAGC
m6A	579136	579136	59	+	38	CGTCAAGCGCGGCGAGGTCT [A] CTCCCCGAAGACCACCAGGC
m6A	579357	579357	81	-	49	GATCGTAGCCCTCATAGTAG [A] CGAGGGTCTCATCCACGTCG
m6A	579360	579360	63	+	37	CGTGGATGAGACCCTCGTCT [A] CTATGAGGGCTACGATCACC
m6A	579720	579720	53	-	44	TGGAGTAGTCCTTGCCGTAG [A] CGACGTCGAAGTACTTCCTC
m6A	579723	579723	57	+	37	GAAGTACTTCGACGTCGTCT [A] CGGCAAGGACTACTCCAATC
m6A	582873	582873	76	-	45	CGGCCACCTTAAACCAGTAG [A] CACCGTAGTACTTTATCGGA
m6A	582876	582876	51	+	41	GATAAAGTACTACGGTGTCT [A] CTGGTTTAAGGTGGCCGATC
m6A	583020	583020	60	-	44	CAAGGTTCTGGAAAAGGTCG [A] CGATTGAGTAAGCCGAGAGG
m6A	583023	583023	59	+	42	CTCGGCTTACTCAATCGTCG [A] CCTTTTCCAGAACCTTGATA
m6A	584565	584565	72	-	39	ACTGCCATGGGAGGATGTAT [A] CAGAGAGACAGCATTCCTAG
m6A	584568	584568	63	+	35	GGAATGCTGTCTCTCTGTAT [A] CATCCTCCCATGGCAGTTGC
m6A	586925	586925	61	-	45	TGGAGAGCATGACCTCGTCT [A] CGGGGTCGATGCTCTCCTCG
m6A	586928	586928	55	+	42	GGAGAGCATCGACCCCGTAG [A] CGAGGTCATGCTCTCCATCA
m6A	587716	587716	89	-	53	CCTTAACGTCGCCAAGGTCT [A] CTCCGCCGAATTCATAGGCC
m6A	587719	587719	68	+	41	CTATGAATTCGGCGGAGTAG [A] CCTTGGCGACGTTAAGGTTG
m6A	588013	588013	96	-	52	GGAAGCCGTCCCCCTCGTAG [A] CCTTGATGATCCCGAGGTCA
m6A	588016	588016	61	+	37	CCTCGGGATCATCAAGGTCT [A] CGAGGGGGACGGCTTCCAGT
m6A	593145	593145	45	-	34	GTTTATAATCGGTCGGGTAG [A] CTTCTATAACCCCGTACTTG
m6A	593148	593148	77	+	33	GTACGGGGTTATAGAAGTCT [A] CCCGACCGATTATAAACTGT
m6A	593313	593313	55	-	30	TCTCATAAGTGACGTTGTCG [A] CGAAGGCGCCGTTGGCATAG
m6A	593316	593316	52	+	32	TGCCAACGGCGCCTTCGTCG [A] CAACGTCACTTATGAGATAG
m6A	596652	596652	73	-	43	ACTCCTCACCCGCAGCGTAG [A] CTGGAATGCCGAGCTCTTTA
m6A	596655	596655	79	+	43	AGAGCTCGGCATTCCAGTCT [A] CGCTGCGGGTGAGGAGTTTT
m6A	596739	596739	69	-	42	TGGCGTCGACTATGACGTCG [A] CCTTTTCCAGCAGGTCGCTG
m6A	596742	596742	60	+	39	CGACCTGCTGGAAAAGGTCG [A] CGTCATAGTCGACGCCACCC
m6A	596751	596751	58	-	40	TGCCGCCAGGGGTGGCGTCG [A] CTATGACGTCGACCTTTTCC
m6A	596754	596754	67	+	42	AAAGGTCGACGTCATAGTCG [A] CGCCACCCCTGGCGGCATGG
m6A	596979	596979	75	-	41	GACGGATCATCACGGCGTAG [A] CGTAGTCGATGTACTCCTGA
m6A	596982	596982	53	+	45	GGAGTACATCGACTACGTCT [A] CGCCGTGATGATCCGTCGTG
m6A	599401	599401	70	-	34	GAACGGCTACACGATGGTCT [A] CTTCGCCTTCGTTGGTGAGA
m6A	599404	599404	76	+	39	CACCAACGAAGGCGAAGTAG [A] CCATCGTGTAGCCGTTCTTG
m6A	602960	602960	55	-	33	CCATCTTAATTGCCTCGTAG [A] CGGTCTTTTCAGCTTTATCT
m6A	602963	602963	52	+	32	TAAAGCTGAAAAGACCGTCT [A] CGAGGCAATTAAGATGGTCA
m6A	604004	604004	55	-	30	AACAGGTCTCTCCGCGGTCT [A] CCCCAACAATCCCCAGCTCG
m6A	604007	604007	57	+	30	GCTGGGGATTGTTGGGGTAG [A] CCGCGGAGAGACCTGTTACA
m6A	608198	608198	67	-	38	CGTCCTCCCTGCTCGCGTAG [A] CTATCGGCCCGGTAACGCGT
m6A	608201	608201	82	+	40	CGTTACCGGGCCGATAGTCT [A] CGCGAGCAGGGAGGACGTTC
m6A	608702	608702	56	-	36	CAACGCGGTTCTCGTGGTAG [A] CCCTATCGACGGTTCCACGT
m6A	608705	608705	49	+	33	TGGAACCGTCGATAGGGTCT [A] CCACGAGAACCGCGTTGCGA
m6A	614600	614600	54	-	35	GAACTTCCTTCTCAAAGTAG [A] CCTCCTTGTTCTTTGGAATG
m6A	614603	614603	81	+	41	TCCAAAGAACAAGGAGGTCT [A] CTTTGAGAAGGAAGTTCTTC
m6A	614816	614816	61	-	39	TGACCCCTTCGTCGATGTAG [A] CAGGTCCCTGAATCTCAACG
m6A	614819	614819	72	+	42	TGAGATTCAGGGACCTGTCT [A] CATCGACGAAGGGGTCAAGA
m6A	618424	618424	69	-	38	GTCCTATCTGGCCGTAGTAG [A] CCGTGAAGCTTGCTGAGACG
m6A	618427	618427	77	+	42	CTCAGCAAGCTTCACGGTCT [A] CTACGGCCAGATAGGACCCT
m6A	622808	622808	64	-	40	CGACTTTCTCCTCGACGTCT [A] CGTGAGCGGGTTTAATCTTC
m6A	622811	622811	50	+	35	GATTAAACCCGCTCACGTAG [A] CGTCGAGGAGAAAGTCGCTC
m6A	625757	625757	40	-	32	ATTGGACGTTGCTAAGGTCT [A] CTTCTCGCCGAGGCTCGCCA
m6A	625760	625760	69	+	42	CGAGCCTCGGCGAGAAGTAG [A] CCTTAGCAACGTCCAATCTG
m6A	628258	628258	71	-	35	TCTTGGTTCCACCGGTGTCG [A] CGATTCCCCCGATTATGAAG
m6A	628261	628261	41	+	41	CATAATCGGGGGAATCGTCG [A] CACCGGTGGAACCAAGAAGA
m6A	628447	628447	50	-	35	GTGGCTCCTGGAACTCGTAG [A] CTGCCTCATCCATTGACTTG
m6A	628450	628450	77	+	43	GTCAATGGATGAGGCAGTCT [A] CGAGTTCCAGGAGCCACTTC
m6A	629879	629879	66	-	39	GCTCAAGCACGTGGCGGTCT [A] CGCTACCGACTCCTACGAGA
m6A	629882	629882	67	+	44	CGTAGGAGTCGGTAGCGTAG [A] CCGCCACGTGCTTGAGCTTG
m6A	635249	635249	68	-	40	GATTAACCCAGACTTTGTCT [A] CATCACCAACGTCGTGAAGT
m6A	635252	635252	81	+	41	TCACGACGTTGGTGATGTAG [A] CAAAGTCTGGGTTAATCCCT
m6A	637578	637578	66	-	41	CCAGGGCATTTTGCTCGTAG [A] CAACTACAGGGACGAGGAGA
m6A	637581	637581	77	+	34	CCTCGTCCCTGTAGTTGTCT [A] CGAGCAAAATGCCCTGGTCT
m6A	639036	639036	63	-	38	CTTCCCCCGCTTCTTCGTAG [A] CCCAGAGGAGCATCTGTTTA
m6A	639039	639039	51	+	37	ACAGATGCTCCTCTGGGTCT [A] CGAAGAAGCGGGGGAAGTTG
m6A	640071	640071	40	-	41	ACAAAAGCGGAGGAAATCGA [A] GGTGATTTGATAATAATCCC
m6A	646671	646671	99	-	49	TGACGGATTGAAAAAAGTCT [A] CGCGGAGCAAGGTCTTGGAG
m6A	646674	646674	77	+	39	CAAGACCTTGCTCCGCGTAG [A] CTTTTTTCAATCCGTCAGTT
m6A	649356	649356	60	-	38	CCTCGATGCCCTTTTCGTCT [A] CAACGAGCTCACCATCATGC
m6A	649359	649359	84	+	34	TGATGGTGAGCTCGTTGTAG [A] CGAAAAGGGCATCGAGGCCG
m6A	650656	650656	69	-	42	GCTCGAGGAGGGTGTTGTCT [A] CGAGCGCTTTGGCATCTATG
m6A	650659	650659	53	+	30	AGATGCCAAAGCGCTCGTAG [A] CAACACCCTCCTCGAGCTCG
m6A	651364	651364	69	-	39	AAGCCCCATTGCTCTCGTAG [A] CATGGGCATAGACTTTCCTC
m6A	651367	651367	61	+	33	GAAAGTCTATGCCCATGTCT [A] CGAGAGCAATGGGGCTTCAA
m6A	655576	655576	66	-	30	GGAAAAAATAACCATGGTCT [A] CCGCCGCTCCCTCGAGCACA
m6A	655579	655579	62	+	38	GCTCGAGGGAGCGGCGGTAG [A] CCATGGTTATTTTTTCCGCA
m6A	655750	655750	44	-	29	TATTGGGCTTCCTGGAGTCT [A] CGATGCCCTCAGCCTGCTCC
m6A	655753	655753	67	+	37	GCAGGCTGAGGGCATCGTAG [A] CTCCAGGAAGCCCAATACCG
m6A	656041	656041	45	+	37	CCTCAGGCATCTTGTCGTAG [A] CGTGAACTTCATAACCCCTG
m6A	656514	656514	68	+	39	CTCACCATTAGGAGAAGTCT [A] CGCAGTTAAGACCAACCTCT
m6A	657875	657875	55	+	39	GGGAATCAAAGGGACCGTAG [A] CGAGTGGCACGCCTTCTTTC
m6A	658595	658595	54	+	43	CATTGTCGAAGACTACGTAT [A] CGTCTTTCTGGACATTGCCC
m6A	660004	660004	47	-	34	TAAACAGCTCCCGCCTGTAG [A] CGAAGACTTAACGCAGTTCA
m6A	660007	660007	60	+	42	ACTGCGTTAAGTCTTCGTCT [A] CAGGCGGGAGCTGTTTAACG
m6A	661147	661147	42	-	31	GATGCTCAAAGATATGGTCG [A] CCAGATAGCTGCCACTGGTG
m6A	661150	661150	74	+	39	CAGTGGCAGCTATCTGGTCG [A] CCATATCTTTGAGCATCTTC
m6A	661402	661402	49	-	31	GAACGGCAAGTACGTCGTCG [A] CATCGACAACATCAAGATCG
m6A	661405	661405	59	+	40	TCTTGATGTTGTCGATGTCG [A] CGACGTACTTGCCGTTCTTC
m6A	662076	662076	43	+	40	CCGAAAATTTCAAAAAAACG [A] CTAATTTTTGAATTAATGAC
m6A	662087	662087	44	+	42	AAAAAAACGACTAATTTTTG [A] ATTAATGACAAAAAGATGAC
m6A	662703	662703	70	+	42	CGTCAACTGCCCCTACGTCT [A] CGAGGTCGACCTGAGGGACA
m6A	662712	662712	70	+	42	CCCCTACGTCTACGAGGTCG [A] CCTGAGGGACATGAAAATCG
m6A	662961	662961	43	-	27	TCTTGAGCAGGTGCAGGTCG [A] CGCCCTGGGCTTCAAGCGTT
m6A	662964	662964	70	+	43	GCTTGAAGCCCAGGGCGTCG [A] CCTGCACCTGCTCAAGAGAG
m6A	663380	663380	57	+	42	AGGTTCTCGAGGAAGCGTAG [A] CCCTCGTCTATCTTCTCACC
m6A	664985	664985	60	+	35	CAAAGGCTCCGGCACCGTAG [A] CGCTCCTCTTACGCCTGAAG
m6A	666611	666611	63	-	31	GACGTGTTCTCCAAAGGTCG [A] CTCAAGAAAAGCCTCAACCG
m6A	666614	666614	41	+	38	TTGAGGCTTTTCTTGAGTCG [A] CCTTTGGAGAACACGTCTAC
m6A	666630	666630	44	-	32	CCTTGAACTTTATAAGGTAG [A] CGTGTTCTCCAAAGGTCGAC
m6A	666633	666633	55	+	35	GACCTTTGGAGAACACGTCT [A] CCTTATAAAGTTCAAGGACG
m6A	668552	668552	43	-	28	GAAGATCAAGGAGCTCGTCG [A] CACGCTCTTCAAAAACGTTC
m6A	668555	668555	48	+	37	CGTTTTTGAAGAGCGTGTCG [A] CGAGCTCCTTGATCTTCGGC
m6A	673605	673605	57	-	37	CGTAGCCGTCTAGCTTGTAG [A] CCTTGTAATCCCCCGGCTCT
m6A	673608	673608	81	+	43	GCCGGGGGATTACAAGGTCT [A] CAAGCTAGACGGCTACGAGT
m6A	674624	674624	66	-	44	CCACGCGCCCCATCTGGTCT [A] CAACCTGCCTGGATATATCT
m6A	674627	674627	70	+	38	TATATCCAGGCAGGTTGTAG [A] CCAGATGGGGCGCGTGGACG
m6A	681743	681743	49	-	33	CCACGAAGTATGCACTGTAG [A] CTTGGAATCCACCAGCTATG
m6A	681746	681746	58	+	39	AGCTGGTGGATTCCAAGTCT [A] CAGTGCATACTTCGTGGAAG
m6A	682442	682442	63	-	36	TTATTGTGATTTTTTGGTCG [A] CATTGTTAAACAACGTTAGT
m6A	682445	682445	50	+	41	AACGTTGTTTAACAATGTCG [A] CCAAAAAATCACAATAACCA
m6A	684401	684401	62	-	36	CCCCGACCTTGAGGGCGTCG [A] CGAGGCTCTGGCTGCCCATC
m6A	684404	684404	65	+	36	GGGCAGCCAGAGCCTCGTCG [A] CGCCCTCAAGGTCGGGGCAT
m6A	688444	688444	59	-	40	TCTCCTTTGCACTGCCGTAT [A] CTTATGTTCTGATAGAGGGT
m6A	688447	688447	56	+	43	CTCTATCAGAACATAAGTAT [A] CGGCAGTGCAAAGGAGAAGT
m6A	688651	688651	67	-	40	AGGCCTTAACGATTGCGTCG [A] CTAGAGGTATGATTCCCTTT
m6A	688654	688654	71	+	43	GGGAATCATACCTCTAGTCG [A] CGCAATCGTTAAGGCCTCGG
m6A	691261	691261	75	-	39	CTACCGCAATGTCACGGTAG [A] CATCGATTAGGTTGAATGTG
m6A	691264	691264	75	+	47	ATTCAACCTAATCGATGTCT [A] CCGTGACATTGCGGTAGTCT
m6A	693310	693310	79	-	42	CAAGGTCGACGAGGTTGTCG [A] CTTAAGCGATGAGCCCGTCC
m6A	693313	693313	76	+	44	CGGGCTCATCGCTTAAGTCG [A] CAACCTCGTCGACCTTGTTC
m6A	693322	693322	72	-	42	TCTGGAGGAGAACAAGGTCG [A] CGAGGTTGTCGACTTAAGCG
m6A	693325	693325	78	+	44	TTAAGTCGACAACCTCGTCG [A] CCTTGTTCTCCTCCAGAGCC
m6A	695850	695850	64	-	36	GAAGGCCCGCCCAGAGGTCG [A] CGGCTCGAAGCTCACAATCA
m6A	695853	695853	92	+	49	TTGTGAGCTTCGAGCCGTCG [A] CCTCTGGGCGGGCCTTCATC
m6A	698948	698948	59	-	42	AGGCCCTAATGAGGGCGTAG [A] CCCTGTCAGCTGCCCTGTAG
m6A	698951	698951	90	+	58	CAGGGCAGCTGACAGGGTCT [A] CGCCCTCATTAGGGCCTACT
m6A	699884	699884	49	-	35	CGTTCACAAGAGGCTTGTCG [A] CATTGAGGCCGACGAAAGGG
m6A	699887	699887	90	+	51	TTTCGTCGGCCTCAATGTCG [A] CAAGCCTCTTGTGAACGCGG
m6A	700752	700752	72	-	38	CATCCCGATCCAGGACGTCT [A] CTCCATTAAGGGTGTCGGTA
m6A	700755	700755	85	+	56	CGACACCCTTAATGGAGTAG [A] CGTCCTGGATCGGGATGCGG
m6A	701388	701388	56	-	41	AGTCTTTATCGGCCACGTCG [A] CCACGGAAAGAGCACCACCA
m6A	701391	701391	49	+	53	TGGTGCTCTTTCCGTGGTCG [A] CGTGGCCGATAAAGACTATG
m6A	701718	701718	53	-	37	GCACAATTGGGAGAAGAACT [A] TGGAATCATAGCGAAGAGGG
m6A	703658	703658	77	-	43	CAAGGGTATCGTTGACGTCT [A] CAACGGCAACATATTCCTCG
m6A	703661	703661	82	+	48	GGAATATGTTGCCGTTGTAG [A] CGTCAACGATACCCTTGGCA
m6A	703880	703880	61	-	43	CTCACCTCCGATCGTCGTCT [A] CCGTGAGAGCGTCACCAAGC
m6A	703883	703883	112	+	46	TGGTGACGCTCTCACGGTAG [A] CGACGATCGGAGGTGAGACA
m6A	704915	704915	61	-	47	CGGTGCGATCATAGTCGTCG [A] CGCCGTCGAGGGTGTCATGC
m6A	704918	704918	83	+	39	TGACACCCTCGACGGCGTCG [A] CGACTATGATCGCACCGTCG
m6A	705875	705875	78	-	46	CATGATGTATCCAACCGTCT [A] CCAGCACCATGTTTCCAGGA
m6A	705878	705878	64	+	35	TGGAAACATGGTGCTGGTAG [A] CGGTTGGATACATCATGCTC
m6A	705995	705995	74	-	47	CGTTGCATACGGACTCGTCG [A] CCTCGACAGGCTTATAAGAA
m6A	705998	705998	48	+	34	TTATAAGCCTGTCGAGGTCG [A] CGAGTCCGTATGCAACGCCG
m6A	708446	708446	65	-	38	CGACGAGGTTACCGAGGTCT [A] CATCAACCTCCGCCCGACAA
m6A	708449	708449	65	+	32	TCGGGCGGAGGTTGATGTAG [A] CCTCGGTAACCTCGTCGTTT
m6A	710771	710771	67	-	30	GCGCGGGCTGAGCAACGTCT [A] CTTCGATGAGAAGAGAAGAG
m6A	710774	710774	49	+	31	TTCTCTTCTCATCGAAGTAG [A] CGTTGCTCAGCCCGCGCATG
m6A	711459	711459	65	-	30	CACGAGGCCTCCGAAGGTCT [A] CAGCGGTGGAATTCCTTTCC
m6A	711462	711462	75	+	30	AAGGAATTCCACCGCTGTAG [A] CCTTCGGAGGCCTCGTGACC
m6A	712056	712056	67	-	29	CCGTTCCAAGCAGGGTGTCT [A] CTGGTACCTCAAGCTCACGG
m6A	712059	712059	50	+	30	TGAGCTTGAGGTACCAGTAG [A] CACCCTGCTTGGAACGGACG
m6A	713114	713114	67	-	34	GAAGACGAGAATCGAGGTAG [A] CAGTGAGACTGGGGAGGTTT
m6A	713117	713117	52	+	33	CCTCCCCAGTCTCACTGTCT [A] CCTCGATTCTCGTCTTCGTG
m6A	714232	714232	64	-	42	CGAGAGAGGGGACATAGTCT [A] CCGCTACACTAAGACACAGG
m6A	714235	714235	58	+	31	GTGTCTTAGTGTAGCGGTAG [A] CTATGTCCCCTCTCTCGTCC
m6A	719263	719263	64	-	44	TCAGCAAATCGGCGTAGTCT [A] CCGCCTGCGGAATCTCATAG
m6A	719266	719266	56	+	30	TGAGATTCCGCAGGCGGTAG [A] CTACGCCGATTTGCTGAACG
m6A	720667	720667	71	-	48	GCGTCCACTCTACCTCGTAG [A] CTGGCTTGTCAATGACTTCA
m6A	720670	720670	58	+	31	AGTCATTGACAAGCCAGTCT [A] CGAGGTAGAGTGGACGCTCG
m6A	721637	721637	40	-	41	GTAAGCAGCTCGTCCATTGG [A] GGCATCTCTATGAGAACGTC
m6A	723396	723396	49	-	45	CGCCTGTCGTAGGCGTGACC [A] CCGTCGGTGGCGGAGCGCCT
m6A	723878	723878	79	-	39	AAACTCCGCCGTTGGTGTAT [A] CCGGCTTGAAGTTGGCGAAG
m6A	723881	723881	64	+	44	CGCCAACTTCAAGCCGGTAT [A] CACCAACGGCGGAGTTTCGA
m6A	724367	724367	62	-	38	CGTTGGGGGCTATGTAGTAG [A] CTATGCTCGCCCTGAGGTAG
m6A	724370	724370	71	+	41	CCTCAGGGCGAGCATAGTCT [A] CTACATAGCCCCCAACGGCA
m6A	725639	725639	74	-	38	GAAAACCGGTCAGTACGTAG [A] CAGAACCGAGAAGTGGTTAG
m6A	725642	725642	52	+	39	ACCACTTCTCGGTTCTGTCT [A] CGTACTGACCGGTTTTCGTC
m6A	727300	727300	62	-	39	CTTCGTCTTCCCTCTTGTAG [A] CCTCTATTTTGAGTCCCCCA
m6A	727303	727303	50	+	34	GGGACTCAAAATAGAGGTCT [A] CAAGAGGGAAGACGAAGCAA
m6A	730175	730175	45	+	30	ATAAGACTCTAAGAGAATTG [A] AATAACGATGAAGGCGGACT
m6A	735071	735071	64	-	34	AACCGTCCAGAAGCTCGTCT [A] CGACGGCGACTATGTTGGCA
m6A	735074	735074	74	+	46	CAACATAGTCGCCGTCGTAG [A] CGAGCTTCTGGACGGTTACT
m6A	738230	738230	46	-	37	CCTCGGTAAAGCCGCCGTAG [A] CCTCGCATCTGTAGAAGTGG
m6A	738233	738233	77	+	46	CTTCTACAGATGCGAGGTCT [A] CGGCGGCTTTACCGAGGTGC
m6A	739619	739619	74	-	41	TTTCAAAGGCTTTCTCGTCG [A] CATCGACTCCATCATCCACG
m6A	739622	739622	99	+	51	GGATGATGGAGTCGATGTCG [A] CGAGAAAGCCTTTGAAAAGC
m6A	741924	741924	69	+	45	AACGACGGAGGAAATAGTAT [A] CCGCGTCATCAAGAAACTCC
m6A	746405	746405	78	-	47	TGCAGGCTTCTATCAGGTCT [A] CCTCCAGAGCTTAGGCCTAT
m6A	746408	746408	56	+	38	GGCCTAAGCTCTGGAGGTAG [A] CCTGATAGAAGCCTGCATAA
m6A	750189	750189	50	-	39	AGACCTCCGGGTCGTCGTAG [A] CTTCCTGTGGAGCAACTGCA
m6A	750192	750192	81	+	47	AGTTGCTCCACAGGAAGTCT [A] CGACGACCCGGAGGTCTCGA
m6A	753160	753160	52	-	39	ATGGGCGGACAGGATTGTAG [A] CATATTTATGGACTTTGAAG
m6A	753163	753163	91	+	47	CAAAGTCCATAAATATGTCT [A] CAATCCTGTCCGCCCATCTC
m6A	756141	756141	80	-	38	ATACCGTGGGTGAGAGGTAT [A] CATCACTTACCTGCAGGTAT
m6A	756144	756144	55	+	52	CCTGCAGGTAAGTGATGTAT [A] CCTCTCACCCACGGTATATG
m6A	757439	757439	40	+	52	TTCTCACCATTTTAATCGCT [A] TAGCTATCATCAAAACCGCG
m6A	757562	757562	60	-	42	CTGGAGAAAGGGAAACGTAG [A] CTTTAAAACCGGAACGCTAA
m6A	757565	757565	79	+	53	GCGTTCCGGTTTTAAAGTCT [A] CGTTTCCCTTTCTCCAGTGC
m6A	761189	761189	80	-	49	AGCTTCCGAGTCCCTTGTAG [A] CGTCGGGGATTATGGTGTGG
m6A	761192	761192	63	+	41	CACCATAATCCCCGACGTCT [A] CAAGGGACTCGGAAGCTACG
m6A	763007	763007	54	-	44	CGTGGTCAAAGGAGTAGTAG [A] CCTTCTGGTACTCCTTCCTG
m6A	763010	763010	64	+	32	GAAGGAGTACCAGAAGGTCT [A] CTACTCCTTTGACCACGGCC
m6A	766596	766596	61	-	39	TATCCCCCGCGTACTGGTAG [A] CGAGGACGCTCTCGCTTCCG
m6A	766599	766599	71	+	38	AAGCGAGAGCGTCCTCGTCT [A] CCAGTACGCGGGGGATAGGG
m6A	766863	766863	58	-	39	TCTCGGTTCTGACGACGTCG [A] CGGTCCAGATTTCAAGGCTA
m6A	766866	766866	46	+	39	CCTTGAAATCTGGACCGTCG [A] CGTCGTCAGAACCGAGACAG
m6A	768804	768804	79	-	43	TGATAACGCCCTTGTCGTCG [A] CGACGAAGACTGCCCTAGCA
m6A	768807	768807	62	+	44	TAGGGCAGTCTTCGTCGTCG [A] CGACAAGGGCGTTATCAGGG
m6A	770169	770169	77	-	52	CCTGCTGGTCTCGGTGGTCT [A] CACCCTCCTCGGCATAGCGA
m6A	770172	770172	82	+	46	CTATGCCGAGGAGGGTGTAG [A] CCACCGAGACCAGCAGGGTT
m6A	771955	771955	72	-	43	AGTGGAGTTCATAAAAGTAG [A] CGCCACGAAGTTTAAGCGTG
m6A	771958	771958	85	+	46	GCTTAAACTTCGTGGCGTCT [A] CTTTTATGAACTCCACTTCA
m6A	779180	779180	62	-	53	TGCGCTATCGACAGTGGTCT [A] CTTCTACGGTGGGAAGCCAT
m6A	779183	779183	81	+	45	GCTTCCCACCGTAGAAGTAG [A] CCACTGTCGATAGCGCAAAG
m6A	787956	787956	61	-	43	CTTCGACAGCGAAAGCGTCT [A] CTCTAACCTCAAGGCCGAGT
m6A	787959	787959	92	+	55	CGGCCTTGAGGTTAGAGTAG [A] CGCTTTCGCTGTCGAAGACA
m6A	789160	789160	67	-	37	TTTCTGGATTTCTTAAGTAT [A] CAAATTTGTGAAGAAAGGTT
m6A	789163	789163	86	+	48	CTTTCTTCACAAATTTGTAT [A] CTTAAGAAATCCAGAAAAGG
m6A	791715	791715	60	-	36	GGTAGACAGAGACTTCGTAG [A] CGAGAGCGACCTTCCGAGGA
m6A	791718	791718	54	+	37	TCGGAAGGTCGCTCTCGTCT [A] CGAAGTCTCTGTCTACCACT
m6A	791730	791730	68	-	38	TGGAAGAATAATAGTGGTAG [A] CAGAGACTTCGTAGACGAGA
m6A	791772	791772	70	-	43	ACTGGGGAGCTGGGAGGTCT [A] CTTCCTCCACAAACTGGGCG
m6A	791775	791775	78	+	34	CCAGTTTGTGGAGGAAGTAG [A] CCTCCCAGCTCCCCAGTGCT
m6A	798117	798117	75	-	43	CTCCATGAATTCCTCCGTAT [A] CTCTTTTTTGGTCATGTCAA
m6A	798120	798120	71	+	35	ACATGACCAAAAAAGAGTAT [A] CGGAGGAATTCATGGAGGCC
m6A	798823	798823	89	-	51	CTTTGTCCGTGAACTTGTAG [A] CAACCGGGTTGAGGCCGTGC
m6A	798826	798826	75	+	38	CGGCCTCAACCCGGTTGTCT [A] CAAGTTCACGGACAAAGAAG
m6A	799372	799372	42	-	52	ATTTAGCGAGGGTCTGAAAG [A] AGTCTCTGAGCAGCCCCCCT
m6A	799501	799501	81	-	50	CGAGGTTGACAACAGTGTCG [A] CTCTGATCGAGGTTTCGGCA
m6A	799504	799504	78	+	34	CGAAACCTCGATCAGAGTCG [A] CACTGTTGTCAACCTCGTGG
m6A	801377	801377	61	-	47	CGCAAACGGGACAGATGTAG [A] CCTTTTTTATCTCGAAGTCC
m6A	801380	801380	66	+	42	CTTCGAGATAAAAAAGGTCT [A] CATCTGTCCCGTTTGCGGCT
m6A	802304	802304	86	-	48	ATTCGCGGTTGGGCATGTAG [A] CCTTCATTTTTCTCACCGAT
m6A	802307	802307	83	+	45	GGTGAGAAAAATGAAGGTCT [A] CATGCCCAACCGCGAATGGC
m6A	802565	802565	64	-	46	TCTTGAGGTCGTAGACGTAG [A] CGTTGTCAAACTTGACGAGG
m6A	802568	802568	103	+	44	CGTCAAGTTTGACAACGTCT [A] CGTCTACGACCTCAAGAACA
m6A	802571	802571	71	-	46	GGTTGTTCTTGAGGTCGTAG [A] CGTAGACGTTGTCAAACTTG
m6A	802574	802574	75	+	45	GTTTGACAACGTCTACGTCT [A] CGACCTCAAGAACAACCCCG
m6A	804721	804721	73	-	42	CCTTTCCATCCAGGTTGTAG [A] CGAGGGCGAGGGTGCCTATT
m6A	804724	804724	67	+	35	AGGCACCCTCGCCCTCGTCT [A] CAACCTGGATGGAAAGGACG
m6A	805140	805140	58	-	44	CAGGTTAGGACTTTTTGTCT [A] CGTCTATGTTCTCCTCACAG
m6A	805143	805143	47	+	33	TGAGGAGAACATAGACGTAG [A] CAAAAAGTCCTAACCTGCTG
m6A	805432	805432	61	-	39	CTTCGCGATGGCCGACGTCG [A] CGACTTTACAACAAAACACA
m6A	805435	805435	47	+	38	GTTTTGTTGTAAAGTCGTCG [A] CGTCGGCCATCGCGAAGATG
m6A	805783	805783	72	-	41	CAATGACAAGTTTGTTGTAT [A] CTGGAGGAACGATGAGGAGT
m6A	805786	805786	47	+	36	CCTCATCGTTCCTCCAGTAT [A] CAACAAACTTGTCATTGGCA
m6A	806048	806048	72	-	42	AGACTGAAAAGCAAAAGTAG [A] CAAGGTCGGATTTTATACCG
m6A	806051	806051	87	+	41	TATAAAATCCGACCTTGTCT [A] CTTTTGCTTTTCAGTCTCAT
m6A	806225	806225	72	-	44	AATGCGCTATCCTGACGTCT [A] CAAGGAGGAGTTTTACGACC
m6A	806228	806228	57	+	38	CGTAAAACTCCTCCTTGTAG [A] CGTCAGGATAGCGCATTATG
m6A	807250	807250	67	-	43	CGTAGAACTCATTGTCGTAG [A] CGAACTTTGTCCCTTTCCTC
m6A	807253	807253	71	+	36	GAAAGGGACAAAGTTCGTCT [A] CGACAATGAGTTCTACGTAA
m6A	809056	809056	54	-	49	GAATCCCGCCGAGCTTGTAG [A] CCTCTTTAATGCCGAGGAGC
m6A	809059	809059	65	+	42	CCTCGGCATTAAAGAGGTCT [A] CAAGCTCGGCGGGATTCAGG
m6A	809119	809119	81	-	44	CCGGACCAAAGATTTTGTCT [A] CTTTCTTCATGCCAATGCCA
m6A	809122	809122	78	+	43	CATTGGCATGAAGAAAGTAG [A] CAAAATCTTTGGTCCGGGCA
m6A	810924	810924	84	-	50	TTTCCACGGGATCGCCGTAG [A] CCTTCACTTTCTCCTTCTGC
m6A	810927	810927	66	+	41	GAAGGAGAAAGTGAAGGTCT [A] CGGCGATCCCGTGGAAATAG
m6A	811946	811946	77	-	48	TCCTTCCCCCGTGGGTGTAG [A] CCTCCCAGTACTCCCCGTTC
m6A	811949	811949	70	+	33	CGGGGAGTACTGGGAGGTCT [A] CACCCACGGGGGAAGGAAGG
m6A	812522	812522	85	-	53	ACGCATCGTTGTCGCAGTCT [A] CCCTCACCTCCTTCACGAGC
m6A	812525	812525	53	+	31	CGTGAAGGAGGTGAGGGTAG [A] CTGCGACAACGATGCGTTGC
m6A	816350	816350	91	-	54	AGATGTTCTCATTATTGTAG [A] CCTTAATTCCGCCGGTGGTT
m6A	816353	816353	64	+	34	CACCGGCGGAATTAAGGTCT [A] CAATAATGAGAACATCTTTG
m6A	817338	817338	53	-	58	GAAGGTTTCCGAGTATCTCC [A] GGTAGAGCATATTGGTCGCT
m6A	817713	817713	87	-	56	AGAGCTTTTCGCCGCAGTAG [A] CCCTCACAAGGGTGTCCGGT
m6A	817716	817716	73	+	43	GGACACCCTTGTGAGGGTCT [A] CTGCGGCGAAAAGCTCTATG
m6A	817938	817938	85	-	60	GTTTTATGTCAACGCCGTAG [A] CCTTCAGGCCTATCAAGCCG
m6A	817941	817941	74	+	49	CTTGATAGGCCTGAAGGTCT [A] CGGCGTTGACATAAAACCCG
m6A	820381	820381	71	-	50	GCTCCTGCGTCCCTATGTAT [A] CCCTGACCCTGTCCTTCAGG
m6A	820384	820384	74	+	49	GAAGGACAGGGTCAGGGTAT [A] CATAGGGACGCAGGAGCTCA
m6A	820498	820498	44	+	46	CCGGGACTCGCGGAAAAACG [A] GTACTTCAAGCTCCACGCCC
m6A	825086	825086	98	-	49	GGCCTGAATAGAGGAAGTAG [A] CTCCGCTCTTCTCTCTAAAC
m6A	825089	825089	75	+	40	TAGAGAGAAGAGCGGAGTCT [A] CTTCCTCTATTCAGGCCCGC
m6A	825434	825434	65	-	45	GCGGGAAGGTGAGACCGTAG [A] CGTAAACTTCATGGCTTAAA
m6A	825437	825437	89	+	44	AAGCCATGAAGTTTACGTCT [A] CGGTCTCACCTTCCCGCTGG
m6A	826153	826153	72	-	42	CGATGACCTCAACGTGGTAG [A] CCGCCAGGTGCTTTCGGCCT
m6A	826360	826360	104	-	44	CCGCAGTGTAGAACTCGTCG [A] CGGCCTCCCACAGGAAGTCT
m6A	826363	826363	51	+	42	CTTCCTGTGGGAGGCCGTCG [A] CGAGTTCTACACTGCGGTAA
m6A	826422	826422	41	-	40	CGACCGGACCTGAGAGGTGT [A] CCTCCCAAACTTTTGAACCT
m6A	826920	826920	59	-	38	CGGGGGCGATAATGACGTCT [A] CCTCTCTGCCGGCTCCTATC
m6A	826923	826923	60	+	44	AGGAGCCGGCAGAGAGGTAG [A] CGTCATTATCGCCCCCGGGA
m6A	829130	829130	93	-	49	GCTGTTCAACAAATACGTCG [A] CGAAGGCGGCGAGATGAAGA
m6A	829133	829133	45	+	52	TCATCTCGCCGCCTTCGTCG [A] CGTATTTGTTGAACAGCTCT
m6A	829360	829360	49	-	49	GAGCCGGGGAAGTTCAAGCC [A] GGTGACGAGGTCGAGCTCAA
m6A	831771	831771	80	-	50	CCTCCAGATACTCTTGGTCT [A] CGGCGTCCTGCTCAAGGTCT
m6A	831774	831774	60	+	35	CCTTGAGCAGGACGCCGTAG [A] CCAAGAGTATCTGGAGGATG
m6A	836156	836156	67	-	41	TTAGTGGTTGTCCGGTGTCG [A] CGGTTTGGCCTTCTTTGATG
m6A	836159	836159	77	+	48	CAAAGAAGGCCAAACCGTCG [A] CACCGGACAACCACTAATCG
m6A	838022	838022	75	-	47	TCCAGGCGGCGTACCAGTCG [A] CGACGAGGAGCAGGTTGAGG
m6A	838025	838025	84	+	53	CAACCTGCTCCTCGTCGTCG [A] CTGGTACGCCGCCTGGAAGA
m6A	838720	838720	42	+	52	AAATCTAGAAAAGTATTTTG [A] GGTTCTAAGTTATTCTCCCG
m6A	840528	840528	98	-	51	CCGGCCAGTCGAAGGTGTAG [A] CGGCAAAGCCTGCCTCATTA
m6A	840531	840531	101	+	48	TGAGGCAGGCTTTGCCGTCT [A] CACCTTCGACTGGCCGGGAC
m6A	841565	841565	94	-	51	AATCGGGCCCACGAGGGTCG [A] CGATGTTATAGTCGTCTTCA
m6A	841568	841568	93	+	48	AGACGACTATAACATCGTCG [A] CCCTCGTGGGCCCGATTCCG
m6A	844350	844350	76	-	47	TTCGCCTCCGGAAATCGTCG [A] CATAAAAATAGTTCTTGTGG
m6A	844353	844353	63	+	44	CAAGAACTATTTTTATGTCG [A] CGATTTCCGGAGGCGAAATT
m6A	844613	844613	92	-	51	ACTGATTACAGTTGGGGTAT [A] CGGGACCTGTATGAATATAC
m6A	844616	844616	60	+	43	TATTCATACAGGTCCCGTAT [A] CCCCAACTGTAATCAGTGAT
m6A	847531	847531	66	-	52	TAAAGGCAGCCAGAACGTCG [A] CGTCTATAAGCTGACTCACT
m6A	847534	847534	65	+	49	GAGTCAGCTTATAGACGTCG [A] CGTTCTGGCTGCCTTTAGAA
m6A	848011	848011	81	-	47	CTTGTCATGACTACCAGTAG [A] CAAGTGGATTGCTAGTGTGA
m6A	848014	848014	50	+	48	CACTAGCAATCCACTTGTCT [A] CTGGTAGTCATGACAAGGTT
m6A	848559	848559	59	-	42	CCTCGTCTTCCTCCCAGTAG [A] CGTGATAAAACGGTGGAGAA
m6A	848562	848562	113	+	47	TCCACCGTTTTATCACGTCT [A] CTGGGAGGAAGACGAGGTTC
m6A	849930	849930	73	-	45	TCTCTTCATTCTCGACGTCG [A] CTATGGTGAAAGTCGGTGTC
m6A	849933	849933	76	+	48	ACCGACTTTCACCATAGTCG [A] CGTCGAGAATGAAGAGATCG
m6A	854288	854288	70	-	42	ATTTCTTTCTGGAGTGGTAG [A] CTTTTTGAAATTTTAACTAT
m6A	854291	854291	61	+	43	GTTAAAATTTCAAAAAGTCT [A] CCACTCCAGAAAGAAATTAT
m6A	854396	854396	72	-	42	GGATCCAAGATAGCCCGTCT [A] CCGGCGCTGATTGTGGATTT
m6A	854399	854399	62	+	38	TCCACAATCAGCGCCGGTAG [A] CGGGCTATCTTGGATCCAAT
m6A	857208	857208	57	-	29	CCGGCTTCTTTCCAATGTAG [A] CAACATGCTCCTCTGCCATC
m6A	857211	857211	70	+	45	GGCAGAGGAGCATGTTGTCT [A] CATTGGAAAGAAGCCGGTTA
m6A	857811	857811	47	+	41	GTACGGCAAGCGTTTGCAGG [A] GGTAAAGCTGTACAGTGCCT
m6A	857955	857955	60	-	41	AATCCGTCGAGGCCTTGTAG [A] CGCCGGCCGCCATCATTCCC
m6A	857958	857958	95	+	43	AATGATGGCGGCCGGCGTCT [A] CAAGGCCTCGACGGATTTGC
m6A	858739	858739	51	-	34	TCTCGCCGCCCTCAATGTAG [A] CTTTGTAGAGCGAACCGTAC
m6A	858742	858742	52	+	36	CGGTTCGCTCTACAAAGTCT [A] CATTGAGGGCGGCGAGAAGT
m6A	859242	859242	60	-	35	CAGAGTTGCTAGGGAAGTCG [A] CCGCTGGGGCTACATCGTCG
m6A	859245	859245	54	+	41	CGATGTAGCCCCAGCGGTCG [A] CTTCCCTAGCAACTCTGCTC
m6A	860323	860323	66	-	35	CGTCGAAGGCAGGGTTGTAG [A] CATCGACATCTGGGGCAATC
m6A	860326	860326	80	+	39	TGCCCCAGATGTCGATGTCT [A] CAACCCTGCCTTCGACGTGA
m6A	861494	861494	66	-	44	ACAGGGGCAGCCACTTGTAG [A] CAGTCTTTATCGCTTTTATC
m6A	861497	861497	76	+	44	AAAAGCGATAAAGACTGTCT [A] CAAGTGGCTGCCCCTGTCGG
m6A	862444	862444	56	-	39	GTGCCCCACGCTTGTTGTCG [A] CCAGCTCGGCTATCTCGTCA
m6A	862447	862447	59	+	38	CGAGATAGCCGAGCTGGTCG [A] CAACAAGCGTGGGGCACAGC
m6A	865410	865410	70	-	40	AGAGGCCTACTTTGAGGTCG [A] CGGCAAGGAGGCCCACGGAG
m6A	865413	865413	49	+	31	CGTGGGCCTCCTTGCCGTCG [A] CCTCAAAGTAGGCCTCTATG
m6A	867059	867059	42	+	36	CTACAAGAAGGAAGTACCTC [A] GGTAATAGAAGAGTGCAGAA
m6A	870342	870342	67	-	34	CCGTGTAGGTGTGGCTGTAG [A] CTATCCTCCCTTTCTCGTAG
m6A	870345	870345	64	+	37	CGAGAAAGGGAGGATAGTCT [A] CAGCCACACCTACACGGATG
m6A	871114	871114	52	-	33	GTTCCTCGGTTACGACGTCT [A] CGGCAGGACCATAGGAATAG
m6A	871117	871117	45	+	35	TTCCTATGGTCCTGCCGTAG [A] CGTCGTAACCGAGGAACATC
m6A	871285	871285	54	-	33	GGCAACTAAGATGGGAGTCT [A] CATCACCAACACGCCCGACG
m6A	871288	871288	47	+	31	CGGGCGTGTTGGTGATGTAG [A] CTCCCATCTTAGTTGCCTCC
m6A	874239	874239	46	+	33	CGGTAATAATGTTAGAAAAG [A] AGTAGAGGTCAAACCGCCTT
m6A	879524	879524	71	+	36	GCATCGGAAAGTTGAGGTAG [A] CCGCGTTGGTCCCATCGAGC
m6A	881413	881413	40	-	33	CACCTACGAGATGATCGTCG [A] CGGTTACGTTTTCGGCTGGA
m6A	881416	881416	62	+	52	AGCCGAAAACGTAACCGTCG [A] CGATCATCTCGTAGGTGTCG
m6A	882079	882079	62	-	36	GGTCGAGAATCTGGTAGTAG [A] CGACGGCATCGACGGTGACG
m6A	882082	882082	58	+	46	CACCGTCGATGCCGTCGTCT [A] CTACCAGATTCTCGACCCTG
m6A	883257	883257	44	-	32	AGTGAACGGAGAGATAGTCT [A] CAGAAACGGCGTATTCACGA
m6A	883260	883260	76	+	45	TGAATACGCCGTTTCTGTAG [A] CTATCTCTCCGTTCACTATC
m6A	883311	883311	63	-	32	CGTTTACTCCCATCTCGTCT [A] CTCCACAAGGGGAAGCGATG
m6A	883314	883314	63	+	47	CGCTTCCCCTTGTGGAGTAG [A] CGAGATGGGAGTAAACGTTC
m6A	885637	885637	68	-	42	TGTGCTTCGGATAGCCGTAG [A] CGAAGAACGGGCTCTCGAAC
m6A	885640	885640	90	+	50	CGAGAGCCCGTTCTTCGTCT [A] CGGCTATCCGAAGCACATCA
m6A	886510	886510	55	+	44	CCCGTAGGGCGTCGTATTTG [A] GGGGACTCGGTGAAGATCGG
m6A	887007	887007	68	-	43	CCAGTACGCGGTTGAGGTCG [A] CAAGCCCGTCACCGTTGACC
m6A	887010	887010	75	+	39	CAACGGTGACGGGCTTGTCG [A] CCTCAACCGCGTACTGGAAG
m6A	888448	888448	68	-	34	TGGTGCGAAACTCGTCGTCG [A] CAGCGCCGTCACCCTCGCGA
m6A	888451	888451	56	+	34	CGAGGGTGACGGCGCTGTCG [A] CGACGAGTTTCGCACCAGTG
m6A	890557	890557	89	+	44	GGGGGCCTTCATAGTGGTCT [A] CATACCCCTCTCTGTCTTTG
m6A	894138	894138	60	-	35	CATCGGTGGCAACATAGTAG [A] CCCAACCGTCCTTAAAGCCA
m6A	894141	894141	60	+	41	CTTTAAGGACGGTTGGGTCT [A] CTATGTTGCCACCGATGGCC
m6A	897430	897430	48	-	36	ATTACTGAGCCAGCTGGTCT [A] CGTTGTCATGGGGGCAATTG
m6A	897433	897433	64	+	44	TTGCCCCCATGACAACGTAG [A] CCAGCTGGCTCAGTAATCCG
m6A	899566	899566	65	-	46	CCTCTACACCGGCAACGTCT [A] CTCAATGGACGAGCTTCTTC
m6A	899569	899569	93	+	61	GAAGCTCGTCCATTGAGTAG [A] CGTTGCCGGTGTAGAGGTTG
m6A	901040	901040	73	-	47	GGTATTTAAGGCCGTAGTAG [A] CGATGACAAGGATGAAGGTT
m6A	901043	901043	103	+	55	CTTCATCCTTGTCATCGTCT [A] CTACGGCCTTAAATACCTCG
m6A	905553	905553	90	-	46	ATGGTATCACCGTCGTGTAT [A] CAGCGTGGAGAGTTATAAAT
m6A	905556	905556	74	+	42	TATAACTCTCCACGCTGTAT [A] CACGACGGTGATACCATGAA
m6A	905852	905852	53	+	42	CGACGCCCTCAAGGACGTCG [A] CTTCCTCATCCTCGGACAGC
m6A	907170	907170	61	-	37	GTGCCGCGGCTATCCAGTAG [A] CATTACCGTTATCGTCCTTC
m6A	907173	907173	63	+	36	GGACGATAACGGTAATGTCT [A] CTGGATAGCCGCGGCACTCT
m6A	908524	908524	61	-	44	TAGTAGTCTGAAGTTAGTAT [A] CTTGTAAACCAGTGCAGTGA
m6A	908527	908527	54	+	33	CTGCACTGGTTTACAAGTAT [A] CTAACTTCAGACTACTACAT
m6A	908607	908607	65	-	47	CCCAGCCTTGAATGTAGTAG [A] CCTGCTCGCCGTTTGGCATG
m6A	908610	908610	67	+	33	GCCAAACGGCGAGCAGGTCT [A] CTACATTCAAGGCTGGGACT
m6A	908943	908943	56	+	33	AACTTACTATCCAATAGTAT [A] CCTCAACGCCTATGCAAGCT
m6A	909916	909916	55	+	43	TGGAAAGCACTTACTGGTAT [A] CTTATACCCCTGATACTCCT
m6A	909969	909969	83	-	46	TGGTCTCGCTCATACAGTAG [A] CGAAGCTGAGCATAGCTCCA
m6A	909972	909972	68	+	41	AGCTATGCTCAGCTTCGTCT [A] CTGTATGAGCGAGACCAGTG
m6A	912271	912271	49	-	36	TCTTGACAACAAGGAAGTAG [A] CGTCCGGAGCGGCGTCCTCT
m6A	913234	913234	59	-	38	CAACCTTTCCGTCTGAGTAG [A] CATAGATTATCTGTGAACCA
m6A	913432	913432	66	-	38	TGTTGGTGGCCTGCGGGTCG [A] CCTTGGCACCGGCGGGAATC
m6A	913435	913435	70	+	35	TCCCGCCGGTGCCAAGGTCG [A] CCCGCAGGCCACCAACATAA
m6A	913633	913633	57	-	37	TGTCGTTGGCACTGATGTAG [A] CCTTGAATGCCTGTCCGGGC
m6A	913636	913636	51	+	35	CGGACAGGCATTCAAGGTCT [A] CATCAGTGCCAACGACAACG
m6A	913777	913777	62	-	38	TTGTGAAGCTTTCTGAGTCG [A] CACCCGGAATTTCGGTGAAG
m6A	913780	913780	65	+	37	CACCGAAATTCCGGGTGTCG [A] CTCAGAAAGCTTCACAATCA
m6A	914494	914494	77	-	46	TCTTCTTGTCGTTCCCGTAG [A] CTTCAACGCGAACCATGTCG
m6A	914497	914497	74	+	37	CATGGTTCGCGTTGAAGTCT [A] CGGGAACGACAAGAAGATAA
m6A	915082	915082	67	-	39	GGAGAAGGTCAGGGAGGTAG [A] CCCCGAGGCTGCCATTAAGG
m6A	915085	915085	60	+	39	TAATGGCAGCCTCGGGGTCT [A] CCTCCCTGACCTTCTCCCCC
m6A	915955	915955	83	-	42	CCACGAGAGGAAGAAGGTCT [A] CATACCCAAAATGGCAGAAC
m6A	915958	915958	70	+	42	CTGCCATTTTGGGTATGTAG [A] CCTTCTTCCTCTCGTGGATT
m6A	916929	916929	56	-	48	TTAAAAACCTTATTTTGAAC [A] CCTACAGTGATGACGAATTC
m6A	917745	917745	85	-	46	GTATATTCTCTGCCCAGTCG [A] CTAGCTCCAGAAGACCCTTC
m6A	918110	918110	71	-	45	CATAGCCCCTCCACCCGTCG [A] CACATGGCTTATGCCGGTTA
m6A	918113	918113	72	+	46	CCGGCATAAGCCATGTGTCG [A] CGGGTGGAGGGGCTATGCTG
m6A	919136	919136	47	-	43	GCAGCTCTTCGGCGGCGTCG [A] CTACATGACATACCTAGTGC
m6A	919139	919139	51	+	35	CTAGGTATGTCATGTAGTCG [A] CGCCGCCGAAGAGCTGCGCT
m6A	921845	921845	75	-	37	ATATAGTCTTTCCGTGGTCG [A] CCATGGCGTGGTTAACGTAT
m6A	921848	921848	69	+	39	CGTTAACCACGCCATGGTCG [A] CCACGGAAAGACTATATGCA
m6A	922433	922433	67	+	42	TGCGCTCCTCTAGGAGGTAG [A] CCTCCTCCGCTATGTCCTCG
m6A	924307	924307	54	-	34	GAGGAAGTAGGAGATTGTAT [A] CGAGTAGAGCATTATGAAAA
m6A	924310	924310	89	+	40	TCATAATGCTCTACTCGTAT [A] CAATCTCCTACTTCCTCTTC
m6A	925510	925510	60	-	44	GCTCCTCAACGCTCTTGTAG [A] CCTTGTAACCATCTATTTCA
m6A	925513	925513	53	+	30	AATAGATGGTTACAAGGTCT [A] CAAGAGCGTTGAGGAGCTCC
m6A	925927	925927	41	-	40	CCATGAGGTCCGCATCGTCG [A] CGTCGAGCTTGTTGCCGTAG
m6A	925930	925930	41	+	35	CGGCAACAAGCTCGACGTCG [A] CGATGCGGACCTCATGGATT
m6A	927365	927365	50	-	32	CGTATTCCCTAAGCTCGTCG [A] CGAGCTGGCTGACCTTGAGG
m6A	927368	927368	42	+	33	CAAGGTCAGCCAGCTCGTCG [A] CGAGCTTAGGGAATACGTCA
m6A	927416	927416	78	-	33	CACCTTTGCCCTGCTCGTAG [A] CGAAGACCGGGTTGAGATCC
m6A	927419	927419	47	+	34	TCTCAACCCGGTCTTCGTCT [A] CGAGCAGGGCAAAGGTGCCG
m6A	928073	928073	48	-	32	CAAGTGGTACTTCCAAGTAG [A] CATAGACAGGGTCGTGGAGA
m6A	928076	928076	54	+	36	CCACGACCCTGTCTATGTCT [A] CTTGGAAGTACCACTTGGGC
m6A	931477	931477	71	-	37	GAGGTGATGTTATGGAGTCG [A] CAAAACTCCCGGCATACATC
m6A	931480	931480	85	+	44	GTATGCCGGGAGTTTTGTCG [A] CTCCATAACATCACCTCAAC
m6A	934591	934591	62	-	38	TGAGAAAGACTATCGCGTCG [A] CGTTCGTGTTGTACGCGGTG
m6A	934594	934594	48	+	34	CGCGTACAACACGAACGTCG [A] CGCGATAGTCTTTCTCAAAG
m6A	935392	935392	60	-	40	CGTCCATGCCTACGCTGTCG [A] CGAGTGGGAAGAGGTTGTAG
m6A	935395	935395	43	+	31	CAACCTCTTCCCACTCGTCG [A] CAGCGTAGGCATGGACGAGT
m6A	936328	936328	83	-	44	TCTGAAGAAGTCCGATGTCG [A] CTTCGAGCGCTCCCTTATAA
m6A	936331	936331	67	+	38	TAAGGGAGCGCTCGAAGTCG [A] CATCGGACTTCTTCAGATTG
m6A	936917	936917	58	-	40	TGAACTCCTCAAGACAGTCT [A] CCTTAGTCTCTCCATAAGGG
m6A	936920	936920	65	+	40	TTATGGAGAGACTAAGGTAG [A] CTGTCTTGAGGAGTTCATCA
m6A	940798	940798	73	-	42	CGGAGACGGGCTTCATGTAG [A] CCATCCCCTGCGATTTCAGC
m6A	940801	940801	78	+	39	GAAATCGCAGGGGATGGTCT [A] CATGAAGCCCGTCTCCGAGT
m6A	942107	942107	54	-	44	TCTTGTGCTCTGGAATGTAG [A] CTTTTGCCGGAACTCTGTTC
m6A	942110	942110	60	+	39	CAGAGTTCCGGCAAAAGTCT [A] CATTCCAGAGCACAAGATGG
m6A	944107	944107	62	-	42	AAAAGCCTGACAGCGGGTCG [A] CTTTGAGTGTTAGAGTTGAG
m6A	944711	944711	72	-	48	CCGAACAGTGCTATGAGTAG [A] CCAATATTAGGGGTTAGTGG
m6A	944714	944714	47	+	36	CTAACCCCTAATATTGGTCT [A] CTCATAGCACTGTTCGGAAC
m6A	946503	946503	56	-	38	TGACTAGTCCAATGACGTAG [A] CTAGTACTCTCACTGTGCCA
m6A	946506	946506	60	+	42	CACAGTGAGAGTACTAGTCT [A] CGTCATTGGACTAGTCATCA
m6A	946800	946800	72	-	37	CGTTTATGGGCCGTTCGTCT [A] CTCCCATGCCACTAGAGTAG
m6A	946803	946803	63	+	40	CTCTAGTGGCATGGGAGTAG [A] CGAACGGCCCATAAACGGGA
m6A	949521	949521	74	-	44	GAAAGACGCTTTTGAAGTAG [A] CTGCCAGAATGGCCATGAAT
m6A	949524	949524	70	+	42	CATGGCCATTCTGGCAGTCT [A] CTTCAAAAGCGTCTTTCTGA
m6A	952081	952081	108	-	54	TCCATCCTCCGAAAGTGTAG [A] CTAATGGCCTGTCCGAGGCG
m6A	952084	952084	78	+	42	CTCGGACAGGCCATTAGTCT [A] CACTTTCGGAGGATGGAGTG
m6A	952129	952129	71	-	56	TTAAGGCGCTTAGCTTGTCG [A] CTTCGTAGATTACACCAACT
m6A	952132	952132	75	+	44	TGGTGTAATCTACGAAGTCG [A] CAAGCTAAGCGCCTTAATTG
m6A	952699	952699	64	-	43	GGAATCTGATGAGTGAGTAG [A] CACCGACGTTGACGACTAGT
m6A	952702	952702	75	+	43	AGTCGTCAACGTCGGTGTCT [A] CTCACTCATCAGATTCCTCT
m6A	953723	953723	52	-	42	TGACATTGCCGAGCTTGTCG [A] CCTTTATCTCATCGACGTAG
m6A	953726	953726	55	+	42	CGTCGATGAGATAAAGGTCG [A] CAAGCTCGGCAATGTCATAG
m6A	954146	954146	75	-	43	CGGCCTTGACAAGGGTGTAG [A] CAGCAATCCTGTCGTCAAAG
m6A	954149	954149	69	+	42	TGACGACAGGATTGCTGTCT [A] CACCCTTGTCAAGGCCGCCC
m6A	955367	955367	68	-	44	AACGGCGTAGTATGCAGTAT [A] CGTTCCTGGTTCAAACCAAA
m6A	955370	955370	65	+	38	GGTTTGAACCAGGAACGTAT [A] CTGCATACTACGCCGTTGAC
m6A	959119	959119	50	+	47	CACTGACAGTAAACGATTTC [A] GAGAACCTCATCATTCATGA
m6A	962390	962390	81	-	29	CATCTGGATAACGAACGTAG [A] CCATCCAAAGGCGATATCCC
m6A	962393	962393	65	+	38	ATATCGCCTTTGGATGGTCT [A] CGTTCGTTATCCAGATGTAA
m6A	971104	971104	87	-	46	GAAGCCTTTGTACAGGGTCT [A] CATGCTAGGCTTCACCCCAG
m6A	971107	971107	46	+	33	GGGTGAAGCCTAGCATGTAG [A] CCCTGTACAAAGGCTTCGAG
m6A	971317	971317	66	-	39	TTACTCAACCGTTTACGTCT [A] CTACGATCCGTTCATGGTGA
m6A	971320	971320	54	+	33	CCATGAACGGATCGTAGTAG [A] CGTAAACGGTTGAGTAAGTT
m6A	976386	976386	114	-	52	GGACGCGCGTTCTGAGGTCT [A] CTATAACAGCTTTTTCGAAT
m6A	976389	976389	87	+	46	CGAAAAAGCTGTTATAGTAG [A] CCTCAGAACGCGCGTCCTCG
m6A	976470	976470	80	-	52	GATCAATGACGCGGAAGTAG [A] CGACCGCGTTGACCCTGACC
m6A	976473	976473	82	+	49	CAGGGTCAACGCGGTCGTCT [A] CTTCCGCGTCATTGATCCGA
m6A	978803	978803	81	-	44	TTATGGTGACGCTGCCGTAT [A] CAGTCTTCTTCCCTGTCTCA
m6A	978806	978806	72	+	56	GACAGGGAAGAAGACTGTAT [A] CGGCAGCGTCACCATAAGCA
m6A	983341	983341	82	-	49	AATATCGACTTTGAATGTAT [A] CTGGTGATGTGCCCCCGGGG
m6A	983344	983344	45	+	40	CGGGGGCACATCACCAGTAT [A] CATTCAAAGTCGATATTCTT
m6A	983528	983528	76	-	45	CTTCGAGGATTTTGTAGTCT [A] CTATCGGGCATACTCTCATT
m6A	983531	983531	60	+	45	GAGAGTATGCCCGATAGTAG [A] CTACAAAATCCTCGAAGGAT
m6A	985189	985189	70	-	48	TCTCGATGTCCCCGAAGTCG [A] CCTGGTAATCTTCTACGAGC
m6A	985192	985192	82	+	47	CGTAGAAGATTACCAGGTCG [A] CTTCGGGGACATCGAGACCT
m6A	985852	985852	65	-	38	GGTCGACCTTCCAGGCGTCT [A] CAAGGAGGTCCGCTCCCTCC
m6A	985855	985855	76	+	37	GGGAGCGGACCTCCTTGTAG [A] CGCCTGGAAGGTCGACCTTG
m6A	985867	985867	52	-	40	CTTTGAGTGGGTCAAGGTCG [A] CCTTCCAGGCGTCTACAAGG
m6A	985870	985870	70	+	39	TGTAGACGCCTGGAAGGTCG [A] CCTTGACCCACTCAAAGGCT
m6A	987532	987532	101	-	48	GTGGAACATCGATATAGTCG [A] CCTTACAGAAAAGTACATAG
m6A	987535	987535	63	+	40	TGTACTTTTCTGTAAGGTCG [A] CTATATCGATGTTCCACGGA
m6A	989108	989108	62	-	54	AAGCTTGAGATTAAGGGTCT [A] CAGAACGAGATCTTTGAGCT
m6A	989111	989111	95	+	49	TCAAAGATCTCGTTCTGTAG [A] CCCTTAATCTCAAGCTTGAG
m6A	990015	990015	109	-	57	GGACTTCGACAGAGTCGTCG [A] CGAGCTGGAAGAGGCCAAGA
m6A	990018	990018	76	+	57	TGGCCTCTTCCAGCTCGTCG [A] CGACTCTGTCGAAGTCCTGC
m6A	999257	999257	56	-	32	TCTCTACGGACTGCTCGTCG [A] CTTCGACGCAATGATAATAG
m6A	999260	999260	73	+	37	TTATCATTGCGTCGAAGTCG [A] CGAGCAGTCCGTAGAGATAT
m6A	1003544	1003544	62	-	40	ATCCTTTTTAGTTCAAGTAT [A] CTGAAGAGCTTTCTCCTTTG
m6A	1003547	1003547	50	+	38	AGGAGAAAGCTCTTCAGTAT [A] CTTGAACTAAAAAGGATGGT
m6A	1005923	1005923	55	-	42	TCGTCCCCCTGATGCCGTAG [A] CCGGTGGAACCTTAACCTGA
m6A	1005926	1005926	92	+	51	GGTTAAGGTTCCACCGGTCT [A] CGGCATCAGGGGGACGAGCT
m6A	1007365	1007365	70	-	41	GTTTCTCACCACTGAGGTCG [A] CGACGGTGGATTCCACGCCT
m6A	1007368	1007368	68	+	47	CGTGGAATCCACCGTCGTCG [A] CCTCAGTGGTGAGAAACCAA
m6A	1011198	1011198	71	-	49	GAGGCCAAGGCTCCACGTCG [A] CATGCTCGAGATTCTTCGCG
m6A	1011201	1011201	65	+	60	GAAGAATCTCGAGCATGTCG [A] CGTGGAGCCTTGGCCTCCAG
m6A	1012671	1012671	62	-	38	CAAGCCTGGTGAGAGCGTCT [A] CATATCCACAGGCGCACCGT
m6A	1012674	1012674	81	+	51	GTGCGCCTGTGGATATGTAG [A] CGCTCTCACCAGGCTTGAGT
m6A	1018776	1018776	74	-	43	GAACATCTTCGGCGTTGTCT [A] CACTCCAGCCAAGATGAACG
m6A	1018779	1018779	60	+	36	TCATCTTGGCTGGAGTGTAG [A] CAACGCCGAAGATGTTCGGG
m6A	1020330	1020330	74	-	49	CCTGGCTCGCGGAGGCGTAG [A] CCTTCTTCTTCGCAGCCATG
m6A	1020333	1020333	66	+	35	GGCTGCGAAGAAGAAGGTCT [A] CGCCTCCGCGAGCCAGGACT
m6A	1020827	1020827	70	-	46	AAACCAGCTCTCGAGCGTCG [A] CTGCTTTCCTGCCTTTACGG
m6A	1020830	1020830	57	+	27	TAAAGGCAGGAAAGCAGTCG [A] CGCTCGAGAGCTGGTTTGGG
m6A	1021227	1021227	87	-	43	AGCGGACATATCGCGCGTCG [A] CAAGAAGGAGATAGGCAGGA
m6A	1021230	1021230	62	+	31	TGCCTATCTCCTTCTTGTCG [A] CGCGCGATATGTCCGCTATC
m6A	1023467	1023467	42	-	46	TTGCGAAGGCGAAGTTTGCT [A] GGCAACCTTTAAAAGCCAAA
m6A	1023591	1023591	92	-	46	CGCCGGAGTAGAGGTGGTAG [A] CTTTCATTGTTTCACCTCAT
m6A	1023594	1023594	50	+	41	AGGTGAAACAATGAAAGTCT [A] CCACCTCTACTCCGGCGGGA
m6A	1025413	1025413	57	-	47	GCCGATTAAGCCGGGAGACG [A] GGTTATATTCACCGTTCCGA
m6A	1025951	1025951	61	-	45	TGTCGAGATACTCAAGGTCG [A] CCCGAGCATCAGGGAGAAGC
m6A	1025954	1025954	73	+	41	TCTCCCTGATGCTCGGGTCG [A] CCTTGAGTATCTCGACATCA
m6A	1025984	1025984	102	-	44	TGTCAACGAGTTCATCGTCG [A] CGAGCCGCTTGATGTCGAGA
m6A	1025987	1025987	69	+	41	CGACATCAAGCGGCTCGTCG [A] CGATGAACTCGTTGACACCG
m6A	1028350	1028350	62	-	50	TAACCCAGACCCCTCAGTAT [A] CGGGCGAACTCTCCGGCGAA
m6A	1028353	1028353	69	+	44	GCCGGAGAGTTCGCCCGTAT [A] CTGAGGGGTCTGGGTTACGA
m6A	1030025	1030025	74	-	42	GTGAGCTCCTGACCGAGTAT [A] CCTACCTTGATGTAGTCTCC
m6A	1032427	1032427	40	-	48	GCACGTCGAGGGTCTTGTGG [A] GGTAATAGAGCGAGAGCGCC
m6A	1032535	1032535	83	-	47	TTAGCGTCGCGGCAAAGTAG [A] CTTTGATGCTGACGAAGTGC
m6A	1032538	1032538	84	+	43	CTTCGTCAGCATCAAAGTCT [A] CTTTGCCGCGACGCTAACTG
m6A	1032850	1032850	78	-	46	GGGAGAGTTTAAGGCCGTAG [A] CTTCGAAGTCGAGATGATAG
m6A	1032853	1032853	67	+	45	TCATCTCGACTTCGAAGTCT [A] CGGCCTTAAACTCTCCCATC
m6A	1032955	1032955	82	-	45	CATGCTGGCAAGAATAGTCT [A] CTATCGCGAAAACACTCTTC
m6A	1032958	1032958	70	+	44	GAGTGTTTTCGCGATAGTAG [A] CTATTCTTGCCAGCATGAAG
m6A	1035467	1035467	56	-	51	TGCCGATGAGCCCGAAGTAG [A] CCTTTAGGAGGTAGTCCTCG
m6A	1035470	1035470	59	+	36	GGACTACCTCCTAAAGGTCT [A] CTTCGGGCTCATCGGCAGGG
m6A	1036372	1036372	93	-	49	CGAACCCTTGGACATCGTCT [A] CAACTTCGGCGGCTTCACCG
m6A	1036375	1036375	70	+	37	TGAAGCCGCCGAAGTTGTAG [A] CGATGTCCAAGGGTTCGGTC
m6A	1038821	1038821	81	-	39	GTTCCTTGAGGCGATGGTCT [A] CGGCCGCTTAAGGGTTGGTC
m6A	1038824	1038824	60	+	32	CAACCCTTAAGCGGCCGTAG [A] CCATCGCCTCAAGGAACACC
m6A	1040683	1040683	85	-	48	TGCAAAGCCAGCCGCCGTCG [A] CACCATGTCCTGCTCGCTTA
m6A	1040686	1040686	57	+	32	GCGAGCAGGACATGGTGTCG [A] CGGCGGCTGGCTTTGCAATA
m6A	1048442	1048442	62	-	44	TGAAGCTCAACTCAGCGTAG [A] CTTCATCCGAAAGAACCTTG
m6A	1048445	1048445	65	+	34	GGTTCTTTCGGATGAAGTCT [A] CGCTGAGTTGAGCTTCAAGG
m6A	1050558	1050558	88	-	37	CAATCAGGAAAAATGCGTAG [A] CTTTTTTCATACTACCACCT
m6A	1050561	1050561	60	+	33	TGGTAGTATGAAAAAAGTCT [A] CGCATTTTTCCTGATTGGAG
m6A	1051119	1051119	56	-	33	CCATCATGAGGTTCTCGTAG [A] CGGTTATGATGTCTATCTTG
m6A	1051122	1051122	62	+	32	GATAGACATCATAACCGTCT [A] CGAGAACCTCATGATGGGGT
m6A	1051593	1051593	70	-	31	GCCTTACAAGAGCTGCGTCT [A] CAACTCTGCCCTGCTAATTG
m6A	1051596	1051596	54	+	37	TTAGCAGGGCAGAGTTGTAG [A] CGCAGCTCTTGTAAGGCCCA
m6A	1051635	1051635	54	-	33	TGCAAAGGAAAACTCCGTCT [A] CGTTATCTTTGGCCTCCTTG
m6A	1051638	1051638	55	+	37	GGAGGCCAAAGATAACGTAG [A] CGGAGTTTTCCTTTGCAAGC
m6A	1053220	1053220	47	-	34	CCTGGAGATCCTTGATGTCG [A] CTTCTTCTATGAGTGCGCCG
m6A	1053223	1053223	54	+	36	CGCACTCATAGAAGAAGTCG [A] CATCAAGGATCTCCAGGAGT
m6A	1056918	1056918	76	-	50	CATCGGCCAGTTCAATGTAG [A] CTCCAGAGCCGTTGGCCTCG
m6A	1056921	1056921	62	+	38	GGCCAACGGCTCTGGAGTCT [A] CATTGAACTGGCCGATGTGG
m6A	1059892	1059892	84	-	51	GGCCAGTAATCTGGAGGTCT [A] CCTCCACACGGCCATGAACA
m6A	1059895	1059895	44	+	29	TCATGGCCGTGTGGAGGTAG [A] CCTCCAGATTACTGGCCGCC
m6A	1064058	1064058	64	-	46	GACCAGATACTCCGATGTAG [A] CGTTTACATCGTGCTCTCCG
m6A	1064061	1064061	91	+	42	AGAGCACGATGTAAACGTCT [A] CATCGGAGTATCTGGTCTGT
m6A	1065260	1065260	72	-	44	CATAAAACCTAGAGCAGTCT [A] CGAAATAGACTTTGAGAAGA
m6A	1065263	1065263	58	+	41	TCTCAAAGTCTATTTCGTAG [A] CTGCTCTAGGTTTTATGTGC
m6A	1068266	1068266	65	-	38	CCAGAACGGCGACGATGTAG [A] CGCCGTACTCCACGTATCCG
m6A	1068269	1068269	76	+	39	ATACGTGGAGTACGGCGTCT [A] CATCGTCGCCGTTCTGGCAT
m6A	1068922	1068922	79	-	43	CGTTAAGATAAGGGACGTCG [A] CACCGAGGCCATGCGGAAGG
m6A	1068925	1068925	54	+	39	TCCGCATGGCCTCGGTGTCG [A] CGTCCCTTATCTTAACGTAG
m6A	1074982	1074982	84	-	52	GATCTCAGTACTGTCCGTAG [A] CAGCTCGGGAGCAAAGCTGA
m6A	1074985	1074985	82	+	59	GCTTTGCTCCCGAGCTGTCT [A] CGGACAGTACTGAGATCGTG
m6A	1075009	1075009	67	-	50	CCAGAACGTCACCTTTGTAG [A] CTACACGATCTCAGTACTGT
m6A	1075012	1075012	87	+	58	GTACTGAGATCGTGTAGTCT [A] CAAAGGTGACGTTCTGGCCC
m6A	1076348	1076348	85	+	50	AACTTAACGACGAGGAGTAT [A] CCGACCTCAGCCGCAAGGAT
m6A	1077151	1077151	58	-	39	AACAAACTACTGGGACGTCT [A] CAGGGAGATCAAGGCATTCT
m6A	1077154	1077154	68	+	46	ATGCCTTGATCTCCCTGTAG [A] CGTCCCAGTAGTTTGTTATA
m6A	1078934	1078934	53	+	38	CGAAGAGGGAATCCCTGTCG [A] CTTCCTCGGTATTGGCGGTG
m6A	1079752	1079752	72	-	31	GAACTGGGCCCTACACGTAT [A] CGTTTTACATCAAGAACATA
m6A	1081471	1081471	69	-	40	GAAGGTCTCCCAGAAAGTCG [A] CGAAGTCCACGAGAAGATCG
m6A	1081474	1081474	104	+	40	TCTTCTCGTGGACTTCGTCG [A] CTTTCTGGGAGACCTTCTCA
m6A	1082780	1082780	71	-	50	CGGCAAGAGGATGGCCGTCT [A] CAGGTATTACGATCCGAACG
m6A	1082783	1082783	88	+	47	TCGGATCGTAATACCTGTAG [A] CGGCCATCCTCTTGCCGTCG
m6A	1082921	1082921	72	-	48	CATCAAGGTGATGAACGTCT [A] CGGCTACACCCCTGCTGACC
m6A	1082924	1082924	51	+	51	CAGCAGGGGTGTAGCCGTAG [A] CGTTCATCACCTTGATGCCG
m6A	1083456	1083456	61	-	41	CGGAATAAAGCTCGTCGTCT [A] CAACTACAGTGGGATACTCT
m6A	1083459	1083459	62	+	47	GTATCCCACTGTAGTTGTAG [A] CGACGAGCTTTATTCCGTCG
m6A	1088850	1088850	83	-	43	CGTGTCCGGTAAGGACGTAG [A] CCTTGGCTATGTCCCTCAGA
m6A	1088853	1088853	42	+	36	GAGGGACATAGCCAAGGTCT [A] CGTCCTTACCGGACACGGAC
m6A	1089024	1089024	91	-	46	TCTCTTTCCCATCCCTGTCT [A] CTTTCATTGGTATATCGAGC
m6A	1089027	1089027	76	+	38	CGATATACCAATGAAAGTAG [A] CAGGGATGGGAAAGAGAAAG
m6A	1089353	1089353	79	-	42	GAGGCTCCTCATAATGGTCG [A] CCTTGACAAGCTCCTCGGCG
m6A	1089356	1089356	72	+	42	CGAGGAGCTTGTCAAGGTCG [A] CCATTATGAGGAGCCTCTCC
m6A	1089416	1089416	66	-	42	GACTCTTAGCAACAGGGTCG [A] CATCCGCTACATAAAGGGCA
m6A	1089419	1089419	70	+	43	CCTTTATGTAGCGGATGTCG [A] CCCTGTTGCTAAGAGTCTTC
m6A	1089930	1089930	70	-	38	GGACACCATCAATGGCGTCT [A] CGCCCTTCAGGACGAGATAT
m6A	1089933	1089933	50	+	37	TCTCGTCCTGAAGGGCGTAG [A] CGCCATTGATGGTGTCCATG
m6A	1093455	1093455	85	-	43	CAAGGGGAACGACGTAGTCG [A] CCATGCCGGTTTCAATGGCC
m6A	1093458	1093458	55	+	43	CATTGAAACCGGCATGGTCG [A] CTACGTCGTTCCCCTTGATA
m6A	1095685	1095685	77	-	60	CCTTTTGGGCGCCGAGGTCG [A] CCACTATGGCTGGGAACTCG
m6A	1095688	1095688	54	+	40	GTTCCCAGCCATAGTGGTCG [A] CCTCGGCGCCCAAAAGGTGG
m6A	1095718	1095718	107	-	58	TCTTGTGGAGAAGTTCGTCG [A] CGCCAATTGCCACCTTTTGG
m6A	1095721	1095721	49	+	39	AAAGGTGGCAATTGGCGTCG [A] CGAACTTCTCCACAAGAAGG
m6A	1098662	1098662	41	-	41	TGTTCTGCACATCATTTACA [A] CCGCTATGATTGGTGCGCTT
m6A	1102161	1102161	99	-	53	CAAGGTTGTCAAATACGTCG [A] CGGTACGCTCTTGGTCGGTG
m6A	1102164	1102164	48	+	40	CGACCAAGAGCGTACCGTCG [A] CGTATTTGACAACCTTGACT
m6A	1104162	1104162	86	-	46	CACGGGGACGAGAGATGTCG [A] CGAGGCCCTTAATATACTCA
m6A	1104165	1104165	53	+	44	GTATATTAAGGGCCTCGTCG [A] CATCTCTCGTCCCCGTGAGG
m6A	1105818	1105818	64	-	37	TGTTCTCCCTGTGCTTGTAG [A] CCGTGTACTCAAAGCCCTCG
m6A	1105821	1105821	75	+	41	GGGCTTTGAGTACACGGTCT [A] CAAGCACAGGGAGAACATGG
m6A	1109490	1109490	58	-	42	TCTCGCCCCTCACCGCGTAG [A] CCTTAACGCCAGCCTTGGCC
m6A	1109493	1109493	59	+	41	CAAGGCTGGCGTTAAGGTCT [A] CGCGGTGAGGGGCGAGAGCC
m6A	1110211	1110211	62	-	39	GCAGCCAGATTGACGAGTCT [A] CCCTCCGCGAGGAGATAGAG
m6A	1110214	1110214	84	+	45	TATCTCCTCGCGGAGGGTAG [A] CTCGTCAATCTGGCTGCGGC
m6A	1110675	1110675	75	-	47	ACAGAGGCAGCCATGGGTAG [A] CTAAGCAGTACTACTAACAC
m6A	1110678	1110678	88	+	47	TTAGTAGTACTGCTTAGTCT [A] CCCATGGCTGCCTCTGTCCA
m6A	1110770	1110770	87	-	51	CGGCCCTTGGAATATAGTCT [A] CGGTCATTTTATATCCTATC
m6A	1110773	1110773	73	+	46	AGGATATAAAATGACCGTAG [A] CTATATTCCAAGGGCCGCAG
m6A	1110931	1110931	79	-	49	CTGAGCGTCATCGTCAGTAT [A] CTGAAGGTCGCTTGAAGTAC
m6A	1110934	1110934	64	+	47	CTTCAAGCGACCTTCAGTAT [A] CTGACGATGACGCTCAGCTT
m6A	1111436	1111436	63	-	51	GGTCTCCATCGTGGTCGTAG [A] CATCAGCGTAGCCGTAGTTT
m6A	1111439	1111439	63	+	40	CTACGGCTACGCTGATGTCT [A] CGACCACGATGGAGACCCCA
m6A	1114003	1114003	76	-	43	AGAGATCGTCGTGCCTGTAG [A] CGAGGGAGAACTTCTGCTTG
m6A	1114006	1114006	76	+	51	GCAGAAGTTCTCCCTCGTCT [A] CAGGCACGACGATCTCTGGG
m6A	1115412	1115412	40	+	45	TTCTCCTGAGGCGGTAAGCG [A] CTTTCAGCTGCTCTTTTCCA
m6A	1117257	1117257	46	-	50	CGATGATATTGAAATCGTCG [A] CCTCTTCGTCAGACCGGAGT
m6A	1117260	1117260	72	+	46	CCGGTCTGACGAAGAGGTCG [A] CGATTTCAATATCATCGGGA
m6A	1117478	1117478	61	-	47	GGTAAGGGTAATGCCCGTCG [A] CAGACTGACTGATGACGACA
m6A	1117481	1117481	76	+	48	CGTCATCAGTCAGTCTGTCG [A] CGGGCATTACCCTTACCATG
m6A	1120245	1120245	81	-	60	GGCGAGGGAGGACGAAGTCG [A] CAACTATCTGGGGAGCTTCC
m6A	1120248	1120248	82	+	49	AGCTCCCCAGATAGTTGTCG [A] CTTCGTCCTCCCTCGCCATC
m6A	1120604	1120604	121	-	60	CCTTAAGAAACACGACGTCT [A] CAGGGCCCTCGAAAAAGTAG
m6A	1120607	1120607	70	+	46	CTTTTTCGAGGGCCCTGTAG [A] CGTCGTGTTTCTTAAGGACT
m6A	1123119	1123119	70	-	53	CGAGGGCGCTGATAAAGTCT [A] CCGAGCCAGTGGAGGACAAG
m6A	1123122	1123122	66	+	50	GTCCTCCACTGGCTCGGTAG [A] CTTTATCAGCGCCCTCGCCT
m6A	1124907	1124907	74	-	48	CAGGGCTGACAACATAGTCT [A] CCTAACCGCTGTCTGCACTG
m6A	1124910	1124910	89	+	50	TGCAGACAGCGGTTAGGTAG [A] CTATGTTGTCAGCCCTGACA
m6A	1125507	1125507	58	-	43	GATGCCCTCGTCCAGGGTAT [A] CCGCTCGACGAGTACGCCAA
m6A	1127288	1127288	76	-	44	CAGCGTGGTGGGCAAGGTCG [A] CCGCCTTCTTGGCGATCTCA
m6A	1127291	1127291	84	+	53	GATCGCCAAGAAGGCGGTCG [A] CCTTGCCCACCACGCTGGCA
m6A	1128836	1128836	65	-	43	GCTAAGGGCGGAACGGGTAG [A] CGCCCTGCCCCCAGAAAAAG
m6A	1128839	1128839	71	+	49	TTTCTGGGGGCAGGGCGTCT [A] CCCGTTCCGCCCTTAGCTCT
m6A	1131969	1131969	53	-	45	CTTCGGCTCCGCCAGTGTCG [A] CGGAAGGTTCTCAAGCCTGA
m6A	1131972	1131972	68	+	40	GGCTTGAGAACCTTCCGTCG [A] CACTGGCGGAGCCGAAGAAT
m6A	1135953	1135953	89	-	42	CCTTGAGGGGCTGAAGGTAG [A] CGGCATCGTTGCTGGAGCTT
m6A	1135956	1135956	82	+	38	CTCCAGCAACGATGCCGTCT [A] CCTTCAGCCCCTCAAGGACG
m6A	1138131	1138131	64	-	42	GGGCAATGGCGTAGGCGTAG [A] CCTGCGTTGCCGTGAGCCTG
m6A	1138134	1138134	67	+	42	GCTCACGGCAACGCAGGTCT [A] CGCCTACGCCATTGCCCAGT
m6A	1138674	1138674	71	-	47	AGAAGGCGTTGACCTCGTAG [A] CGGTTCCGTAGGCCTTCTTG
m6A	1138677	1138677	80	+	37	GAAGGCCTACGGAACCGTCT [A] CGAGGTCAACGCCTTCTACA
m6A	1139031	1139031	64	-	42	TGAGTGCCCTCTCTGAGTCG [A] CTCAATGACTTCGAGACCGG
m6A	1139034	1139034	87	+	43	GTCTCGAAGTCATTGAGTCG [A] CTCAGAGAGGGCACTCACTA
m6A	1139510	1139510	57	-	43	ACGCCCTGTCTTGTTCGTAG [A] CATCTAACGCCAGTATAAGC
m6A	1139513	1139513	65	+	43	TATACTGGCGTTAGATGTCT [A] CGAACAAGACAGGGCGTTGG
m6A	1140863	1140863	69	-	42	TCCCTGGAGAGCCAATGTAT [A] CCTCGTCCACCATCTTGAGT
m6A	1144081	1144081	78	-	47	TGAGCTCCTCGGCATTGTCT [A] CACGGACCTTTGCGATGTGA
m6A	1144084	1144084	70	+	36	CATCGCAAAGGTCCGTGTAG [A] CAATGCCGAGGAGCTCATCC
m6A	1149293	1149293	50	-	43	CGTTGCCTTGAGGGCGGTCT [A] CGATTTGGCCAAGGCCCTTA
m6A	1149374	1149374	70	-	42	GGCGATAGCGATAGACGTCT [A] CGCGAGGAGGCCGATACTGA
m6A	1149377	1149377	52	+	27	GTATCGGCCTCCTCGCGTAG [A] CGTCTATCGCTATCGCCTTC
m6A	1149536	1149536	64	-	40	CCAGAGACCGGAGATGGTCT [A] CGAGGTCGTCAAAGCCGTTA
m6A	1149539	1149539	47	+	27	CGGCTTTGACGACCTCGTAG [A] CCATCTCCGGTCTCTGGCCT
m6A	1154751	1154751	88	-	44	AGGCCTTTATGTACTCGTAG [A] CCTTATCGAGGTAGTCGGAG
m6A	1155267	1155267	68	-	46	CCCAGTTCCTCTGGCAGTAG [A] CGCATATCTGCGGGCAGGTG
m6A	1155270	1155270	75	+	41	CTGCCCGCAGATATGCGTCT [A] CTGCCAGAGGAACTGGGAGG
m6A	1155636	1155636	81	-	50	CCTGCCTCCTAAGGTTGTAG [A] CTGCCCTGGCCATCTCTGGG
m6A	1155639	1155639	54	+	41	AGAGATGGCCAGGGCAGTCT [A] CAACCTTAGGAGGCAGGGAA
m6A	1155666	1155666	44	-	47	GGTAGACCAGCTGGTTGTAG [A] CGTATATTCCCTGCCTCCTA
m6A	1155669	1155669	68	+	40	GAGGCAGGGAATATACGTCT [A] CAACCAGCTGGTCTACCAGA
m6A	1155681	1155681	66	-	49	TGCTGACGTTTCTCTGGTAG [A] CCAGCTGGTTGTAGACGTAT
m6A	1156629	1156629	43	-	37	TCCTCGGATCGCTGTCGTAG [A] CACCGTCAACGTTGGTGACC
m6A	1156632	1156632	69	+	47	CACCAACGTTGACGGTGTCT [A] CGACAGCGATCCGAGGAAGA
m6A	1156698	1156698	78	-	39	CGCCCTCCATTGCTATGTCG [A] CGAGCTGATCCACGGTTATC
m6A	1156701	1156701	71	+	45	AACCGTGGATCAGCTCGTCG [A] CATAGCAATGGAGGGCGAAA
m6A	1157806	1157806	44	+	42	TCAACGAGCACCTCCAGACG [A] GCGACCCTGACATATACGCG
m6A	1161876	1161876	63	-	42	TAACAACGAACTCATCGTAG [A] CGTGGCCTTTTTCATATACT
m6A	1161879	1161879	82	+	47	ATATGAAAAAGGCCACGTCT [A] CGATGAGTTCGTTGTTAGGG
m6A	1164211	1164211	76	-	48	ACTCAGGGAGGGGGATGTAG [A] CACATTGGGAGAGCTTATTA
m6A	1164214	1164214	94	+	53	TAAGCTCTCCCAATGTGTCT [A] CATCCCCCTCCCTGAGTGCA
m6A	1166428	1166428	60	-	41	CGTCTCGCTGAAGAAGGTCG [A] CGATGTGGTGAGAAGTGGTA
m6A	1166431	1166431	89	+	44	CACTTCTCACCACATCGTCG [A] CCTTCTTCAGCGAGACGTCG
m6A	1170155	1170155	56	-	37	AGCTGACCCAGTTGCCGTCG [A] CGACGACCTCTGCGTCGATC
m6A	1170158	1170158	63	+	37	CGACGCAGAGGTCGTCGTCG [A] CGGCAACTGGGTCAGCTCAA
m6A	1170522	1170522	48	-	34	CGTTCGCCTTGACCACGTAT [A] CATCTCCCACGGTGCCCCTG
m6A	1171160	1171160	76	-	37	TCCTGAGGAGCGTCGGGTCT [A] CTTCAAGGTGCTCGGCTATC
m6A	1171163	1171163	62	+	44	AGCCGAGCACCTTGAAGTAG [A] CCCGACGCTCCTCAGGATTA
m6A	1172202	1172202	61	-	34	TGAAGGAATCGTCGCTGTAG [A] CATCGTACTTAACGCCACTG
m6A	1172205	1172205	61	+	41	TGGCGTTAAGTACGATGTCT [A] CAGCGACGATTCCTTCAGGG
m6A	1174162	1174162	46	-	33	CATGATCGCAGCCGGTGTAG [A] CGTTCAGCGTGTACTTAAAG
m6A	1174165	1174165	63	+	39	TAAGTACACGCTGAACGTCT [A] CACCGGCTGCGATCATGCCT
m6A	1174489	1174489	49	-	33	GCTTTGCCTTTTTCTCGTCT [A] CGGTGGTCACGGTTATCCCA
m6A	1174492	1174492	46	+	40	GATAACCGTGACCACCGTAG [A] CGAGAAAAAGGCAAAGCTCC
m6A	1175102	1175102	63	-	38	GCCCGTTGCCTACGCCGTCG [A] CGGCCTCATCGAGGCGATTG
m6A	1175105	1175105	60	+	42	TCGCCTCGATGAGGCCGTCG [A] CGGCGTAGGCAACGGGCTTT
m6A	1175660	1175660	64	-	34	AGGTATAATCGGTCAGGTAG [A] CCATTCCAGAAATCGCATTT
m6A	1175663	1175663	68	+	43	TGCGATTTCTGGAATGGTCT [A] CCTGACCGATTATACCTATC
m6A	1176958	1176958	73	-	41	TTCACTGGATTTTGAGGTAT [A] CTTCTCTGACAAGGCTCAGG
m6A	1176961	1176961	88	+	45	GAGCCTTGTCAGAGAAGTAT [A] CCTCAAAATCCAGTGAACCA
m6A	1182049	1182049	46	-	32	TGATCAGCCTCTCGCCGTAG [A] CCTTCTGGCCGGGGACGAGG
m6A	1182052	1182052	60	+	32	CGTCCCCGGCCAGAAGGTCT [A] CGGCGAGAGGCTGATCAAGT
m6A	1187679	1187679	62	-	45	CTATCTCGGGTGTGAGGTAG [A] CTATCGGGTGGCTCTCGCGG
m6A	1187682	1187682	93	+	52	CGAGAGCCACCCGATAGTCT [A] CCTCACACCCGAGATAGTCT
m6A	1188588	1188588	82	-	44	GCTTTACATTGCTCATGTCG [A] CCAAGGCTTACACCTCCAGA
m6A	1188591	1188591	88	+	52	GGAGGTGTAAGCCTTGGTCG [A] CATGAGCAATGTAAAGCTCA
m6A	1189661	1189661	81	-	49	CGTGGTGGGCATCGAAGTCT [A] CGATAACGACCTTTCCTTTG
m6A	1189664	1189664	92	+	45	AGGAAAGGTCGTTATCGTAG [A] CTTCGATGCCCACCACGGCA
m6A	1199152	1199152	72	-	35	GGTCATCCCGAACGGGGTAG [A] CGATGAGATCTTCAAACCCT
m6A	1199155	1199155	65	+	39	GTTTGAAGATCTCATCGTCT [A] CCCCGTTCGGGATGACCCTC
m6A	1202313	1202313	45	-	27	GGAGTTTTTCGCTGTGGTCT [A] CGTCGCCAGGCTTATCCTAT
m6A	1202316	1202316	44	+	34	GGATAAGCCTGGCGACGTAG [A] CCACAGCGAAAAACTCCAGT
m6A	1206556	1206556	68	-	38	CTCTTTGGCGCTTTGGGTAT [A] CTTCGCTTTCCCGACGTTTA
m6A	1207884	1207884	41	-	33	CGCCACTGACCGGAGCGTAG [A] CCTCAGAAACGGCCTTGACG
m6A	1208919	1208919	59	-	33	GCGCGGTAAGATAGTCGTCG [A] CGAGAACCTCATGACGAGCA
m6A	1208922	1208922	72	+	44	TCGTCATGAGGTTCTCGTCG [A] CGACTATCTTACCGCGCTCG
m6A	1210403	1210403	54	-	38	CCTTCACCCAATCATGGTCG [A] CGGAACCGGAATGTGCGGAG
m6A	1210406	1210406	62	+	39	CGCACATTCCGGTTCCGTCG [A] CCATGATTGGGTGAAGGTCG
m6A	1210424	1210424	53	-	36	TGGAGTCCCAATGAAGGTCG [A] CCTTCACCCAATCATGGTCG
m6A	1210427	1210427	50	+	38	CCATGATTGGGTGAAGGTCG [A] CCTTCATTGGGACTCCAAAC
m6A	1212304	1212304	81	-	43	AATCCATTTCATCAACGTCG [A] CATTTTAAGCAGGGAGCACG
m6A	1212307	1212307	58	+	47	GCTCCCTGCTTAAAATGTCG [A] CGTTGATGAAATGGATTCCA
m6A	1214989	1214989	83	-	55	CGTTCTCAATGAGGAAGTAG [A] CTATCTCCTTGGCCTTCCAC
m6A	1214992	1214992	60	+	37	GAAGGCCAAGGAGATAGTCT [A] CTTCCTCATTGAGAACGAGT
m6A	1219066	1219066	73	-	48	CAATGAGGGCAGAATAGTCG [A] CATGGGCACTCCGGCCGAGC
m6A	1219069	1219069	65	+	48	CGGCCGGAGTGCCCATGTCG [A] CTATTCTGCCCTCATTGATG
m6A	1221885	1221885	84	-	50	GAGGAGCCTTTGGAAAGTAG [A] CCCACCTAAGAACAGCCACT
m6A	1221888	1221888	72	+	35	GGCTGTTCTTAGGTGGGTCT [A] CTTTCCAAAGGCTCCTCCAC
m6A	1222433	1222433	72	+	37	CGTACCGACACAGCCAGTCG [A] CATTGGACATATAAAGCCAG
m6A	1222661	1222661	76	-	47	TGTCCACGCTACCATCGTAG [A] CTATCATATCAGCATGCTCC
m6A	1222664	1222664	53	+	37	GCATGCTGATATGATAGTCT [A] CGATGGTAGCGTGGACATGA
m6A	1226768	1226768	68	-	47	CGTAGTTGATGGCCTTGTAG [A] CATTGACCCTACCTGCACCG
m6A	1226771	1226771	63	+	31	TGCAGGTAGGGTCAATGTCT [A] CAAGGCCATCAACTACGACA
m6A	1226951	1226951	67	-	47	AGGAGGTGTAGGAGTAGTCG [A] CCTGGTTGCCGTTCGGGTCG
m6A	1227065	1227065	54	-	44	TTCCATCACTGACGACGTCG [A] CCTGGTAGTTGGCGGCACCG
m6A	1227068	1227068	45	+	30	TGCCGCCAACTACCAGGTCG [A] CGTCGTCAGTGATGGAACTC
m6A	1227097	1227097	76	-	43	CGTCGGAGTGGTTCCGGTAG [A] CTGGCTGAGAGTTCCATCAC
m6A	1227100	1227100	56	+	29	ATGGAACTCTCAGCCAGTCT [A] CCGGAACCACTCCGACGCCC
m6A	1227308	1227308	59	-	42	TGGAGGTCTCGGAGCGGTCG [A] CGAGGTTGCCGTTCGGATCG
m6A	1227311	1227311	48	+	32	TCCGAACGGCAACCTCGTCG [A] CCGCTCCGAGACCTCCACCA
m6A	1227386	1227386	71	-	44	CGTAGGTGTTGTAGGCGTAG [A] CTATGAACTTCCATGTTCCA
m6A	1227389	1227389	66	+	35	AACATGGAAGTTCATAGTCT [A] CGCCTACAACACCTACGGCT
m6A	1227437	1227437	73	-	49	TTAAAAATCAACCGTAGTAG [A] CAACGACGTCAAGCTGGTAG
m6A	1227440	1227440	83	+	38	CCAGCTTGACGTCGTTGTCT [A] CTACGGTTGATTTTTAAGCC
m6A	1227576	1227576	77	-	45	CAGGGACGGTCGGCTTGTAT [A] CGTAGGGCTCGATTTTAGCG
m6A	1227579	1227579	62	+	37	TAAAATCGAGCCCTACGTAT [A] CAAGCCGACCGTCCCTGACA
m6A	1230703	1230703	50	+	45	CTTGCCCTCGCAGTGGGAGC [A] GGTGTAGTCCTTTCTCGACC
m6A	1233890	1233890	85	-	40	AGGTCTGCCGGTGAACGTCT [A] CGCCATGCCAGAGGGGACGA
m6A	1233893	1233893	81	+	50	TCCCCTCTGGCATGGCGTAG [A] CGTTCACCGGCAGACCTTCG
m6A	1238211	1238211	79	-	38	TCTCGCGCTCGGTTTTGTCG [A] CAGCGAGATAAACCCTGAAC
m6A	1238214	1238214	54	+	39	CAGGGTTTATCTCGCTGTCG [A] CAAAACCGAGCGCGAGATAA
m6A	1238456	1238456	76	-	41	AGGCATAAAGGAGATAGTAT [A] CGAGGAAATGTACCCCAACG
m6A	1238459	1238459	71	+	41	TGGGGTACATTTCCTCGTAT [A] CTATCTCCTTTATGCCTGCG
m6A	1239760	1239760	72	-	38	GGGTGGTATGAGATACGTCT [A] CTCAATAACCACCACAAGGG
m6A	1239889	1239889	64	-	37	GGCCACCGCCGGCCAGGTCT [A] CGAATACATGAAGGAGAAGC
m6A	1239892	1239892	61	+	37	TCTCCTTCATGTATTCGTAG [A] CCTGGCCGGCGGTGGCCACC
m6A	1240718	1240718	73	-	46	TGGCTTCCTTGGAGGAGTCT [A] CTTTTAAGAAGACGCCCTCC
m6A	1240721	1240721	77	+	46	GGGCGTCTTCTTAAAAGTAG [A] CTCCTCCAAGGAAGCCACCA
m6A	1241386	1241386	97	-	44	AATAACCGGCCTTCAGGTAT [A] CAAGTTCGGCAAGAGCGCAA
m6A	1241389	1241389	79	+	48	CGCTCTTGCCGAACTTGTAT [A] CCTGAAGGCCGGTTATTGCT
m6A	1241948	1241948	43	-	39	CGAACAGTAATATTTATGCG [A] GTTCTCTCCAACCTGACGTC
m6A	1243061	1243061	82	-	42	GGCAGATATAACCATCGTAG [A] CAACATCGTCAGGGCTTATC
m6A	1243064	1243064	85	+	45	AAGCCCTGACGATGTTGTCT [A] CGATGGTTATATCTGCCATC
m6A	1250482	1250482	62	-	42	TCAACTCTTCAATTATGTCT [A] CTCCAATTTCTTTGAACCGC
m6A	1250485	1250485	47	+	34	GTTCAAAGAAATTGGAGTAG [A] CATAATTGAAGAGTTGAACC
m6A	1254630	1254630	55	-	47	TGACAGTGTTGATGATGTCT [A] CAAACTGGTAGCAAACATTC
m6A	1260290	1260290	64	-	38	CTGCTATTATTCTCAGGTCG [A] CGCCCTTGAGGTTCATCCTC
m6A	1261248	1261248	84	-	35	TGCTCTAATAAGCGAGGTCT [A] CCGTGAGAGAAAGGGCTCTG
m6A	1261251	1261251	57	+	33	AGCCCTTTCTCTCACGGTAG [A] CCTCGCTTATTAGAGCAGTT
m6A	1262216	1262216	50	-	35	CCTGGGAGCAGAAGTTGTAG [A] CGAAATGTACCTTTCCAGAA
m6A	1262219	1262219	92	+	43	TGGAAAGGTACATTTCGTCT [A] CAACTTCTGCTCCCAGGCCA
m6A	1262513	1262513	41	+	37	CATCGGCTACATCGGTTACC [A] GCTGACGATACACGGCTATG
m6A	1262928	1262928	46	-	29	TCGAGGACGCGGTCAAGTAT [A] CGCTCCGCTTCTTCTCGGGT
m6A	1262931	1262931	50	+	36	CGAGAAGAAGCGGAGCGTAT [A] CTTGACCGCGTCCTCGAGGA
m6A	1269395	1269395	71	-	48	TCGCTTCGGCGAAGAAGTCT [A] CTCCCCGCTCATCGAGGAGG
m6A	1269398	1269398	50	+	35	CCTCGATGAGCGGGGAGTAG [A] CTTCTTCGCCGAAGCGAAGG
m6A	1272583	1272583	87	-	55	TCCTGCCTTTGTACGTGTAG [A] CCTCTATTCGCCTCCCCGAA
m6A	1274409	1274409	55	-	37	GGGGCATCCGAACAAGGTCG [A] CATGATACTTCGCACAATCG
m6A	1275073	1275073	75	-	45	GGAGCCGCGGCCTCTGGTCT [A] CCGGTTGTCCTACAGGGCAT
m6A	1275076	1275076	48	+	33	CCCTGTAGGACAACCGGTAG [A] CCAGAGGCCGCGGCTCCCTG
m6A	1281219	1281219	88	-	46	AGGCCCTTGTGGTTCAGTCG [A] CATTTAAGCCGCAGGATGAG
m6A	1281222	1281222	44	+	43	ATCCTGCGGCTTAAATGTCG [A] CTGAACCACAAGGGCCTCAT
m6A	1282722	1282722	70	-	41	GGGTTATCAGGATGTAGTCG [A] CTTCGCCTATTCTGTCGTCG
m6A	1282725	1282725	70	+	45	CGACAGAATAGGCGAAGTCG [A] CTACATCCTGATAACCCACG
m6A	1283037	1283037	59	-	38	TGGGCACCAGCAGAACGTCG [A] CCTTTCCGCGGAGTCTCTGA
m6A	1283040	1283040	57	+	45	GAGACTCCGCGGAAAGGTCG [A] CGTTCTGCTGGTGCCCATAA
m6A	1283148	1283148	52	-	39	CGACGCTTCCCCCTCCGTAG [A] CCCCATAGTGCATCGGGATG
m6A	1283151	1283151	77	+	46	CCCGATGCACTATGGGGTCT [A] CGGAGGGGGAAGCGTCGAGA
m6A	1284148	1284148	56	-	41	CTACGTTGACCTTGAGGTCG [A] CATCGTCAAGTGGCCGGACG
m6A	1284151	1284151	59	+	45	CCGGCCACTTGACGATGTCG [A] CCTCAAGGTCAACGTAGCGC
m6A	1285418	1285418	59	-	37	GAGGGGTGGTGAAAGTGTCT [A] CAGACACAGGAGTTTCAGTT
m6A	1285421	1285421	88	+	50	TGAAACTCCTGTGTCTGTAG [A] CACTTTCACCACCCCTCATT
m6A	1292426	1292426	52	-	41	CGTGGAGCTTGAAGTGGTCT [A] CTATACCCCTTCCGCTGTCT
m6A	1292429	1292429	85	+	48	CAGCGGAAGGGGTATAGTAG [A] CCACTTCAAGCTCCACGACA
m6A	1297210	1297210	66	-	35	GGAAACGCCTAATCCTGTAG [A] CCACTCCGCGAAGCGTTTCG
m6A	1297213	1297213	62	+	37	AACGCTTCGCGGAGTGGTCT [A] CAGGATTAGGCGTTTCCTGA
m6A	1298320	1298320	43	-	40	TCAGGCCGACGAGGTAAAGG [A] GGTCGAGGCTTTCGATGAGG
m6A	1298635	1298635	70	-	41	TGTGGCCGAGGGCATAGTAG [A] CGTAGCCCTTCGGTAAGTCC
m6A	1298638	1298638	66	+	38	CTTACCGAAGGGCTACGTCT [A] CTATGCCCTCGGCCACATCC
m6A	1302055	1302055	78	-	40	GCATCGCCTTTATCCTGTCG [A] CGCTCGCCCTGTCTATGAGC
m6A	1302058	1302058	70	+	43	CATAGACAGGGCGAGCGTCG [A] CAGGATAAAGGCGATGCTCC
m6A	1302169	1302169	62	-	42	GCTTTCCCTGGCTTCCGTCG [A] CGGCATAAACCCTGCTATTG
m6A	1302172	1302172	67	+	43	TAGCAGGGTTTATGCCGTCG [A] CGGAAGCCAGGGAAAGCAGA
m6A	1302880	1302880	79	-	38	AGAAGCTCTTGGCGATGTAG [A] CGAGATTCTTCTTGAGCAGC
m6A	1302883	1302883	61	+	35	GCTCAAGAAGAATCTCGTCT [A] CATCGCCAAGAGCTTCTATA
m6A	1309265	1309265	54	-	52	GATGTGCTCTGAGTCTGTGT [A] CTGCTACTTCCAAGCGTATA
m6A	1310078	1310078	87	-	53	AGCTCGGGTGGGTAGAGTCT [A] CCCTCTATGTCGGGAATCTG
m6A	1310081	1310081	73	+	43	ATTCCCGACATAGAGGGTAG [A] CTCTACCCACCCGAGCTTGC
m6A	1310548	1310548	100	-	49	CGTAATCAACACCTGCGTAG [A] CAACCATGCCCCTGTCGATG
m6A	1310551	1310551	89	+	48	CGACAGGGGCATGGTTGTCT [A] CGCAGGTGTTGATTACGAGA
m6A	1310986	1310986	84	-	50	CGGCGTAGGGCCTCGGGTCG [A] CTATCTCGGCCGCGCCGTAC
m6A	1310989	1310989	101	+	52	CGGCGCGGCCGAGATAGTCG [A] CCCGAGGCCCTACGCCGTCG
m6A	1312610	1312610	80	-	59	GGTTTTCAAGGATGGAGTCT [A] CGAGGCTGTCATCGACGAGG
m6A	1312613	1312613	98	+	51	CGTCGATGACAGCCTCGTAG [A] CTCCATCCTTGAAAACCGCT
m6A	1314319	1314319	70	-	51	CCTCTGGATGTATCTCGTCG [A] CCCTTGGGAGCGGGTGCATT
m6A	1314322	1314322	76	+	49	GCACCCGCTCCCAAGGGTCG [A] CGAGATACATCCAGAGGTTG
m6A	1316936	1316936	55	-	35	AGTCCCGATAGTTATGGTCT [A] CCTCCTCGTGGGTTTCACCG
m6A	1316939	1316939	68	+	40	TGAAACCCACGAGGAGGTAG [A] CCATAACTATCGGGACTGCA
m6A	1319545	1319545	64	+	44	ACAATTTGATCTAGAGGTCT [A] CCGCATATATCACTCCCTTT
m6A	1323342	1323342	54	-	42	TGACGGGGGAGTTTCGGTAG [A] CGTGACCTGCGGGCCAGGGA
m6A	1323345	1323345	63	+	40	CTGGCCCGCAGGTCACGTCT [A] CCGAAACTCCCCCGTCAGTG
m6A	1324149	1324149	99	-	56	GGAGTACAAGCAGGCGGTAG [A] CGGCGGTGAGCTCTGGAAGA
m6A	1324152	1324152	89	+	50	TCCAGAGCTCACCGCCGTCT [A] CCGCCTGCTTGTACTCCCTG
m6A	1324434	1324434	118	-	58	CATTGTTGTGGCCCCCGTCT [A] CGCGCACATGCATCATAAAA
m6A	1324437	1324437	62	+	46	TATGATGCATGTGCGCGTAG [A] CGGGGGCCACAACAATGGCC
m6A	1324845	1324845	100	-	56	AACGATGTTCGACAGCGTCT [A] CAACCCCATGGCATTCGTTC
m6A	1324848	1324848	67	+	48	CGAATGCCATGGGGTTGTAG [A] CGCTGTCGAACATCGTTTTA
m6A	1325112	1325112	114	-	57	AAGCAGAGTGGAGATAGTCT [A] CCTCTGGGGGAGGAACGTCA
m6A	1325115	1325115	80	+	49	CGTTCCTCCCCCAGAGGTAG [A] CTATCTCCACTCTGCTTACC
m6A	1326203	1326203	49	-	48	TGCCAGGGCCATACGTGAGG [A] GGTTTCAATTCCCCTCGGGA
m6A	1327743	1327743	86	-	51	GGACTCGTGGATTTCCGTCT [A] CGTTGAGACGAGTTACGGAA
m6A	1327746	1327746	92	+	45	CGTAACTCGTCTCAACGTAG [A] CGGAAATCCACGAGTCCTCA
m6A	1328555	1328555	87	-	50	GTCTCCCCCTTGCTCGGTAT [A] CCGATAAGGAACGACATCGT
m6A	1328558	1328558	62	+	41	ATGTCGTTCCTTATCGGTAT [A] CCGAGCAAGGGGGAGACGTT
m6A	1332532	1332532	53	-	41	GCAATCTTTTTTGGACGTCG [A] CATCGAGGACAAGCTTTCTC
m6A	1332535	1332535	85	+	55	AAAGCTTGTCCTCGATGTCG [A] CGTCCAAAAAAGATTGCTTG
m6A	1336302	1336302	79	-	49	ACGGCCACGTCTCGACGTAG [A] CGTGTCCGCTTCCCGGGGCG
m6A	1336305	1336305	59	+	43	CCCGGGAAGCGGACACGTCT [A] CGTCGAGACGTGGCCGTTGG
m6A	1336389	1336389	78	-	47	CGTCGTACTTGCTCATGTCG [A] CGCCGAGAACCTTTCCGGCT
m6A	1336392	1336392	92	+	43	CGGAAAGGTTCTCGGCGTCG [A] CATGAGCAAGTACGACGTTT
m6A	1336716	1336716	79	-	48	TGGCGTACTCGACGACGTCG [A] CCTTCTTGGTCTGGGTGTTT
m6A	1336719	1336719	63	+	41	CACCCAGACCAAGAAGGTCG [A] CGTCGTCGAGTACGCCAAGG
m6A	1339416	1339416	88	-	57	GAGGAGGGTTAAGAAGGTCT [A] CGTAGAGTACCTGAAGGCTC
m6A	1339419	1339419	66	+	39	CCTTCAGGTACTCTACGTAG [A] CCTTCTTAACCCTCCTCAGT
m6A	1343233	1343233	59	+	37	TTCCCGAGGCCGTTCTGTAT [A] CTCAGCACCCAAGTTTCCGG
m6A	1351095	1351095	95	-	50	ATGCTCCAATCAACTGGTAT [A] CGCTCGTTAAAATAGCATCT
m6A	1351098	1351098	67	+	44	TGCTATTTTAACGAGCGTAT [A] CCAGTTGATTGGAGCATCGA
m6A	1352052	1352052	92	-	55	GGGCTATGGTGGTGGCGTCG [A] CCAGAGCAAGCTTGGCGGGC
m6A	1352055	1352055	84	+	53	CGCCAAGCTTGCTCTGGTCG [A] CGCCACCACCATAGCCCTTG
m6A	1352949	1352949	92	-	56	CCATAGCCCTGTTGACGTCG [A] CCATAACTATCGGCAACCTC
m6A	1352952	1352952	59	+	49	GTTGCCGATAGTTATGGTCG [A] CGTCAACAGGGCTATGGCCC
m6A	1354214	1354214	84	-	51	CGTTGTCGTACATGATGTAG [A] CCGCATCGTGGCCCCTCTCA
m6A	1354217	1354217	69	+	41	GAGGGGCCACGATGCGGTCT [A] CATCATGTACGACAACGAGG
m6A	1354894	1354894	95	-	55	CGCTGCTTCCCGGGAGGTAG [A] CAATCGCTCCCGGGGTCATC
m6A	1354897	1354897	60	+	43	GACCCCGGGAGCGATTGTCT [A] CCTCCCGGGAAGCAGCGTCG
m6A	1355703	1355703	104	-	56	ACTCGCCGAGGAACTCGTCG [A] CGAGCTCTTGGTCTGGGATC
m6A	1355706	1355706	50	+	44	CCCAGACCAAGAGCTCGTCG [A] CGAGTTCCTCGGCGAGTACA
m6A	1355982	1355982	81	-	57	CCTTCTCGCGGAGCATGTCG [A] CATACTCCTTGAGGGTTCCG
m6A	1355985	1355985	55	+	36	AACCCTCAAGGAGTATGTCG [A] CATGCTCCGCGAGAAGGGCG
m6A	1356733	1356733	96	-	53	CGTTGTCGTACATGAGGTAG [A] CGACGTTGTGCCAGCGCTCG
m6A	1356736	1356736	66	+	36	GCGCTGGCACAACGTCGTCT [A] CCTCATGTACGACAACGAGG
m6A	1356967	1356967	94	-	52	GGACGAAGGCCGGGCCGTCG [A] CCTTAGCGGCCTTCTTCATC
m6A	1356970	1356970	58	+	35	GAAGAAGGCCGCTAAGGTCG [A] CGGCCCGGCCTTCGTCCAGG
m6A	1362345	1362345	98	-	38	GGTGTCGACACGGGTGGTAT [A] CGAGTCGTCGATGCTCCATC
m6A	1362348	1362348	72	+	52	GGAGCATCGACGACTCGTAT [A] CCACCCGTGTCGACACCTAT
m6A	1362358	1362358	59	-	39	CTTCAGACGGATAGGTGTCG [A] CACGGGTGGTATACGAGTCG
m6A	1362361	1362361	74	+	52	CTCGTATACCACCCGTGTCG [A] CACCTATCCGTCTGAAGTAA
m6A	1363733	1363733	42	+	48	ATTGGGAGAGCGCCGAAAAG [A] CTGTTAAAACTTTACTCGAG
m6A	1363938	1363938	63	-	41	ACTCCCCGTTCACCTTGTCG [A] CGTCTATCCTTGCTATTAGC
m6A	1363941	1363941	100	+	51	AATAGCAAGGATAGACGTCG [A] CAAGGTGAACGGGGAGTACG
m6A	1364959	1364959	72	-	36	GAACTCGTGGATAAGGGTAT [A] CTCCTTCACTCCGTTGATTA
m6A	1364962	1364962	86	+	54	TCAACGGAGTGAAGGAGTAT [A] CCCTTATCCACGAGTTCCTC
m6A	1365068	1365068	65	-	40	TAAATTCGAGCTGTCCGTCG [A] CTGTACCGAAATCTTTAAGC
m6A	1365071	1365071	90	+	58	TAAAGATTTCGGTACAGTCG [A] CGGACAGCTCGAATTTATCG
m6A	1366214	1366214	57	-	38	GATTGGCGTCCTCGAAGTAG [A] CTTCAAAGCCGTTTTCGCCG
m6A	1366217	1366217	100	+	58	CGAAAACGGCTTTGAAGTCT [A] CTTCGAGGACGCCAATCCAT
m6A	1366592	1366592	66	-	40	TAAGCTCGCCGTTGGCGTAG [A] CCTTGTAGCCCTCCCTTGGG
m6A	1366595	1366595	84	+	60	AAGGGAGGGCTACAAGGTCT [A] CGCCAACGGCGAGCTTATCG
m6A	1368599	1368599	46	-	28	CGTGTATATCCGGGCTGTCG [A] CACCCTTCTTGTGAGTCATG
m6A	1368602	1368602	65	+	49	GACTCACAAGAAGGGTGTCG [A] CAGCCCGGATATACACGGGC
m6A	1369019	1369019	52	-	36	TGTGGCCCTCTTTCGGGTAG [A] CCCTCTTGATGACGTAGCGG
m6A	1369022	1369022	81	+	49	CTACGTCATCAAGAGGGTCT [A] CCCGAAAGAGGGCCACAAGA
m6A	1369465	1369465	60	-	40	GACTCCCGGAAGAGTAGTAT [A] CTCCATATCTTCGAGCGGCA
m6A	1369468	1369468	76	+	51	CGCTCGAAGATATGGAGTAT [A] CTACTCTTCCGGGAGTCCTC
m6A	1369979	1369979	82	-	47	CTTCGAAGGTGACGAAGTCG [A] CCCCAACGTTCTTGAAGGCG
m6A	1369982	1369982	86	+	51	CTTCAAGAACGTTGGGGTCG [A] CTTCGTCACCTTCGAAGGCA
m6A	1372202	1372202	85	-	47	CTATCTCCTCAAGGATGTAT [A] CTATCTGCTTGTAACGAGTA
m6A	1372205	1372205	82	+	47	TCGTTACAAGCAGATAGTAT [A] CATCCTTGAGGAGATAGTGG
m6A	1373470	1373470	87	-	57	GAGTACATCCGTGGCAGTAG [A] CTCCTCTGCGTTTTGAGGTG
m6A	1373473	1373473	89	+	56	CTCAAAACGCAGAGGAGTCT [A] CTGCCACGGATGTACTCGTA
m6A	1373869	1373869	110	-	60	CGATCCAGTGGAAACTGTAG [A] CTTTAGCGTGTATCACTATG
m6A	1373872	1373872	87	+	55	AGTGATACACGCTAAAGTCT [A] CAGTTTCCACTGGATCGTAA
m6A	1374235	1374235	85	-	62	AACCTTAGGAAGGGCAGTAT [A] CGCAGAGCAGTATCCAGCGC
m6A	1374238	1374238	74	+	61	CTGGATACTGCTCTGCGTAT [A] CTGCCCTTCCTAAGGTTCCA
m6A	1377779	1377779	43	-	59	CTGGTTCAAAAAAGGAATGG [A] AGTAAAGGAAAAATGAAGCC
m6A	1378333	1378333	76	-	54	CGAGAACCTGAATCTGGTCG [A] CGATCTGCTTCTCGCGCTCT
m6A	1378336	1378336	88	+	47	GCGCGAGAAGCAGATCGTCG [A] CCAGATTCAGGTTCTCGCAA
m6A	1378423	1378423	94	-	54	TTGCCTTCTTGAGCTGGTCG [A] CCTTCTTCCTAGTCTCGACG
m6A	1378426	1378426	52	+	48	CGAGACTAGGAAGAAGGTCG [A] CCAGCTCAAGAAGGCAAGGA
m6A	1379569	1379569	78	-	48	AGGCGTCGCTGATGAAGTAG [A] CCGTCTCCTTCTGGATCGGT
m6A	1379572	1379572	65	+	44	GATCCAGAAGGAGACGGTCT [A] CTTCATCAGCGACGCCTCGA
m6A	1380232	1380232	56	-	48	TTCCCGTCTGCTGGCCGTCG [A] CGAAGAGGCGAAGCATCTTG
m6A	1380235	1380235	84	+	46	GATGCTTCGCCTCTTCGTCG [A] CGGCCAGCAGACGGGAACTT
m6A	1383153	1383153	76	-	43	TCTCCCTGTCAGCCTTGTCG [A] CGACAAGAAAGACATCCTGA
m6A	1383156	1383156	80	+	46	GGATGTCTTTCTTGTCGTCG [A] CAAGGCTGACAGGGAGAGAG
m6A	1383350	1383350	55	-	43	GTCAAGTGACAAAGGTGTAT [A] CTACTGTTAATCTCTATGGT
m6A	1383353	1383353	54	+	41	ATAGAGATTAACAGTAGTAT [A] CACCTTTGTCACTTGACCAC
m6A	1386020	1386020	56	-	34	CGAGTTCGTGAGGAACGTCT [A] CCTCACGAGCGGTGACCACA
m6A	1386023	1386023	75	+	43	GGTCACCGCTCGTGAGGTAG [A] CGTTCCTCACGAACTCGAAC
m6A	1388209	1388209	79	-	44	CCGTTTTGATGTCATGGTAG [A] CTGCATCCGGGACCCTCATC
m6A	1388212	1388212	65	+	45	GAGGGTCCCGGATGCAGTCT [A] CCATGACATCAAAACGGGTG
m6A	1388322	1388322	42	+	45	TTGTGAGAGAGATTCAAACG [A] GATACCAGATTACATTCATA
m6A	1389831	1389831	73	-	37	CCCTAACACCGATCAGGTAT [A] CATCCTCCTCAAGTACGATT
m6A	1389834	1389834	84	+	43	CGTACTTGAGGAGGATGTAT [A] CCTGATCGGTGTTAGGGCGG
m6A	1390594	1390594	61	-	33	GAAGAGACTCGATTCCGTCT [A] CGAGCCCGGAAACAGGGGCA
m6A	1390597	1390597	63	+	38	CCCTGTTTCCGGGCTCGTAG [A] CGGAATCGAGTCTCTTCGCC
m6A	1394162	1394162	63	-	36	CTCGGATGGATCCTCGGTAT [A] CTGGTGTTCTTCGATGACTA
m6A	1394165	1394165	61	+	44	TCATCGAAGAACACCAGTAT [A] CCGAGGATCCATCCGAGGAT
m6A	1398825	1398825	84	-	58	CAAGCCCGGAAGCAGCGTCG [A] CGGGAGGCCCTATATAAAGG
m6A	1398828	1398828	94	+	48	TTATATAGGGCCTCCCGTCG [A] CGCTGCTTCCGGGCTTGAAG
m6A	1405295	1405295	117	-	53	GGTCTATTATGTCTTCGTCG [A] CTTTACCCTCATTTATGGCC
m6A	1405298	1405298	85	+	54	CATAAATGAGGGTAAAGTCG [A] CGAAGACATAATAGACCTCC
m6A	1410366	1410366	83	-	42	GCGTTGGCTTTTCCCTGTCT [A] CAAAGCTCGGAATGGCAACC
m6A	1410369	1410369	84	+	48	TGCCATTCCGAGCTTTGTAG [A] CAGGGAAAAGCCAACGCTGG
m6A	1410934	1410934	82	-	45	TTTCCACTTCTCGCTGGTAT [A] CCTCCTTCTTCAGATTCTTG
m6A	1411353	1411353	72	-	53	CTCCTGCGGTTAAGAAGTAG [A] CCTCCTCCATTGCATTCACC
m6A	1411356	1411356	87	+	48	GAATGCAATGGAGGAGGTCT [A] CTTCTTAACCGCAGGAGACG
m6A	1412936	1412936	86	-	52	TCGCCTGCCTGGAGATGTCT [A] CAGGCGGTTCTTCATACACC
m6A	1412939	1412939	50	+	46	GTATGAAGAACCGCCTGTAG [A] CATCTCCAGGCAGGCGAATG
m6A	1413086	1413086	86	-	54	GCTGGTCTTTGGCTATGTCG [A] CGTTGATGATGACGGAATAA
m6A	1413089	1413089	80	+	52	TTCCGTCATCATCAACGTCG [A] CATAGCCAAAGACCAGCATC
m6A	1413461	1413461	82	-	54	ATATTTCCCCGACTTCGTCG [A] CTTTAAATTCGGCAAGTTCT
m6A	1413464	1413464	72	+	52	ACTTGCCGAATTTAAAGTCG [A] CGAAGTCGGGGAAATATGCC
m6A	1414709	1414709	66	-	44	CAGTGCAATATCGAGCGTCT [A] CTTCAGCGTTGCTGACGAAA
m6A	1414712	1414712	87	+	46	CGTCAGCAACGCTGAAGTAG [A] CGCTCGATATTGCACTGACG
m6A	1415508	1415508	88	-	40	AGAGCCCGAGATAGTGGTAT [A] CACCGCCGATGCGATCCGCG
m6A	1415511	1415511	65	+	41	GGATCGCATCGGCGGTGTAT [A] CCACTATCTCGGGCTCTCCG
m6A	1416501	1416501	78	+	45	CGAGCGAGCCTGTGAAGTCT [A] CGAGAGAGCCAACATAGCTG
m6A	1417218	1417218	55	-	35	CTATGCTCCAGGAATCGTCT [A] CCTCTACAAGGGTTCTTCTC
m6A	1417221	1417221	94	+	48	AAGAACCCTTGTAGAGGTAG [A] CGATTCCTGGAGCATAGACG
m6A	1417734	1417734	72	-	39	AATAAAGGTGAATGATGTCT [A] CGGAAGCTACTTGATGAACT
m6A	1417737	1417737	73	+	46	TCATCAAGTAGCTTCCGTAG [A] CATCATTCACCTTTATTAGC
m6A	1419054	1419054	57	-	42	GGTCATGGGCTTCGACGTCG [A] CGGTGGAAAGGTTGCGATGC
m6A	1419057	1419057	60	+	49	TCGCAACCTTTCCACCGTCG [A] CGTCGAAGCCCATGACCCAG
m6A	1419156	1419156	69	-	42	GCTAGACGGTGGCAGAGTCT [A] CTTCACCCTCTACGAGGCTG
m6A	1419159	1419159	94	+	49	CCTCGTAGAGGGTGAAGTAG [A] CTCTGCCACCGTCTAGCTTA
m6A	1420748	1420748	67	-	52	GATAACGCCCCGGCTTGTAG [A] CTACGGAACCTTTGAGGGCC
m6A	1420751	1420751	100	+	47	CCTCAAAGGTTCCGTAGTCT [A] CAAGCCGGGGCGTTATCTCG
m6A	1421145	1421145	74	-	46	CGAGGTCGTACTCGCCGTAG [A] CGACGTATGCTTCTTTAACC
m6A	1421148	1421148	82	+	41	TAAAGAAGCATACGTCGTCT [A] CGGCGAGTACGACCTCGTAG
m6A	1422924	1422924	51	+	78	CAGGGAGCCAAGGGCAAAGT [A] GGGAACGAGGGTAAGACATC
m6A	1423985	1423985	137	-	84	GAGGGAGGATGTTCTCGTAT [A] CCTCCACATGCAGGACAAGG
m6A	1423988	1423988	144	+	92	TGTCCTGCATGTGGAGGTAT [A] CGAGAACATCCTCCCTCGCG
m6A	1424084	1424084	105	-	88	GAGGGTGGCCATCGAGGTCG [A] CCGCCTCGAGGACGTCGCCG
m6A	1424087	1424087	144	+	93	CGACGTCCTCGAGGCGGTCG [A] CCTCGATGGCCACCCTCTCC
m6A	1426455	1426455	142	-	97	CGTGAACGGCTCTACCGTCT [A] CATTCACGCTTTGAGCTTTA
m6A	1426458	1426458	146	+	97	AGCTCAAAGCGTGAATGTAG [A] CGGTAGAGCCGTTCACGTTG
m6A	1427001	1427001	137	-	104	TGCGGACGTCTCAAAGGTCT [A] CGTGAGTGAAGGCTACGAGG
m6A	1427004	1427004	137	+	98	CGTAGCCTTCACTCACGTAG [A] CCTTTGAGACGTCCGCAAGG
m6A	1427104	1427104	92	-	100	CCGAGACAACGGGAACGTCG [A] CGTCTCCAACTTCTACGCCT
m6A	1427107	1427107	131	+	104	CGTAGAAGTTGGAGACGTCG [A] CGTTCCCGTTGTCTCGGTGG
m6A	1428185	1428185	46	+	102	GGATGACGAAGAACAGGAGA [A] GGTAAGTCAAAATGGAAAGG
m6A	1428261	1428261	141	-	96	TGACACTGTTTATGTGGTCT [A] CCAGGGTTCATGAACTCTCT
m6A	1428264	1428264	155	+	105	GAGTTCATGAACCCTGGTAG [A] CCACATAAACAGTGTCAAAG
m6A	1429358	1429358	133	-	78	CTATCAGGACGAGAAAGTCT [A] CAAGTTCCTCCACCTGCCTG
m6A	1429361	1429361	140	+	100	GCAGGTGGAGGAACTTGTAG [A] CTTTCTCGTCCTGATAGGCC
m6A	1431666	1431666	137	-	89	TTCCCCTTGGTGCCTCGTAG [A] CTCCAACACCCTTGCCTGGC
m6A	1431669	1431669	141	+	85	AGGCAAGGGTGTTGGAGTCT [A] CGAGGCACCAAGGGGAACAC
m6A	1434341	1434341	140	-	89	TTTTTTAAGTCTGTTTGTAT [A] CTGCCAAATACTGGGGTAAA
m6A	1434344	1434344	122	+	81	ACCCCAGTATTTGGCAGTAT [A] CAAACAGACTTAAAAAAAGC
m6A	1434459	1434459	71	+	77	TTTAAGCCAAATAGAGAACT [A] TTATTGAAAATCAAATAGCG
m6A	1436032	1436032	110	-	74	CGTCGGCTGCATCATTGTAG [A] CGAATCCACCGGATCCGGTC
m6A	1436035	1436035	109	+	67	CGGATCCGGTGGATTCGTCT [A] CAATGATGCAGCCGACGTTC
m6A	1437397	1437397	70	-	44	GGTCTATCAAGAGACCGTAG [A] CCTCACCGAGGGTTGTGGAG
m6A	1437400	1437400	97	+	47	CACAACCCTCGGTGAGGTCT [A] CGGTCTCTTGATAGACCCAA
m6A	1437958	1437958	74	-	38	TGAATCTGGCCAGCAGGTAG [A] CACCCATCTCAACCATCGCT
m6A	1437961	1437961	77	+	48	GATGGTTGAGATGGGTGTCT [A] CCTGCTGGCCAGATTCATCC
m6A	1440923	1440923	76	-	45	GTAGAATATTGAGCCCGTCG [A] CAGGAAGAGCAGTCCCTTGA
m6A	1440926	1440926	58	+	42	AGGGACTGCTCTTCCTGTCG [A] CGGGCTCAATATTCTACAGA
m6A	1441776	1441776	62	-	45	GGAAGTATTCGTCAAGGTAG [A] CTTCGGGGCACTTCTTCTCG
m6A	1441779	1441779	66	+	45	GAAGAAGTGCCCCGAAGTCT [A] CCTTGACGAATACTTCCTTG
m6A	1442665	1442665	63	-	40	CGTAGGGCGTCGTGATGTCG [A] CGAACCCCTTCATGACTGGA
m6A	1442668	1442668	59	+	45	AGTCATGAAGGGGTTCGTCG [A] CATCACGACGCCCTACGGTG
m6A	1443371	1443371	60	-	42	AGTCCTTCCTGAGCGGGTAG [A] CGCAGGACGGCCAGTCGTCC
m6A	1443374	1443374	69	+	41	CGACTGGCCGTCCTGCGTCT [A] CCCGCTCAGGAAGGACTTCC
m6A	1444181	1444181	77	-	42	GAACGTCACCCTCCTTGTAG [A] CTGGGACCTTGAAGTCGAGG
m6A	1444184	1444184	60	+	39	CGACTTCAAGGTCCCAGTCT [A] CAAGGAGGGTGACGTTCTGG
m6A	1444397	1444397	66	-	43	CCCTGGCCCTGTACCTGTAG [A] CCTTGTTGTTCTCGCCGGTC
m6A	1444400	1444400	52	+	37	CGGCGAGAACAACAAGGTCT [A] CAGGTACAGGGCCAGGGCGG
m6A	1444541	1444541	59	-	41	CCTTCCCGCTTTCGACGTCG [A] CTACCTGAACTCTCTCCGTA
m6A	1444544	1444544	57	+	40	GGAGAGAGTTCAGGTAGTCG [A] CGTCGAAAGCGGGAAGGTTA
m6A	1445420	1445420	74	-	40	CGCTCTCGGGCCTTCTGTAG [A] CTGGATAGCCGTTGTAGAAT
m6A	1445423	1445423	64	+	48	CTACAACGGCTATCCAGTCT [A] CAGAAGGCCCGAGAGCGGTA
m6A	1447379	1447379	90	-	50	TATCAAAGCTCATACAGTCT [A] CTGCGAGGATAACATCCGGA
m6A	1447382	1447382	69	+	42	GGATGTTATCCTCGCAGTAG [A] CTGTATGAGCTTTGATATCG
m6A	1447427	1447427	87	-	51	GGAAGGTGGACTTGAAGTAG [A] CTGCCAGGATGGCCATAAAG
m6A	1447430	1447430	71	+	42	TATGGCCATCCTGGCAGTCT [A] CTTCAAGTCCACCTTCCTCG
m6A	1447861	1447861	59	-	50	TCACCTCTGCCAGGTGGTCG [A] CCTTTGGCTTCCACTCCACG
m6A	1447864	1447864	64	+	43	GGAGTGGAAGCCAAAGGTCG [A] CCACCTGGCAGAGGTGAGGG
m6A	1450025	1450025	85	-	47	AGAGAGCGCTCATCCTGTCG [A] CTTCGTAGATTATTCCAACC
m6A	1450028	1450028	56	+	39	TGGAATAATCTACGAAGTCG [A] CAGGATGAGCGCTCTCTTCG
m6A	1450595	1450595	67	-	39	GGAATCTGATGAGTGAGTAG [A] CACCGACGTTGACGACTAGT
m6A	1450598	1450598	76	+	41	AGTCGTCAACGTCGGTGTCT [A] CTCACTCATCAGATTCCTCT
m6A	1450625	1450625	67	-	41	CGCTGACTTCGCCGCCGTAG [A] CGGTGTAGAGGAATCTGATG
m6A	1450628	1450628	56	+	41	CAGATTCCTCTACACCGTCT [A] CGGCGGCGAAGTCAGCGGTT
m6A	1452837	1452837	80	-	42	TGTAGCTCAGAAGGGCGTAG [A] CTATCGCGATGTCGATGTAT
m6A	1452840	1452840	83	+	48	CATCGACATCGCGATAGTCT [A] CGCCCTTCTGAGCTACATAG
m6A	1452995	1452995	60	-	41	CCCCGTGAAGCCTTGTGTAT [A] CGTCGGGAAATCTGTGTAAT
m6A	1452998	1452998	86	+	51	ACACAGATTTCCCGACGTAT [A] CACAAGGCTTCACGGGGCAA
m6A	1454808	1454808	76	-	36	TCTCTGCACCGAGGGTGTAG [A] CTATAATTTCTCCAGTGTTC
m6A	1454811	1454811	113	+	50	CACTGGAGAAATTATAGTCT [A] CACCCTCGGTGCAGAGACAC
m6A	1454880	1454880	80	+	50	TAGGATAGTGTGGGAAGTCG [A] CCTTTTCGGCGCAATAATGG
m6A	1456868	1456868	63	-	32	GGTCTGGTGTCTGCTCGTAG [A] CAAGCTTGACCCTTTCAAGG
m6A	1456871	1456871	97	+	45	TGAAAGGGTCAAGCTTGTCT [A] CGAGCAGACACCAGACCCGA
m6A	1456991	1456991	56	-	33	GTGGACAGCCTGGCACGTAG [A] CGTCAACCGGAATGATGTTG
m6A	1456994	1456994	54	+	43	CATCATTCCGGTTGACGTCT [A] CGTGCCAGGCTGTCCACCAA
m6A	1460176	1460176	76	-	40	CAACACACTGCGAGCAGTAG [A] CACATCTAGCGGTCCACAGA
m6A	1460179	1460179	57	+	41	GTGGACCGCTAGATGTGTCT [A] CTGCTCGCAGTGTGTTGACG
m6A	1463742	1463742	57	-	46	GCTCGTTGAGCTGATCGTAG [A] CCTGTATTCCGGGCCTCTTG
m6A	1463745	1463745	66	+	36	GAGGCCCGGAATACAGGTCT [A] CGATCAGCTCAACGAGCTAA
m6A	1464095	1464095	74	-	46	TGTCTACGCTCCTGAGGTAG [A] CGACGCTGCCGACTGCAACT
m6A	1464098	1464098	63	+	38	TGCAGTCGGCAGCGTCGTCT [A] CCTCAGGAGCGTAGACATTG
m6A	1464110	1464110	77	-	46	TCCCGATGTTTACAATGTCT [A] CGCTCCTGAGGTAGACGACG
m6A	1464113	1464113	78	+	41	CGTCTACCTCAGGAGCGTAG [A] CATTGTAAACATCGGGACTG
m6A	1466975	1466975	77	-	51	CGTTTCCGTCGACGTCGTAG [A] CGAGTATGCCATCACCGTGG
m6A	1466978	1466978	69	+	48	CGGTGATGGCATACTCGTCT [A] CGACGTCGACGGAAACGTCT
m6A	1466984	1466984	66	-	50	CGTAGAAGACGTTTCCGTCG [A] CGTCGTAGACGAGTATGCCA
m6A	1466987	1466987	75	+	49	CATACTCGTCTACGACGTCG [A] CGGAAACGTCTTCTACGACT
m6A	1468309	1468309	79	-	49	CCCAGAGGTAGGCGAGGTAG [A] CTATGATCGCCCCTCCAAGT
m6A	1468312	1468312	68	+	51	TGGAGGGGCGATCATAGTCT [A] CCTCGCCTACCTCTGGGCCA
m6A	1470149	1470149	69	-	44	CATACCGAGGATAATCGTCT [A] CGACTATGAGAACGAGAAAT
m6A	1470152	1470152	66	+	41	TCTCGTTCTCATAGTCGTAG [A] CGATTATCCTCGGTATGTAG
m6A	1470382	1470382	57	-	43	CCACAGATGCCACCACGTCG [A] CGGAGAGTTCACCAAATGGT
m6A	1470385	1470385	61	+	42	ATTTGGTGAACTCTCCGTCG [A] CGTGGTGGCATCTGTGGATG
m6A	1472819	1472819	86	-	44	TGGGAACCTCCTCATCGTCT [A] CTACCTCTCAAAGGGCCTTA
m6A	1472822	1472822	42	+	38	GGCCCTTTGAGAGGTAGTAG [A] CGATGAGGAGGTTCCCAATG
m6A	1474121	1474121	80	-	51	CCATGCTTATCGGCGTGTAG [A] CCTCGACCTCGACAGTCGGG
m6A	1474124	1474124	58	+	40	GACTGTCGAGGTCGAGGTCT [A] CACGCCGATAAGCATGGGGA
m6A	1475475	1475475	85	-	45	GGGTGTAGGTGGCAGAGTCT [A] CTCGGAGAGTTTGATAGTCA
m6A	1475478	1475478	54	+	30	CTATCAAACTCTCCGAGTAG [A] CTCTGCCACCTACACCCCTC
m6A	1477232	1477232	67	-	46	TGTTTACTCTGCCTACGTCT [A] CAAGACCCTCGGCGTTGACG
m6A	1477235	1477235	53	+	40	CAACGCCGAGGGTCTTGTAG [A] CGTAGGCAGAGTAAACACCA
m6A	1477691	1477691	84	-	48	CCCTGCCGTTGCCATGGTCT [A] CGGTGCCAGCGAGAACCCGT
m6A	1477694	1477694	77	+	40	GGTTCTCGCTGGCACCGTAG [A] CCATGGCAACGGCAGGGTGG
m6A	1479904	1479904	53	-	39	GTCAATGGAGAAGGTTGTAT [A] CAGTGTCGCTAATTCAGTTG
m6A	1479907	1479907	71	+	42	CTGAATTAGCGACACTGTAT [A] CAACCTTCTCCATTGACCCC
m6A	1488127	1488127	65	-	52	CGGTCCTTTCGAAGACGTAG [A] CGTTGTCGTCACCCTGGTTG
m6A	1488130	1488130	65	+	38	CCAGGGTGACGACAACGTCT [A] CGTCTTCGAAAGGACCGTAG
m6A	1489609	1489609	62	-	49	CGTCGCGCCTCCAGTTGTAT [A] CGTCGCTCAGGAAGTCCTCC
m6A	1489612	1489612	80	+	48	GGACTTCCTGAGCGACGTAT [A] CAACTGGAGGCGCGACGGGA
m6A	1492058	1492058	83	-	52	TGACCTTGAGGAAGTCGTAG [A] CCCTGTATGCGAGCTTGAGG
m6A	1492061	1492061	100	+	57	CAAGCTCGCATACAGGGTCT [A] CGACTTCCTCAAGGTCAGCG
m6A	1492428	1492428	91	-	50	TGGATTATCTTGCCTGGTAT [A] CCGGTCAGGATGGCAACCTC
m6A	1492431	1492431	92	+	57	GTTGCCATCCTGACCGGTAT [A] CCAGGCAAGATAATCCATCT
m6A	1492562	1492562	87	-	49	TTACGTCGAGCCTTGGGTCT [A] CAAAGGGACCTCCTGCGCTC
m6A	1492565	1492565	104	+	59	CGCAGGAGGTCCCTTTGTAG [A] CCCAAGGCTCGACGTAATAG
m6A	1492793	1492793	85	-	43	TCATTGTGTACTTTGGGTAG [A] CCTCATTCGTGAATCTTACG
m6A	1492796	1492796	97	+	59	AAGATTCACGAATGAGGTCT [A] CCCAAAGTACACAATGAAGA
m6A	1494994	1494994	75	+	48	CTTTATCAGCCCCCATGTAT [A] CCTCTCAGGAGCAATGGCAA
m6A	1502122	1502122	81	-	48	CGTGCCAAGGGTGGTCGTCT [A] CAGCGTTAACAAGGTTCTGC
m6A	1502125	1502125	113	+	54	GAACCTTGTTAACGCTGTAG [A] CGACCACCCTTGGCACGGTT
m6A	1502836	1502836	61	-	45	TGACCATCCGGTTCTTGTCT [A] CGAAAACGGGAAATTCATAG
m6A	1502839	1502839	78	+	54	TGAATTTCCCGTTTTCGTAG [A] CAAGAACCGGATGGTCAACG
m6A	1503550	1503550	60	-	40	CCGGGCCAAGAACGACGTCT [A] CGTATTTAAAGATGGTACAA
m6A	1503553	1503553	82	+	54	TACCATCTTTAAATACGTAG [A] CGTCGTTCTTGGCCCGGAGG
m6A	1503649	1503649	77	-	42	TATGGAGAACGTTAAGGTCT [A] CGGCATAGACAAGCTCAAGG
m6A	1503652	1503652	110	+	56	TGAGCTTGTCTATGCCGTAG [A] CCTTAACGTTCTCCATAGCG
m6A	1506819	1506819	94	-	56	GCCCCTTGAGGAAAAGGTCT [A] CGCTGTTCTGCTCAGTGACG
m6A	1506822	1506822	100	+	61	CACTGAGCAGAACAGCGTAG [A] CCTTTTCCTCAAGGGGCGGC
m6A	1507425	1507425	97	-	51	CGTCAAGCCGAGGATAGTCT [A] CGGTGACTATGGTGTTCCGA
m6A	1507428	1507428	102	+	66	GAACACCATAGTCACCGTAG [A] CTATCCTCGGCTTGACGCCG
m6A	1508360	1508360	74	-	53	TGGCGACGTCTATTCTGTCT [A] CAAGTCCCTCTGCGACCACA
m6A	1508363	1508363	99	+	68	GGTCGCAGAGGGACTTGTAG [A] CAGAATAGACGTCGCCAGTG
m6A	1509053	1509053	90	-	53	TGTCAACTGTGAGATAGTCG [A] CACACAGTACCGTGTTCTTG
m6A	1509056	1509056	81	+	61	GAACACGGTACTGTGTGTCG [A] CTATCTCACAGTTGACATAG
m6A	1509173	1509173	90	-	58	TCCTTCCAACGTTTTCGTCT [A] CGGCAAAACCGGTACTGGTA
m6A	1509176	1509176	101	+	57	CAGTACCGGTTTTGCCGTAG [A] CGAAAACGTTGGAAGGAGTT
m6A	1516399	1516399	85	-	56	CGGTTTCGTATATATCGTCG [A] CATCGATGTAAACGTACTCT
m6A	1516402	1516402	65	+	46	GTACGTTTACATCGATGTCG [A] CGATATATACGAAACCGACC
m6A	1517202	1517202	75	-	52	GAGGGCTATCGAGCAGGTAT [A] CGGGGCGTGCGGCCCGAAGA
m6A	1517205	1517205	88	+	51	TCGGGCCGCACGCCCCGTAT [A] CCTGCTCGATAGCCCTCCTT
m6A	1519381	1519381	98	-	52	CCGAATAGAGCACAAGGTAG [A] CTTTCTCCAGACTCTTCGCT
m6A	1519384	1519384	78	+	55	GAAGAGTCTGGAGAAAGTCT [A] CCTTGTGCTCTATTCGGAGA
m6A	1519995	1519995	85	-	54	CGGTCTCGCTCGCAGGGTAG [A] CGAAGGTGTACCTCCCGGCG
m6A	1519998	1519998	108	+	65	CGGGAGGTACACCTTCGTCT [A] CCCTGCGAGCGAGACCGAGC
m6A	1524623	1524623	64	-	41	GGACTCAAGCGGCTGGGTCT [A] CCTTGAAGCCCCGGCCCACG
m6A	1524626	1524626	94	+	44	GGGCCGGGGCTTCAAGGTAG [A] CCCAGCCGCTTGAGTCCACC
m6A	1524716	1524716	54	-	39	CAAAGCCGGAAGGTGGGTCT [A] CGTTCCGAAGTTTGCCGGGT
m6A	1524821	1524821	66	-	42	GGGGAGCACCGACATAGTCT [A] CTACGACAGCGACGAGCTGA
m6A	1524824	1524824	84	+	47	GCTCGTCGCTGTCGTAGTAG [A] CTATGTCGGTGCTCCCCCCC
m6A	1525169	1525169	67	-	41	ATACTGGGACACTAACGTCG [A] CGCCCTTCTCAACTGGGCTT
m6A	1525172	1525172	62	+	43	CCCAGTTGAGAAGGGCGTCG [A] CGTTAGTGTCCCAGTATTCT
m6A	1529183	1529183	61	-	35	CCTTGACGTTGACAGCGTAG [A] CCTTACCCTCATACTTGAGC
m6A	1529186	1529186	79	+	48	CAAGTATGAGGGTAAGGTCT [A] CGCTGTCAACGTCAAGGGTG
m6A	1530380	1530380	83	-	42	CGTCCTCAACAGTCTCGTAG [A] CCGGAACGCCTTTGAGCTCG
m6A	1530383	1530383	93	+	52	GCTCAAAGGCGTTCCGGTCT [A] CGAGACTGTTGAGGACGGCG
m6A	1532804	1532804	72	-	44	AAGAAAACGAATGAAAGTCG [A] CTTATTAACCCCTCAGTGCC
m6A	1532807	1532807	101	+	43	ACTGAGGGGTTAATAAGTCG [A] CTTTCATTCGTTTTCTTTTG
m6A	1533918	1533918	77	-	40	GCCTTGTCATGTTGGCGTAG [A] CGAAGGAGCTTATCGCACCG
m6A	1533921	1533921	72	+	45	TGCGATAAGCTCCTTCGTCT [A] CGCCAACATGACAAGGCCCC
m6A	1534584	1534584	74	-	41	CACCGGCGATGAACTTGTCT [A] CCGGGACGTTTCCTCCGAGG
m6A	1534587	1534587	83	+	51	CGGAGGAAACGTCCCGGTAG [A] CAAGTTCATCGCCGGTGGAA
m6A	1539231	1539231	80	-	48	TGAGTATCTCAGTGAGGTCG [A] CGGTGTAGGTGTAGCTCGCC
m6A	1539234	1539234	78	+	50	GAGCTACACCTACACCGTCG [A] CCTCACTGAGATACTCAAGG
m6A	1539327	1539327	59	-	47	CCGACTCCTTCTCCAGGTCG [A] CTATCTCCCATCCATATGCC
m6A	1539330	1539330	58	+	48	ATATGGATGGGAGATAGTCG [A] CCTGGAGAAGGAGTCGGGCA
m6A	1542508	1542508	88	-	62	CTATTTCTTTTTCCTTGTCT [A] CTGCCTCTGTCCTTTCCTTT
m6A	1542511	1542511	74	+	39	GGAAAGGACAGAGGCAGTAG [A] CAAGGAAAAAGAAATAGAAG
m6A	1543886	1543886	70	-	53	GGATCTGTAGATAACAGTAG [A] CTTCCTGTTCCTTATGGCAA
m6A	1543889	1543889	75	+	42	CCATAAGGAACAGGAAGTCT [A] CTGTTATCTACAGATCCATG
m6A	1544897	1544897	85	-	51	AAAGACATCCCATTTCGTAT [A] CCTCAACCTTAGAATTAGCT
m6A	1544900	1544900	55	+	37	TAATTCTAAGGTTGAGGTAT [A] CGAAATGGGATGTCTTTCAG
m6A	1545260	1545260	73	-	50	CAATAGACCGCACTACGTCT [A] CTACATTCTTCCGGAAGAGT
m6A	1545263	1545263	46	+	34	CTTCCGGAAGAATGTAGTAG [A] CGTAGTGCGGTCTATTGGTT
m6A	1545554	1545554	76	-	52	GTTCCTCGCCAAAGAAGTCT [A] CGACAGGTTCTACCTTCACG
m6A	1545557	1545557	60	+	33	GAAGGTAGAACCTGTCGTAG [A] CTTCTTTGGCGAGGAACTTG
m6A	1546016	1546016	82	-	51	TCACGTACCGGAGCTTGTCG [A] CCTCAAACTCTCTCCTGGAA
m6A	1546019	1546019	76	+	33	CAGGAGAGAGTTTGAGGTCG [A] CAAGCTCCGGTACGTGATTT
m6A	1546076	1546076	75	-	54	TTTGGTTTCTACCGAAGTAT [A] CGTACCCCAGGGCCCCAATC
m6A	1546079	1546079	65	+	36	TGGGGCCCTGGGGTACGTAT [A] CTTCGGTAGAAACCAAAAAA
m6A	1546298	1546298	80	-	49	TGAGGGCCTCACGGTAGTAG [A] CAACGGCAAAGTAAACCGCT
m6A	1546301	1546301	50	+	31	GGTTTACTTTGCCGTTGTCT [A] CTACCGTGAGGCCCTCAGGA
m6A	1546845	1546845	60	-	47	TGAGGGCGATGGTTCTGTCG [A] CGTCTGTCTTTCTTTTCACC
m6A	1546848	1546848	41	+	27	GAAAAGAAAGACAGACGTCG [A] CAGAACCATCGCCCTCATAG
m6A	1547659	1547659	73	-	46	TAAGGATGGAGTTTATGTCT [A] CTTCCTCCTTCTTTCTGGCC
m6A	1547722	1547722	58	-	42	GGATGGCGTCGCTGACGTAG [A] CATCCTCGATTGCCCTCTGC
m6A	1553169	1553169	59	-	43	GCCAGAGTCGGAACCTTCGG [A] GGCCTTGAAGCACTCTACAA
m6A	1553524	1553524	64	-	38	ACCGCAGGCTTACCTTGTCG [A] CAGGAAAATCCTTGAGAAGA
m6A	1553527	1553527	79	+	40	TCTCAAGGATTTTCCTGTCG [A] CAAGGTAAGCCTGCGGTGAT
m6A	1555090	1555090	62	-	38	GCTCTTCCCTGCTCGCGTAG [A] CCTTAAACTCGCCCTTCGCC
m6A	1555093	1555093	63	+	44	GAAGGGCGAGTTTAAGGTCT [A] CGCGAGCAGGGAAGAGCTGG
m6A	1557574	1557574	70	-	45	ATGCGGGAGACCAGCCGTCT [A] CCATGCACGCTACACGGGAA
m6A	1557577	1557577	107	+	63	CCGTGTAGCGTGCATGGTAG [A] CGGCTGGTCTCCCGCATTTA
m6A	1561989	1561989	76	-	44	GGCTGGATGCCTCTTTGTAG [A] CTCGAGGATCCGGTTTGAAG
m6A	1561992	1561992	91	+	48	CAAACCGGATCCTCGAGTCT [A] CAAAGAGGCATCCAGCCTCG
m6A	1562972	1562972	70	-	50	CTCAACAAAATTCCACGTAT [A] CTTCTTTAGATAAATTTTAT
m6A	1562975	1562975	65	+	40	AAATTTATCTAAAGAAGTAT [A] CGTGGAATTTTGTTGAGCAG
m6A	1564646	1564646	81	-	59	CATCAGTCAGTCTCCGGTAG [A] CTTTCACTGGAACACCAAAT
m6A	1564649	1564649	59	+	37	TGGTGTTCCAGTGAAAGTCT [A] CCGGAGACTGACTGATGAGG
m6A	1565296	1565296	88	-	57	TAAGTTTTAGCCGTTCGTAT [A] CATTTTTGTCATTTGTAACC
m6A	1565299	1565299	91	+	46	TACAAATGACAAAAATGTAT [A] CGAACGGCTAAAACTTATTG
m6A	1565449	1565449	81	-	57	TCAATTCAATTAGCCTGTCG [A] CTTTCTCTAGCTGCGACAAT
m6A	1565452	1565452	72	+	46	GTCGCAGCTAGAGAAAGTCG [A] CAGGCTAATTGAATTGAGAA
m6A	1565568	1565568	106	-	58	ATCCAGAACTCTTAGTGTAT [A] CAGCTGGTAAACGGCAAAAT
m6A	1565571	1565571	64	+	43	TTGCCGTTTACCAGCTGTAT [A] CACTAAGAGTTCTGGATAGA
m6A	1567525	1567525	91	-	56	AAGTGGAATTCGAATTGTAT [A] CTTTAAATTTAGGAATGAAA
m6A	1567528	1567528	76	+	50	CATTCCTAAATTTAAAGTAT [A] CAATTCGAATTCCACTTATC
m6A	1570392	1570392	93	-	47	CTTCATAGAGGTCTACGTCT [A] CGCCCCGCTGGAGGTCAGAA
m6A	1570395	1570395	58	+	53	TGACCTCCAGCGGGGCGTAG [A] CGTAGACCTCTATGAAGTTT
m6A	1570398	1570398	61	-	46	AGGAAACTTCATAGAGGTCT [A] CGTCTACGCCCCGCTGGAGG
m6A	1570401	1570401	52	+	50	CCAGCGGGGCGTAGACGTAG [A] CCTCTATGAAGTTTCCTATC
m6A	1571016	1571016	110	+	52	AGTTGAGGTTGTCGAAGTAG [A] CCATGATGTCTGGCTTGCTT
m6A	1573684	1573684	76	-	43	GGCGGCGCTAACCTTTGTAG [A] CGGCCTCTTCATCAACCCCG
m6A	1573687	1573687	93	+	54	GGTTGATGAAGAGGCCGTCT [A] CAAAGGTTAGCGCCGCCTTC
m6A	1574667	1574667	72	-	42	AATGCTTTCCAAGAGGGTAT [A] CTATCACCGCACGGTATTCC
m6A	1574670	1574670	86	+	46	ATACCGTGCGGTGATAGTAT [A] CCCTCTTGGAAAGCATTTTA
m6A	1581830	1581830	61	-	35	TGGAGCAACGGTCAAGGTCT [A] CATCGACGGCAACCTCTACA
m6A	1581833	1581833	76	+	51	AGAGGTTGCCGTCGATGTAG [A] CCTTGACCGTTGCTCCAGTC
m6A	1587516	1587516	73	-	39	GCAGCTCGTCTGGGAAGTCG [A] CCAGATTTTTCTGAAACACA
m6A	1587519	1587519	46	+	50	GTTTCAGAAAAATCTGGTCG [A] CTTCCCAGACGAGCTGCCAG
m6A	1591291	1591291	70	-	48	CTATGAGTATGAAGTCGTAG [A] CGCCGTAAGCCTTGAGGAGC
m6A	1591294	1591294	91	+	43	CCTCAAGGCTTACGGCGTCT [A] CGACTTCATACTCATAGATC
m6A	1591543	1591543	78	-	51	TACCGATTGGAATCACGTAG [A] CGTCTGGCCTGAGCTTCGGC
m6A	1591546	1591546	87	+	46	GAAGCTCAGGCCAGACGTCT [A] CGTGATTCCAATCGGTAAAG
m6A	1592431	1592431	42	-	48	CAGGCCCTTGGAAATGAGGC [A] GGTTTTGAAATACTCCTCGA
m6A	1592901	1592901	101	-	48	TGGGCAAATCATGGATGTAT [A] CTAATGGAGCCAGAGGATGA
m6A	1592904	1592904	84	+	49	TCCTCTGGCTCCATTAGTAT [A] CATCCATGATTTGCCCATCA
m6A	1594014	1594014	76	-	49	TCATGCTGAACTGTTTGTCT [A] CTACCCAGAAACTGGTAAAT
m6A	1594017	1594017	52	+	41	TACCAGTTTCTGGGTAGTAG [A] CAAACAGTTCAGCATGACCC
m6A	1594308	1594308	71	-	54	AGCATTTAATAAGCTTGTAG [A] CATTGGTGAGCTGGGACTTC
m6A	1594311	1594311	81	+	43	GTCCCAGCTCACCAATGTCT [A] CAAGCTTATTAAATGCTCCA
m6A	1595396	1595396	79	-	57	CGAGCCTATTAGCCTCGTCG [A] CCTTCATGTTGAGCTGCATT
m6A	1595399	1595399	73	+	41	GCAGCTCAACATGAAGGTCG [A] CGAGGCTAATAGGCTCGCCA
m6A	1595625	1595625	49	+	41	TTTTACTTCAGCTTAAAAAG [A] GGTGATGCTCATGAGCATGG
m6A	1598887	1598887	77	-	51	CACCGTGCCCGATGAAGTCT [A] CATCCAGTTTCAGCTCCCAC
m6A	1601194	1601194	55	-	41	CGGTAATAAGGGTCGGGTAT [A] CCTTCAGCATGTCCGGCCTG
m6A	1601197	1601197	70	+	35	GCCGGACATGCTGAAGGTAT [A] CCCGACCCTTATTACCGCCG
m6A	1601368	1601368	73	-	41	TGGAGTGCTTGACGCCGTCG [A] CGATGAGCTTTGCCGGGATG
m6A	1601371	1601371	52	+	38	CCCGGCAAAGCTCATCGTCG [A] CGGCGTCAAGCACTCCAACC
m6A	1601683	1601683	58	-	35	TCGGCACGAGCGGACCGTAG [A] CATGGAGCTCCCTGACAATG
m6A	1601686	1601686	55	+	37	TGTCAGGGAGCTCCATGTCT [A] CGGTCCGCTCGTGCCGATTG
m6A	1602077	1602077	87	+	37	ATCAGCTCAATCGCCGGTAT [A] CCCAGTTTCTCCTGACGTCT
m6A	1604212	1604212	83	-	41	CGTAGTTCTTTTGGATGTCG [A] CAAAATAAAAGAACTCGACG
m6A	1604215	1604215	61	+	40	CGAGTTCTTTTATTTTGTCG [A] CATCCAAAAGAACTACGCGG
m6A	1605705	1605705	80	-	46	TGGAATCATCGGGGCAGTAT [A] CAGAAAAGTTGCGTGGGCGA
m6A	1605708	1605708	76	+	50	CCCACGCAACTTTTCTGTAT [A] CTGCCCCGATGATTCCAAAT
m6A	1605756	1605756	62	-	43	CTGGACCAAGAAGGACGTCT [A] CGCATATACTACCCACGTCT
m6A	1605759	1605759	57	+	50	CGTGGGTAGTATATGCGTAG [A] CGTCCTTCTTGGTCCAGATG
m6A	1607214	1607214	81	-	47	CTGCAACGGCCAGGCTGTCG [A] CCCAGGTGAGCCTCTCGGCC
m6A	1607217	1607217	65	+	41	CGAGAGGCTCACCTGGGTCG [A] CAGCCTGGCCGTTGCAGCCG
m6A	1607683	1607683	59	-	43	AGAGCTGAACCTCAGAGTAG [A] CTTTTAATCTCTTCTATCTT
m6A	1607686	1607686	73	+	41	ATAGAAGAGATTAAAAGTCT [A] CTCTGAGGTTCAGCTCTTCT
m6A	1607880	1607880	81	-	41	CTACGCCGCTCTCGACGTCT [A] CACCTGTGGAACCACCGCGG
m6A	1607883	1607883	56	+	41	CGGTGGTTCCACAGGTGTAG [A] CGTCGAGAGCGGCGTAGCCC
m6A	1608694	1608694	58	-	38	AGCTCTCAACCCTCACGTCG [A] CGCCGATCTGGTCGCTTATG
m6A	1609500	1609500	81	-	46	GTTGCATGGTGTCAGCGTCG [A] CGGGATGTTCAGTTTGAGCC
m6A	1609503	1609503	78	+	43	TCAAACTGAACATCCCGTCG [A] CGCTGACACCATGCAACTTG
m6A	1610436	1610436	90	-	51	AGTTCCTGTAGTGGAAGTAG [A] CTATGAGGAGTACCGCTATG
m6A	1610439	1610439	69	+	47	AGCGGTACTCCTCATAGTCT [A] CTTCCACTACAGGAACTGGA
m6A	1610745	1610745	100	-	47	TGAGCGTTCCGACGAAGTAG [A] CCAGCAGGAAGCTCATGGCC
m6A	1610748	1610748	101	+	47	CATGAGCTTCCTGCTGGTCT [A] CTTCGTCGGAACGCTCAAGG
m6A	1611538	1611538	69	-	49	TTACTCCAGCTTTTCAGTAG [A] CTTCTTCTCCAGAAGCTCCT
m6A	1611541	1611541	47	+	40	AGCTTCTGGAGAAGAAGTCT [A] CTGAAAAGCTGGAGTAAGTT
m6A	1612497	1612497	76	-	46	GAGTGAACTTGTTCCTGTCG [A] CGGTTCCGACGACTATTTCG
m6A	1612500	1612500	76	+	34	AATAGTCGTCGGAACCGTCG [A] CAGGAACAAGTTCACTCCTC
m6A	1612713	1612713	82	-	44	CCCTAAGCTTCTCCTCGTAG [A] CCTTTATGAGCTCCCGTGGG
m6A	1612716	1612716	73	+	36	ACGGGAGCTCATAAAGGTCT [A] CGAGGAGAAGCTTAGGGCTA
m6A	1615232	1615232	54	-	42	CGGATAGGAGTAGGGGGTAT [A] CTTCCAGACTATCCTCGCTG
m6A	1615235	1615235	74	+	39	CGAGGATAGTCTGGAAGTAT [A] CCCCCTACTCCTATCCGAAC
m6A	1616695	1616695	68	-	55	TGCCTGCCGTTTCCTCGTAG [A] CCTGGATGACCGCCTTATCT
m6A	1616698	1616698	81	+	46	TAAGGCGGTCATCCAGGTCT [A] CGAGGAAACGGCAGGCATAA
m6A	1618072	1618072	66	-	51	TAGGCGGGCAGTAGGTGTCG [A] CCTCGTCGAAGGCATCCTGC
m6A	1618075	1618075	85	+	53	GGATGCCTTCGACGAGGTCG [A] CACCTACTGCCCGCCTAAGA
m6A	1618171	1618171	97	-	52	GGAGCTTGGCTATCTCGTCG [A] CTGGAACGCCCCTGTCAACG
m6A	1618174	1618174	104	+	54	TGACAGGGGCGTTCCAGTCG [A] CGAGATAGCCAAGCTCCCGG
m6A	1620590	1620590	81	-	58	TGAGATAGCTGTTGACGTCG [A] CGTCATCACCACCTTCCTGG
m6A	1620593	1620593	62	+	48	GGAAGGTGGTGATGACGTCG [A] CGTCAACAGCTATCTCATCG
m6A	1620719	1620719	69	-	55	GATCCTGATGGCAAATGTAT [A] CATACTCTATGTCCCTCGGG
m6A	1620722	1620722	73	+	43	GAGGGACATAGAGTATGTAT [A] CATTTGCCATCAGGATCCTG
m6A	1622225	1622225	82	-	51	ATATCCTGTCCCTCTCGTAG [A] CCCTGTCCACCAAGACCCTG
m6A	1622228	1622228	73	+	37	GGTCTTGGTGGACAGGGTCT [A] CGAGAGGGACAGGATATGGC
m6A	1623999	1623999	72	-	47	CTATCTTGCCAAAGAAGTCT [A] CAAGGTTCCAGAACTTGAGG
m6A	1624002	1624002	56	+	37	CAAGTTCTGGAACCTTGTAG [A] CTTCTTTGGCAAGATAGAGA
m6A	1625195	1625195	47	-	42	GTTGAGCGGCTGAGAAAAGC [A] GGTCTTGACTTTGAGAGGGC
m6A	1628732	1628732	72	-	34	TCATAACCCTGTTGGAGTAG [A] CACTGGTTATACCTCCAATC
m6A	1628735	1628735	83	+	44	TGGAGGTATAACCAGTGTCT [A] CTCCAACAGGGTTATGAACC
m6A	1629974	1629974	73	-	47	TGAGACCGAGAGCCTCGTAG [A] CGACATTGATGTACTTAGCA
m6A	1629977	1629977	66	+	44	TAAGTACATCAATGTCGTCT [A] CGAGGCTCTCGGTCTCACTT
m6A	1631360	1631360	69	-	45	CCTGTCCACCACATTGGTAG [A] CTATACGTGAGCAACGCAAA
m6A	1631363	1631363	66	+	43	GCGTTGCTCACGTATAGTCT [A] CCAATGTGGTGGACAGGAAT
m6A	1632158	1632158	59	-	42	GTCAGGATCGTTCAAAGTAT [A] CACCAAATGAGGCATCAGCT
m6A	1632161	1632161	78	+	45	TGATGCCTCATTTGGTGTAT [A] CTTTGAACGATCCTGACGTT
m6A	1632769	1632769	67	-	45	TGAAGGATGGAAACTAGTAT [A] CCAATGGTTATTGAGACTCT
m6A	1632772	1632772	68	+	42	GTCTCAATAACCATTGGTAT [A] CTAGTTTCCATCCTTCAGAC
m6A	1634456	1634456	58	-	43	TCTCGAAGCTTATGCCGTCG [A] CAGCCCTCACGTACCTCTGA
m6A	1634459	1634459	87	+	46	GAGGTACGTGAGGGCTGTCG [A] CGGCATAAGCTTCGAGATCG
m6A	1637748	1637748	102	-	55	ATACGTTGAAGAGAACGTCT [A] CAAGATGAGTGAAAGCAGAA
m6A	1637751	1637751	78	+	47	TGCTTTCACTCATCTTGTAG [A] CGTTCTCTTCAACGTATGCA
m6A	1637943	1637943	110	-	55	GGGTTATGAAGCTCCAGTCT [A] CATAAGCTGGGGCTACAGGA
m6A	1637946	1637946	62	+	49	TGTAGCCCCAGCTTATGTAG [A] CTGGAGCTTCATAACCCGGA
m6A	1638792	1638792	116	-	63	GGAGGGAACAGATGAAGTCT [A] CACCAAATCCCCAAGATTCA
m6A	1638795	1638795	68	+	46	ATCTTGGGGATTTGGTGTAG [A] CTTCATCTGTTCCCTCCGCC
m6A	1640365	1640365	75	-	58	TTCTATTTTCGAAGAAGTAG [A] CTATCCCGTTTCCGGTGAAC
m6A	1640368	1640368	83	+	48	CACCGGAAACGGGATAGTCT [A] CTTCTTCGAAAATAGAACGC
m6A	1644342	1644342	50	-	33	CGGGAGCCTCAAAGAAGTCT [A] CATCAGAAAAGGCCACGCTT
m6A	1644345	1644345	52	+	41	CGTGGCCTTTTCTGATGTAG [A] CTTCTTTGAGGCTCCCGTCC
m6A	1646092	1646092	56	-	39	AAAAGGAGCCCGAAGAGTAG [A] CACACAATCCGGTGAACTCC
m6A	1646095	1646095	76	+	36	GTTCACCGGATTGTGTGTCT [A] CTCTTCGGGCTCCTTTTCCG
m6A	1646148	1646148	52	-	39	ACCCTCCTCAAGAGCTGTAT [A] CACTCCCACAACTGTTTCCC
m6A	1646151	1646151	61	+	34	AAACAGTTGTGGGAGTGTAT [A] CAGCTCTTGAGGAGGGTAAA
m6A	1646947	1646947	74	-	43	GCCCAAAGCCGTTTTTGTAT [A] CTTTAACCCATTCGACCCAG
m6A	1646950	1646950	49	+	35	GGTCGAATGGGTTAAAGTAT [A] CAAAAACGGCTTTGGGCTTG
m6A	1647225	1647225	78	-	40	AGAGGAGCAGGTTACCGTCT [A] CTCCCACACTTGAGAGAAAA
m6A	1647228	1647228	48	+	29	TCTCTCAAGTGTGGGAGTAG [A] CGGTAACCTGCTCCTCTTTT
m6A	1649603	1649603	59	-	36	CCTTCCTTGACGAGCTGTAG [A] CCTGCGTAGTTCACGTTGAA
m6A	1651597	1651597	61	-	46	CGTCAGGGACGGAAAAGTCT [A] CGGCAGGGGAAGCGAGGACA
m6A	1651600	1651600	58	+	43	CCTCGCTTCCCCTGCCGTAG [A] CTTTTCCGTCCCTGACGAGT
m6A	1651786	1651786	89	-	47	CTTCGATAAGGTTGAGGTCT [A] CAACGCCCCTGATGAGAGGG
m6A	1651789	1651789	69	+	42	TCTCATCAGGGGCGTTGTAG [A] CCTCAACCTTATCGAAGGGC
m6A	1652741	1652741	77	-	41	CCTTGAGTGGACCATGGTCT [A] CATCGGCGCTGGTATAGCCA
m6A	1652744	1652744	97	+	39	CTATACCAGCGCCGATGTAG [A] CCATGGTCCACTCAAGGGTT
m6A	1654894	1654894	84	-	54	TGTGCGTCTCGTCGCCGTAG [A] CAACGCTTTTCGAGGCTATA
m6A	1654897	1654897	75	+	48	AGCCTCGAAAAGCGTTGTCT [A] CGGCGACGAGACGCACACCC
m6A	1655916	1655916	90	-	43	AAACGGTGGTGGAAGGGTCT [A] CCGCGTTCCCCTCGGTCAGC
m6A	1655919	1655919	75	+	51	GACCGAGGGGAACGCGGTAG [A] CCCTTCCACCACCGTTTTCG
m6A	1656315	1656315	83	-	48	CACAGTCTTGGACTTCGTCG [A] CCATGAGACTAGTCTGAAAG
m6A	1656318	1656318	95	+	51	TCAGACTAGTCTCATGGTCG [A] CGAAGTCCAAGACTGTGCCG
m6A	1656348	1656348	112	-	48	TCGTCAGAGGGACATCGTCG [A] CGAGTACATCGGCACAGTCT
m6A	1656351	1656351	80	+	50	CTGTGCCGATGTACTCGTCG [A] CGATGTCCCTCTGACGAACC
m6A	1658089	1658089	109	-	55	CTACCCGCATATGACGGTCT [A] CGACAACATAGCCTTCCCCC
m6A	1658092	1658092	79	+	45	GGAAGGCTATGTTGTCGTAG [A] CCGTCATATGCGGGTAGAGA
m6A	1659142	1659142	88	-	49	CCTGCAGATAATCGAGGTCT [A] CTTCGACTTCACAGACGGAG
m6A	1659145	1659145	97	+	57	CGTCTGTGAAGTCGAAGTAG [A] CCTCGATTATCTGCAGGCTG
m6A	1659703	1659703	78	-	45	CCTGCCGAACGGAACCGTCT [A] CCAAGGCGAGATGCAGATAA
m6A	1659706	1659706	96	+	57	TCTGCATCTCGCCTTGGTAG [A] CGGTTCCGTTCGGCAGGACT
m6A	1660504	1660504	71	-	44	CGCTGAAGGTGTAAGCGTAT [A] CTTCGACGGCGACGGAATTC
m6A	1660507	1660507	85	+	53	TTCCGTCGCCGTCGAAGTAT [A] CGCTTACACCTTCAGCGAGG
m6A	1664277	1664277	66	-	39	CGTCAAGGGCAAGATGGTCT [A] CAGGTCGCTCCTGATAATCC
m6A	1664280	1664280	69	+	52	TTATCAGGAGCGACCTGTAG [A] CCATCTTGCCCTTGACGTAT
m6A	1665294	1665294	40	+	45	GCCTCCAAAGGCCTGAGCCC [A] GGCAGAGATGAAGTAAGCGT
m6A	1674351	1674351	71	-	39	CAACATACTATGGAACGTCT [A] CGTTTTGAGCGCCACCTACA
m6A	1674354	1674354	73	+	41	AGGTGGCGCTCAAAACGTAG [A] CGTTCCATAGTATGTTGAGC
m6A	1675281	1675281	47	-	32	GGGCAGATGGAATGGAGTCT [A] CGTCAAAGACGCCGACCCCG
m6A	1675284	1675284	84	+	42	GGTCGGCGTCTTTGACGTAG [A] CTCCATTCCATCTGCCCTCC
m6A	1679099	1679099	77	-	37	CATCGTTTATGAATAGGTAT [A] CCGGCTCTTTTGCCCTCCCG
m6A	1679102	1679102	48	+	37	GAGGGCAAAAGAGCCGGTAT [A] CCTATTCATAAACGATGAAA
m6A	1679774	1679774	65	-	40	CCACGAGGTATGAGAGGTAG [A] CTATCTTCTCAGGCTCGAAG
m6A	1679777	1679777	54	+	38	CGAGCCTGAGAAGATAGTCT [A] CCTCTCATACCTCGTGGATG
m6A	1681457	1681457	40	-	44	ACTCTCGAAGAATTCGAGCG [A] CTGGCCGGGAAAATAAAGGA
m6A	1683243	1683243	78	-	49	TTCCAAAGGTGGTAGAGTCT [A] CCGAAGTTCAGGAGCTTCAG
m6A	1683246	1683246	50	+	27	AAGCTCCTGAACTTCGGTAG [A] CTCTACCACCTTTGGAACTT
m6A	1683929	1683929	50	-	47	GGTTAAGGAGAGCATCGTCG [A] CGTCATTGTAGAGCTCCTGG
m6A	1683932	1683932	53	+	29	GGAGCTCTACAATGACGTCG [A] CGATGCTCTCCTTAACCCTC
m6A	1684757	1684757	57	-	50	AGTCCCCTGCTACGACGTCG [A] CAGCTGGAAGGACGTCAGAA
m6A	1684760	1684760	42	+	31	TGACGTCCTTCCAGCTGTCG [A] CGTCGTAGCAGGGGACTATA
m6A	1685221	1685221	71	-	48	CTTCGGAGAGTTTGAGGTCG [A] CGCTATAGAACTGAAGAAAA
m6A	1685224	1685224	59	+	27	TCTTCAGTTCTATAGCGTCG [A] CCTCAAACTCTCCGAAGTCC
m6A	1685761	1685761	87	-	51	ATGAAATTCTCCCAAGGTCT [A] CCTATTGTTCCAATCACTCA
m6A	1685764	1685764	53	+	28	GTGATTGGAACAATAGGTAG [A] CCTTGGGAGAATTTCATAAG
m6A	1686636	1686636	70	-	44	GCCCTCGAACGCCAGCGTCT [A] CATCGACGGGAACTACAGGG
m6A	1686639	1686639	45	+	31	TGTAGTTCCCGTCGATGTAG [A] CGCTGGCGTTCGAGGGCCTG
m6A	1687431	1687431	71	-	42	CTCCTCTGTGGTGCCCGTAT [A] CATCAAGGTTAGGGACAAGT
m6A	1687434	1687434	69	+	38	TGTCCCTAACCTTGATGTAT [A] CGGGCACCACAGAGGAGTCG
m6A	1687995	1687995	54	-	39	GTACACCGGGATCAACGTAT [A] CGGCGAGTTCTACGGATTTA
m6A	1687998	1687998	59	+	35	ATCCGTAGAACTCGCCGTAT [A] CGTTGATCCCGGTGTACGCG
m6A	1688211	1688211	95	-	45	CATGTTCCCCCTGTTCGTCT [A] CGGGCCCTATGGAGACCCCG
m6A	1688214	1688214	61	+	35	GGTCTCCATAGGGCCCGTAG [A] CGAACAGGGGGAACATGTTC
m6A	1689085	1689085	72	-	41	AAAGAGGGTCGTCATCGTCG [A] CGACGTCAGCGACACAGGTA
m6A	1689088	1689088	59	+	38	CTGTGTCGCTGACGTCGTCG [A] CGATGACGACCCTCTTTCCA
m6A	1689885	1689885	54	-	37	CTCGCTCAGCGTTCAGGTCT [A] CAGCGTCGAGGGAGAAAAGA
m6A	1689888	1689888	49	+	37	TTTCTCCCTCGACGCTGTAG [A] CCTGAACGCTGAGCGAGCCG
m6A	1690257	1690257	74	-	41	ACCCATCTTTGCCCTCGTCT [A] CAAGAAGAGCGTCACCGTTG
m6A	1690260	1690260	55	+	37	CGGTGACGCTCTTCTTGTAG [A] CGAGGGCAAAGATGGGTTCT
m6A	1692429	1692429	72	-	44	CTACAGGCTCAGGCTGGTCT [A] CGAAGGGCTTTGACGTTTGG
m6A	1692432	1692432	61	+	52	AACGTCAAAGCCCTTCGTAG [A] CCAGCCTGAGCCTGTAGGCG
m6A	1693046	1693046	77	-	43	GGAGAAGCTCGGTGACGTCG [A] CGAGATATGGATGGTGGGCG
m6A	1693049	1693049	62	+	51	CCACCATCCATATCTCGTCG [A] CGTCACCGAGCTTCTCCCTG
m6A	1693431	1693431	41	-	37	CCTCCGGCTACGCCACCGCC [A] GGTACCTCCAGACCCACTTT
m6A	1694323	1694323	108	-	39	AAAGGGAGAGTCCCATGTAT [A] CTAGATACCTAGATTTGGGG
m6A	1694326	1694326	83	+	50	CAAATCTAGGTATCTAGTAT [A] CATGGGACTCTCCCTTTTCG
m6A	1694741	1694741	41	-	44	ACAAGCCCATGGAAAAAAAG [A] GGTAGTATATATCCATCCCT
m6A	1694986	1694986	64	-	39	AATCAATGCGTACCTTGTAG [A] CCACAGCTAAAATCTCAAGA
m6A	1694989	1694989	76	+	44	TGAGATTTTAGCTGTGGTCT [A] CAAGGTACGCATTGATTATG
m6A	1697195	1697195	64	-	42	GGATTTGTGTTGCCAAGTAT [A] CCTATGATATACACTTGGAC
m6A	1697198	1697198	90	+	49	CAAGTGTATATCATAGGTAT [A] CTTGGCAACACAAATCCGAG
m6A	1698153	1698153	83	-	49	GATGACCCCGGCTTATGTAT [A] CAGGATCTTATCGATTTTTG
m6A	1698156	1698156	68	+	38	AAATCGATAAGATCCTGTAT [A] CATAAGCCGGGGTCATCCAG
m6A	1701184	1701184	73	-	51	TGAGGCCGACAGTATGGTAG [A] CTATCCTGATCGGAATGTCG
m6A	1701187	1701187	45	+	30	CATTCCGATCAGGATAGTCT [A] CCATACTGTCGGCCTCAAAA
m6A	1702115	1702115	76	-	43	ACTTCTCCCGATAAGGGTCT [A] CGGCCACGGTATAGGCAGGA
m6A	1702118	1702118	44	+	30	TGCCTATACCGTGGCCGTAG [A] CCCTTATCGGGAGAAGTGGA
m6A	1702490	1702490	68	-	48	GGTGCCGCCCAGCGCTGTAT [A] CCTCGAGACGATAAAAGCAA
m6A	1702493	1702493	70	+	42	CTTTTATCGTCTCGAGGTAT [A] CAGCGCTGGGCGGCACCGTG
m6A	1702583	1702583	90	-	45	AACTGCAAACCCCTTCGTAG [A] CAGATACCTTCGCGGGAAGT
m6A	1702586	1702586	55	+	40	TCCCGCGAAGGTATCTGTCT [A] CGAAGGGGTTTGCAGTTATG
m6A	1705596	1705596	73	-	46	GCACGTAATTGATAGTGTAG [A] CATTTCCATCAGCGTCAATT
m6A	1705599	1705599	62	+	41	TGACGCTGATGGAAATGTCT [A] CACTATCAATTACGTGCCTG
m6A	1705782	1705782	68	-	50	TGTTGTCAACGTACTGGTAG [A] CGTCGCCGTCGGTAGTGAAG
m6A	1705785	1705785	68	+	41	CACTACCGACGGCGACGTCT [A] CCAGTACGTTGACAACACCC
m6A	1705845	1705845	67	-	51	CTCCGTTAATGGTAACGTCG [A] CCGGGACGCTCGGGCCGTTG
m6A	1705848	1705848	55	+	43	CGGCCCGAGCGTCCCGGTCG [A] CGTTACCATTAACGGAGCTT
m6A	1706217	1706217	107	-	53	TTAGATGGCCATTGTAGTAG [A] CATAGACGGTTCCGGTGACG
m6A	1706220	1706220	70	+	44	CACCGGAACCGTCTATGTCT [A] CTACAATGGCCATCTAATAA
m6A	1707291	1707291	73	-	52	CGTTGTAGACCGGGTTGTAG [A] CCGGGAAGTACTTCTTGACT
m6A	1707294	1707294	78	+	54	CAAGAAGTACTTCCCGGTCT [A] CAACCCGGTCTACAACGCCG
m6A	1707303	1707303	59	-	51	CAGAGTAGTCGGCGTTGTAG [A] CCGGGTTGTAGACCGGGAAG
m6A	1707306	1707306	94	+	54	CCCGGTCTACAACCCGGTCT [A] CAACGCCGACTACTCTGAAG
m6A	1708458	1708458	91	-	53	TTGAGGTGGCGAACGGGTAG [A] CGGTCACGTAAGCGTAGCCG
m6A	1708461	1708461	105	+	51	CTACGCTTACGTGACCGTCT [A] CCCGTTCGCCACCTCAACCG
m6A	1708560	1708560	74	-	52	GGTTGTTGAAGATAAAGTAG [A] CCGTGTCGGCGTTGGCGATC
m6A	1708563	1708563	76	+	53	CGCCAACGCCGACACGGTCT [A] CTTTATCTTCAACAACCTCG
m6A	1710548	1710548	41	-	47	CCCATAGTATTAACAAGGCA [A] GGTACATAACAAAAACAGCA
m6A	1711448	1711448	66	-	48	TCATGGCAAACGTGTAGTAT [A] CCGACCTCTCCACCCGGGGC
m6A	1711451	1711451	64	+	40	CCGGGTGGAGAGGTCGGTAT [A] CTACACGTTTGCCATGAACA
m6A	1711559	1711559	56	-	48	GCCGGTAATCCGGAATGTAT [A] CGTAGAGCTGATCCGAAGAA
m6A	1711562	1711562	63	+	38	TTCGGATCAGCTCTACGTAT [A] CATTCCGGATTACCGGCCCA
m6A	1711608	1711608	80	-	49	ATCCCCCCGACATCCTGTAG [A] CTGTTCTCAAAGGCTCCTAA
m6A	1711611	1711611	52	+	41	GGAGCCTTTGAGAACAGTCT [A] CAGGATGTCGGGGGGATTGC
m6A	1712555	1712555	75	-	45	CCCCGCCGAGAAGGAAGTCG [A] CAACACCACAGAGAGAGGCG
m6A	1712558	1712558	45	+	45	CTCTCTCTGTGGTGTTGTCG [A] CTTCCTTCTCGGCGGGGGAG
m6A	1715218	1715218	63	-	41	TTACCTGCTCGTCAACGTCG [A] CCGCAAGTTCCGCAGGGAGC
m6A	1715221	1715221	64	+	41	CCCTGCGGAACTTGCGGTCG [A] CGTTGACGAGCAGGTAAACA
m6A	1716369	1716369	55	-	37	TGTGGAAATGGAGGGCGTCT [A] CGAGCTCCCTACCGCGCAGA
m6A	1716372	1716372	67	+	48	GCGCGGTAGGGAGCTCGTAG [A] CGCCCTCCATTTCCACAGGG
m6A	1718303	1718303	69	-	50	TCCCGGTCGGCTGAAGGTCT [A] CGTGGCCTTCGCCGGCAGCG
m6A	1718306	1718306	74	+	50	TGCCGGCGAAGGCCACGTAG [A] CCTTCAGCCGACCGGGACTC
m6A	1718741	1718741	74	-	48	CTTTCTGGTCGAAAACGTCT [A] CAGCGCCTTTCTGAACCAGA
m6A	1718744	1718744	67	+	48	GGTTCAGAAAGGCGCTGTAG [A] CGTTTTCGACCAGAAAGACG
m6A	1720188	1720188	69	-	43	AGGCAACGGGGTCAGCGTAG [A] CAGGGCCGTCGCAGAGGGGC
m6A	1720191	1720191	77	+	44	CCTCTGCGACGGCCCTGTCT [A] CGCTGACCCCGTTGCCTCGG
m6A	1720704	1720704	73	-	42	CAGGTTCACAGGTGGAGTCG [A] CGGTGGCCGCGGCTGGAAGG
m6A	1720707	1720707	79	+	50	TCCAGCCGCGGCCACCGTCG [A] CTCCACCTGTGAACCTGAAG
m6A	1721085	1721085	80	-	41	GCTCGAGCCGATAAGCGTCT [A] CGGCGGGGCGAAGCTCGCGG
m6A	1721088	1721088	76	+	44	CGAGCTTCGCCCCGCCGTAG [A] CGCTTATCGGCTCGAGCGGG
m6A	1721148	1721148	84	-	41	CACCTCGTCATCGACGGTCT [A] CGGCGACGCCGAGGTCATCC
m6A	1721151	1721151	84	+	42	TGACCTCGGCGTCGCCGTAG [A] CCGTCGATGACGAGGTGAAA
m6A	1721727	1721727	73	-	43	CTTCGAGACCAAGCTCGTCG [A] CCTTTTCCAGAATGTAGTCC
m6A	1721730	1721730	58	+	43	CTACATTCTGGAAAAGGTCG [A] CGAGCTTGGTCTCGAAGCCT
m6A	1721991	1721991	81	-	48	CTAGGTCGCCGACGTCGTAG [A] CCGCTATGAGGGTCCTCCCG
m6A	1721994	1721994	68	+	47	GAGGACCCTCATAGCGGTCT [A] CGACGTCGGCGACCTAGAGC
m6A	1722092	1722092	68	-	50	GCCCGTGCTGACGAGAGTCG [A] CTTCGGCTCGGCCGGCTTCT
m6A	1722095	1722095	89	+	46	AGCCGGCCGAGCCGAAGTCG [A] CTCTCGTCAGCACGGGCGTT
m6A	1723154	1723154	83	-	57	TAGAATGTCTGGCAAGGTAT [A] CTCGGTGTCCTTCTTGAGCT
m6A	1723157	1723157	78	+	45	TCAAGAAGGACACCGAGTAT [A] CCTTGCCAGACATTCTACGG
m6A	1724708	1724708	78	-	58	TGGCTTTGAGTGCACCGTAG [A] CCATGCCGATGTTGAAGACA
m6A	1724711	1724711	65	+	37	CTTCAACATCGGCATGGTCT [A] CGGTGCACTCAAAGCCAGGA
m6A	1725086	1725086	77	-	62	TGAGCGGCACTGTGGTGTCT [A] CAACGTCCCTGACCCTAACC
m6A	1725089	1725089	82	+	35	TAGGGTCAGGGACGTTGTAG [A] CACCACAGTGCCGCTCAACA
m6A	1726852	1726852	72	-	46	CTTCCAGGATATCGCCGTAG [A] CTTCATCGGTGCTCACGTGA
m6A	1726855	1726855	67	+	36	CGTGAGCACCGATGAAGTCT [A] CGGCGATATCCTGGAAGGCT
m6A	1729752	1729752	73	-	47	GGGGTTGTGTTTGAGTGTAT [A] CGGGCGTTCGCCAGTTAATG
m6A	1729755	1729755	61	+	31	TAACTGGCGAACGCCCGTAT [A] CACTCAAACACAACCCCGAT
m6A	1730340	1730340	78	-	45	CGTAGTCCGTGCTGATGTAG [A] CGTTGATGGCATCAATCTCG
m6A	1730343	1730343	58	+	33	GATTGATGCCATCAACGTCT [A] CATCAGCACGGACTACGTCT
m6A	1730421	1730421	66	-	43	CGTACTTGCTCGCCCCGTAG [A] CGTTTATCGGGTTCGGAACG
m6A	1730424	1730424	47	+	33	TCCGAACCCGATAAACGTCT [A] CGGGGCGAGCAAGTACGCCG
m6A	1731038	1731038	72	-	35	TCCCAAGTATCTCGCAGTAT [A] CACCACATAGAAAAATCCAA
m6A	1731041	1731041	56	+	38	GATTTTTCTATGTGGTGTAT [A] CTGCGAGATACTTGGGACCC
m6A	1731294	1731294	65	-	37	TAGACAGGGTTATTATGTAT [A] CAACCTTTCTCGTGATTTCT
m6A	1731297	1731297	49	+	38	AATCACGAGAAAGGTTGTAT [A] CATAATAACCCTGTCTACTA
m6A	1731311	1731311	60	-	37	TAGTCCTGCAATGATAGTAG [A] CAGGGTTATTATGTATACAA
m6A	1731314	1731314	70	+	38	TATACATAATAACCCTGTCT [A] CTATCATTGCAGGACTAAAT
m6A	1732430	1732430	66	-	41	TCATTTCTTTAACCTTGTAT [A] CTTTATTGTTTTGAGAGTTG
m6A	1732433	1732433	79	+	36	CTCTCAAAACAATAAAGTAT [A] CAAGGTTAAAGAAATGATGT
m6A	1737093	1737093	91	-	52	TATACAAGTGGTACAAGTAT [A] CCATCATGACCCATGTGATA
m6A	1737096	1737096	67	+	50	CACATGGGTCATGATGGTAT [A] CTTGTACCACTTGTATAGTA
m6A	1739242	1739242	74	-	50	CGTTCTCACAAGCCCAGTAT [A] CTCATTGGGGGAGCTGATAA
m6A	1739245	1739245	78	+	54	TCAGCTCCCCCAATGAGTAT [A] CTGGGCTTGTGAGAACGCCT
m6A	1739617	1739617	48	-	42	CAAGATAGGCAGGAAATTTG [A] GAGAATTTACGAGTCAGCCA
m6A	1739862	1739862	74	-	43	CCATCTCATTACGAGGGTCT [A] CCGACGGTGGTCCTTGAGGC
m6A	1739865	1739865	86	+	53	TCAAGGACCACCGTCGGTAG [A] CCCTCGTAATGAGATGGGAA
m6A	1742725	1742725	85	-	48	CTACGAGGAGGGCACCGTCT [A] CCTCACCCCCGCCATCGGCT
m6A	1742728	1742728	71	+	51	CGATGGCGGGGGTGAGGTAG [A] CGGTGCCCTCCTCGTAGTAG
m6A	1743583	1743583	71	-	50	GTTACTTGGATTCCTGGTAT [A] CATATGCTTTAAATTATTGG
m6A	1743586	1743586	89	+	47	ATAATTTAAAGCATATGTAT [A] CCAGGAATCCAAGTAACTTC
m6A	1743597	1743597	44	+	49	CATATGTATACCAGGAATCC [A] AGTAACTTCTATTGTCTGTC
m6A	1745173	1745173	70	-	55	TCGCGAGGGTGGAGGTGTAG [A] CGCCATCCTTAAGCGTCATT
m6A	1745176	1745176	69	+	44	GACGCTTAAGGATGGCGTCT [A] CACCTCCACCCTCGCGAAGA
m6A	1745380	1745380	74	-	51	GAACTTCCTCGGGGATGTCG [A] CCCCCAACTCGTTTTTGAGG
m6A	1745383	1745383	52	+	42	CAAAAACGAGTTGGGGGTCG [A] CATCCCCGAGGAAGTTCTTA
m6A	1747696	1747696	100	-	51	AAGGCCAGTAATAGTGGTAG [A] CTCCTCCCGAGATTACGCTG
m6A	1747699	1747699	47	+	34	CGTAATCTCGGGAGGAGTCT [A] CCACTATTACTGGCCTTCCA
m6A	1750382	1750382	62	-	37	GGTAGTTGGCTATGTGGTCG [A] CGTAGGTGTCGAAGTGTTTG
m6A	1750385	1750385	64	+	34	ACACTTCGACACCTACGTCG [A] CCACATAGCCAACTACCTCA
m6A	1750529	1750529	58	-	36	TCGGATAGTTGAGGTTGTAG [A] CCAGTCTCTGAATGTTCTGC
m6A	1750532	1750532	50	+	36	GAACATTCAGAGACTGGTCT [A] CAACCTCAACTATCCGAGCA
m6A	1751711	1751711	68	-	45	CAGGTGTGTAGCTCCAGTAG [A] CGAGGTCTGTCTTCATGAGC
m6A	1751714	1751714	72	+	44	CATGAAGACAGACCTCGTCT [A] CTGGAGCTACACACCTGCAG
m6A	1753500	1753500	81	-	41	ACGCGCTTCCGTTGGCGTAG [A] CAGTGACCGGGCCAGCGATG
m6A	1753503	1753503	60	+	39	CGCTGGCCCGGTCACTGTCT [A] CGCCAACGGAAGCGCGTGGG
m6A	1753746	1753746	57	-	43	AACCTGCGAGGATGCCGTAG [A] CGTGTCCTTCCCTCACGGCC
m6A	1753749	1753749	88	+	41	CGTGAGGGAAGGACACGTCT [A] CGGCATCCTCGCAGGTTCAA
m6A	1753830	1753830	55	-	36	TCTGGTAGCGGTCGGGGTAG [A] CCATGTTGGCCATTTGGTAG
[truncated: 106 more rows]

## Sheet: 156T-m4C
feature	start	end	score	strand	coverage	flanking sequence
m4C	5179	5179	56	-	48	CCGGTTCCGTCCTGAAAAAA [C] GGCCACAGGTTTTAGAGTTG
m4C	142656	142656	41	+	44	ATCTACCGCAAGCCCGAACT [C] AAGAGCGAGTGGATAAGGAT
m4C	159268	159268	56	-	40	GAGCAGGCTCTTGGAAAAAG [C] GTGCACTCTAAAACTCGCCC
m4C	192832	192832	43	-	61	TACCGTCTAAGCTACGGCGG [C] ACGACCCAATGTAGGGAATA
m4C	253141	253141	40	-	41	GTAGCCCCTTAAACCATGCT [C] ATGAGCTATCCTGTAAACGA
m4C	298140	298140	54	-	40	AAATAGATCATAGGAGGTTG [C] AGTAATGTACTTGGTGACTC
m4C	311972	311972	52	+	43	GTTAAGGACAAGGTCAAGCG [C] GCCAAGGAACTTGAGAAGAT
m4C	324040	324040	40	-	37	CAAATCCTCTCAAAGAAACG [C] CTCAAAAAAGAATCACCAAC
m4C	359041	359041	58	+	53	TCAACAACCCAGCTGAGCCT [C] GCGGTGGCGAGCGGGATAGC
m4C	485498	485498	62	+	45	GGTCATCCAAGGTATGAAGT [C] AGGAACGGGAGAATACTCTT
m4C	555745	555745	44	+	37	GAAGTCAAGTTCAAGCCAAG [C] GTCGACGAGCTTCTCAAGCC
m4C	682651	682651	42	+	43	GGTTTCAGCCGAGGAAACTT [C] AGTAACAGTCATTCTTGTTA
m4C	742330	742330	41	+	50	ACGCCTAAGATAATCGACCG [C] GTTAAGGAGCTTCAGCCGGA
m4C	755967	755967	62	+	53	TCACGTGATCCCGGAAATTG [C] AAGGAGGATAAAAGAGGAGC
m4C	768291	768291	40	+	45	TAAAATGAGTGTATTTTTTG [C] ACGAACAACCCCGAGCTTAT
m4C	771718	771718	44	-	43	AGGAACTTTCGACCCAAACG [C] TATGACGTTCTTTGAAGAAA
m4C	775326	775326	45	+	52	ATTAAGCATCTCCGAACTCG [C] GGAAAGACTCAGCGTCAGCA
m4C	793553	793553	45	+	32	CTCCATCGACGTTTACAAAG [C] GCGCTCCCTTACAACGCTCA
m4C	838357	838357	53	+	47	TGACATCTTTGCGGAAATTG [C] TGGAATGTTCGATATAGACT
m4C	842142	842142	42	-	51	AGGGGTCTCTTATAGCCTAC [C] TTGCCTTGAAGGATGAGCCT
m4C	895439	895439	41	+	53	CGGCTTCTGATGAGCAAGCG [C] ATAGATGATGTAATAACCAT
m4C	895971	895971	42	+	55	TAAAAATCCTTAAATAGCAG [C] AAGGACTATAATATAGTAGG
m4C	919141	919141	42	-	46	GCAGCGCAGCTCTTCGGCGG [C] GTCGACTACATGACATACCT
m4C	925205	925205	49	+	36	TCGAATTTCTGAGAAGTCTG [C] ATTGATGGACTTTTCAGTTC
m4C	979426	979426	41	-	49	GACCGGATCGATGCTCAGCG [C] GCGCTCGGCTTTAATGGTAA
m4C	1049609	1049609	42	-	35	TTCCCTTCTCGTAGAAACTG [C] AGGAACTCCTCTATCTCCCC
m4C	1147720	1147720	47	+	35	TTAGTATGTGAAGAAAAATG [C] ACGAACCCCATCAAATTCCT
m4C	1210401	1210401	48	+	36	GGCTCCGCACATTCCGGTTC [C] GTCGACCATGATTGGGTGAA
m4C	1299859	1299859	46	+	45	GTTCTTGGCCTCGACAGGTA [C] GAGAACGCCTACAAGAACCT
m4C	1387889	1387889	45	+	40	GGTCTCGTAGAGGTTTTCTA [C] GGCCAGGATAAAGCCTCAAT
m4C	1422232	1422232	45	+	50	CCCCGGGGAGGTGTCTATTC [C] AGTTCTGGTAAATGAGAGGG
m4C	1432990	1432990	44	+	71	CTTCTGCATAGGAACATTCG [C] ATTCGAGGCATTCCTCAACT
m4C	1434420	1434420	45	+	74	CATAACCTTTTGTTAAAAAC [C] AAGCTATTTAAAAAGTGTTT
m4C	1503548	1503548	77	+	57	GATTGTACCATCTTTAAATA [C] GTAGACGTCGTTCTTGGCCC
m4C	1514241	1514241	43	-	59	GCGCGAGGAACGTCGTAGCC [C] TCGAAAGGGCGCGCGAGCTG
m4C	1533038	1533038	47	-	45	TTTGTTAGAACGCTAAAATT [C] AAGAACGAGAATTTAAAACC
m4C	1579211	1579211	50	+	52	TTAAAAATGAGCATGAAAAG [C] GAGCTAAAGCGTAAGTCCCT
m4C	1684681	1684681	42	-	52	GTGCTTGAAAACCTCCACGG [C] AGAAACGACGATGTCAGGCT
m4C	1746856	1746856	43	-	58	CGAAACGGTCTCAACTTCGG [C] GCTCTCGACGTTCTCGACCT
m4C	1748019	1748019	58	-	47	AATAGAGTTGCTTTCTCGTC [C] AGCAGAGCAAACTCTTCAAC
